# Supplementary material for: Amelioration for an ignored pitfall in reference gene selection by considering the mean expression and standard deviation of target genes
Source: Sci Rep. 2022 Jul 1;12:11129. doi: 10.1038/s41598-022-15277-5 (PMC9249883; doi:10.1038/s41598-022-15277-5)
Supplement: Supplementary file 7 — Supplementary Information 7. [file 41598_2022_15277_MOESM7_ESM.txt]

Supplementary Table S3: Statistic for all genes in the GEO dataset
Normal.Mean	Normal.Max	Normal.Min	Normal.MFC	Normal.SD	Normal.CV	PTC.Mean	PTC.Max	PTC.Min	PTC.MFC	PTC.SD	PTC.CV	ATC.Mean	ATC.Max	ATC.Min	ATC.MFC	ATC.SD	ATC.CV	PDTC.Mean	PDTC.Max	PDTC.Min	PDTC.MFC	PDTC.SD	PDTC.CV	FTC.Mean	FTC.Max	FTC.Min	FTC.MFC	FTC.SD	FTC.CV	MTC.Mean	MTC.Max	MTC.Min	MTC.MFC	MTC.SD	MTC.CV	FTA.Mean	FTA.Max	FTA.Min	FTA.MFC	FTA.SD	FTA.CV
9	6.065263245	7.378015399	5.263875084	1.401631931	0.366212984	6.037874525	5.887361484	7.284737664	3.949376213	1.844528672	0.554283186	9.41479791	6.071198242	7.447077037	3.275192971	2.273782676	0.728156907	11.99362758	5.871739507	8.129635512	2.741752784	2.965123464	1.234811399	21.02973741	5.645734865	8.195940372	2.895328217	2.830746554	1.34804197	23.87717457	6.412041788	6.432226788	6.391856788	1.006315849	0.028545901	0.445192057	6.195940815	8.368313783	4.018350738	2.08252448	0.711436704	11.48230309
10	3.794838129	6.599758602	-1.256308483	-5.253294626	0.64495192	16.99550542	3.831835138	5.588628811	0.179237875	31.17995462	0.351178436	9.164758482	4.02077992	8.258339244	1.60309174	5.151507577	1.032417579	25.67704773	3.862951505	4.983206618	3.565490275	1.397621711	0.310295992	8.032614228	3.89025224	4.341387674	3.630909062	1.195675133	0.152256222	3.913787904	3.802609062	3.875389062	3.729829062	1.039025917	0.102926463	2.706732704	3.854052442	4.250311007	3.637454747	1.168484917	0.113154625	2.935990794
12	5.726144384	8.538036145	3.547458301	2.406803807	0.846148601	14.77693443	5.491006273	8.976798491	-1.106069041	-8.115947698	1.014706121	18.47942018	6.530510018	13.56770227	1.053492699	12.87878149	2.790284364	42.72689814	4.091117989	8.770589531	2.165456812	4.050226023	1.631670241	39.88323595	5.999203547	10.33151274	4.44051513	2.326647345	1.709553218	28.49633629	5.713095906	5.771295906	5.654895906	1.020583933	0.082307229	1.440676486	5.149950984	5.926187036	4.44051513	1.334571973	0.483203349	9.382678609
13	3.98781821	6.149823716	1.154270001	5.327890103	0.705844602	17.70001953	3.907556592	5.618002884	3.313653977	1.69541024	0.263094709	6.73297245	4.245215575	8.513616228	1.696640794	5.017924983	1.182952334	27.86554212	3.692859355	4.450554841	2.68807231	1.655667827	0.282231148	7.642618397	3.984658267	4.395241997	3.716039382	1.182775946	0.111014872	2.786057538	3.977559321	3.990254321	3.964864321	1.00640375	0.017953441	0.451368282	3.946090362	4.231379483	3.6838746	1.14862202	0.120932356	3.064611935
14	8.042402459	8.878580882	7.389002327	1.201594003	0.268002436	3.332367881	7.827719784	8.706983458	6.705923879	1.298401774	0.291709647	3.726623528	7.694075834	8.966282555	7.087864634	1.265018876	0.335085617	4.355111964	7.832402124	8.817534483	5.290953564	1.66653031	0.712972242	9.102855423	7.652805889	8.829204864	5.313340046	1.661705215	0.773040231	10.10139604	7.981023672	8.100393672	7.861653672	1.030367657	0.168814673	2.115200755	8.300515364	9.381436621	7.41716263	1.264828222	0.367367189	4.425835904
15	3.942356365	7.433258846	3.302410325	2.25085865	0.434739136	11.02739316	3.900880537	4.575804573	3.24362671	1.410706281	0.202001195	5.178348648	3.844912402	6.558798743	2.20691729	2.971927753	0.583167632	15.16725405	3.962695022	4.452083622	3.49137981	1.275164509	0.175927941	4.439603341	3.97644626	4.339383451	3.784234332	1.146700513	0.138403068	3.480571831	4.202188191	4.333128191	4.071248191	1.064324253	0.185177124	4.406683267	3.903181973	4.105615131	3.545749052	1.157897829	0.100693777	2.579786897
16	8.858341368	9.86317636	7.472780171	1.319880437	0.318046373	3.590360312	8.579984242	10.23075431	7.333439947	1.395082579	0.375027349	4.370956156	8.55634801	9.732717741	6.574266646	1.480426375	0.595866548	6.9640289	8.842524056	10.36301002	7.698076843	1.34618168	0.525370601	5.941409917	8.629840719	10.70476407	5.97505459	1.791575945	0.7847434	9.093370616	8.713176244	8.795421244	8.630931244	1.019058198	0.116311994	1.334897759	8.949838381	9.866706542	8.064026052	1.223545966	0.334458135	3.737029881
18	7.665583295	9.249638886	6.253594458	1.479091577	0.573172725	7.477222585	7.249266335	9.055776702	5.538821893	1.634964416	0.564783133	7.790900585	5.646819061	7.912705495	3.5995445	2.198251888	1.17760831	20.85436592	8.179744262	10.79151739	4.831679111	2.233492155	1.439216939	17.59488919	7.055027009	10.7716026	3.53041848	3.051083792	1.527016408	21.64437367	7.67105253	7.719190863	7.622914196	1.012629903	0.068077884	0.887464707	7.420927054	9.378508941	5.306724465	1.767287713	0.834530394	11.24563532
19	6.129917898	6.79160484	5.166865388	1.314453606	0.271961565	4.436626554	6.462168888	7.599361291	5.730531155	1.326118136	0.285101403	4.411853178	6.771850351	8.19893138	5.230949642	1.567388704	0.576784289	8.517380916	6.315201821	6.98118909	5.203215025	1.341706821	0.395395836	6.261016624	6.400179985	7.395856848	4.961504724	1.49064795	0.518662597	8.103875174	6.212425869	6.398514203	6.026337536	1.061758351	0.263168645	4.236165555	6.338971124	6.771904519	5.993946585	1.129790602	0.170899487	2.696013021
21	7.376606527	8.866656122	6.180057194	1.434720723	0.457329948	6.199733524	7.170323315	8.570534177	5.526638649	1.550767966	0.449800019	6.273078616	6.142118706	8.383766701	4.79836781	1.747212184	0.860192061	14.0048101	8.053894121	11.0304254	6.002032218	1.837781772	1.171328466	14.54362881	7.186574932	8.858111511	5.768560192	1.535584481	0.66241678	9.217419791	7.558761804	7.572561804	7.544961804	1.00365807	0.019516147	0.258192382	7.422236173	8.620398293	6.489136911	1.328435262	0.512977127	6.91135549
22	7.05749063	7.781711743	5.501244989	1.414536484	0.298054833	4.223240929	7.180688997	8.414616562	6.45592434	1.303394544	0.304573553	4.241564473	7.274268988	8.684821828	6.238603952	1.39210982	0.531957027	7.312858904	7.24102359	8.025921689	6.041900341	1.32837704	0.521479817	7.201741721	7.367937276	8.419181117	5.282808949	1.593694036	0.537535425	7.295602625	7.122250839	7.124695839	7.119805839	1.000686816	0.003457752	0.048548587	6.923524347	7.511403705	5.596619407	1.342132305	0.429206622	6.199250568
23	7.821215605	8.325292596	7.103510548	1.171996936	0.232306921	2.970215022	7.679864685	8.51711014	5.88771014	1.446591279	0.296839977	3.865171974	8.04400447	9.04749917	6.505225126	1.390804929	0.457476111	5.687168779	7.50385483	8.603654907	3.152175352	2.729434104	1.042068604	13.8871104	7.701985786	9.225000901	6.266749918	1.472055056	0.622655297	8.084347519	7.866978457	7.934118457	7.799838457	1.017215741	0.094950299	1.206947484	7.897952715	8.596475338	7.255220431	1.184867561	0.267815066	3.390942883
24	4.181156331	7.182129146	2.570305341	2.794270793	0.469849721	11.23731533	4.206595825	7.947544846	3.228167569	2.461936897	0.376039129	8.939274046	4.155123306	5.375710191	3.174983939	1.693145633	0.415657235	10.00348737	4.106349369	4.647962362	2.996759163	1.550996296	0.292524403	7.12370956	4.212227156	4.651722018	4.025556727	1.155547502	0.110082418	2.613401743	4.061382006	4.174317006	3.948447006	1.057204769	0.159714209	3.932508895	4.206597825	4.51817226	3.926502625	1.150686168	0.12381876	2.943441829
25	7.937619026	8.962229261	7.01548551	1.277492377	0.329666503	4.1532165	7.820834197	8.588861104	6.752899703	1.271877487	0.301757395	3.85837863	7.649319971	8.888790291	6.68482279	1.329697222	0.464814503	6.07654674	8.069251384	9.11698913	6.29427293	1.448457865	0.623825564	7.730897628	7.657647218	9.262953975	5.360076761	1.728138306	0.967137661	12.62969727	7.821392735	7.858717735	7.784067735	1.009590102	0.052785521	0.674886468	8.158843816	9.481539292	7.483158141	1.267050504	0.481603059	5.902834636
26	4.200653764	6.626395569	1.479911888	4.477560876	0.639558653	15.22521705	4.676972693	8.849807971	2.221284225	3.984095269	0.952059798	20.35632579	4.070024492	8.223695941	-0.059515835	-138.1766028	1.351150732	33.19760691	5.497094692	10.14034184	2.645842536	3.832556815	2.414279076	43.91918297	4.388599406	8.570076109	3.166797097	2.706228359	0.744238569	16.95845302	5.768186349	6.415926349	5.120446349	1.253001381	0.916042693	15.88094832	4.452314709	8.721648095	3.915076349	2.227708304	0.816431464	18.33723618
27	5.71107189	6.622918948	4.516137358	1.466500778	0.305904396	5.356339433	5.896794507	7.434144628	4.880336127	1.523285371	0.306791364	5.202680262	6.412899541	8.121820076	5.527725977	1.469287752	0.588342946	9.174367114	5.772123619	7.774108473	4.554778307	1.706802823	0.636615164	11.02913253	5.919573253	6.570186844	5.16341686	1.272449431	0.344980948	5.827800984	5.863651803	5.917356803	5.809946803	1.01848726	0.075950339	1.295273695	5.864465032	6.45840371	5.207286066	1.240262899	0.253280398	4.318900303
29	5.501082564	7.133429487	4.23395589	1.684814314	0.381938506	6.942969883	6.085506081	7.381773163	4.378288438	1.685995171	0.395202164	6.494154458	6.093496665	7.269953988	4.736471995	1.534887992	0.484538904	7.951738225	5.869913437	7.496769129	4.258354903	1.760484812	0.573615509	9.772128927	5.907090861	6.987551689	4.613683903	1.514527617	0.557749586	9.442034995	6.635738238	6.681933238	6.589543238	1.014020699	0.065329596	0.984511341	5.782382541	6.899934469	5.085980305	1.356657725	0.432111926	7.472904522
30	7.659539636	8.388117229	7.144547742	1.174058531	0.227401786	2.968870157	7.766560948	8.658839137	6.775445974	1.277973313	0.250432586	3.224497783	7.370583143	8.14134585	6.339293851	1.284266993	0.380287167	5.159526178	7.834191548	8.787098381	6.723405779	1.306941552	0.590021964	7.531370148	7.643547124	10.43269759	6.467832712	1.613012899	0.734987681	9.615793159	7.558669011	7.563001511	7.554336511	1.001147023	0.00612708	0.081060306	7.812544455	9.211374091	6.573379549	1.401314807	0.469756907	6.012854201
31	5.906959994	6.665950879	4.923313171	1.353956299	0.26297278	4.451914017	5.943967248	7.1142281	4.328501614	1.643577555	0.257917326	4.339144475	6.035106433	7.476880744	4.804289313	1.556292774	0.520596	8.62612791	6.002467595	7.371568608	5.232081739	1.408916943	0.614785308	10.24220954	6.032515475	7.058755449	5.006109389	1.410028208	0.457287257	7.580374373	6.182752381	6.193589881	6.171914881	1.003511876	0.015326539	0.247891854	5.970473601	6.598193741	5.471414577	1.205939277	0.256675854	4.299086994
32	6.113836737	7.334972431	5.390796307	1.360647298	0.310253097	5.074605532	5.613333786	7.077947357	3.882884919	1.822857876	0.375056207	6.681523342	5.168784688	8.834926065	0.098632754	89.57395741	1.180450394	22.83806475	6.122357027	6.971287195	4.595583559	1.516953637	0.590739896	9.648896551	5.800169798	7.292188468	4.810425176	1.5159135	0.59638255	10.28215675	5.822983887	5.823498887	5.822468887	1.000176901	0.00072832	0.012507676	5.894188323	7.011135605	5.115460845	1.370577514	0.363540941	6.167786319
33	6.917202264	8.441007863	5.014250836	1.683403591	0.642348447	9.286246414	6.139132727	8.960681927	2.950724492	3.036773494	0.845687361	13.77535555	4.429093529	7.357856206	1.290469774	5.701688139	1.199776374	27.088531	6.970711908	10.00937831	2.980732127	3.358026783	2.02839128	29.09876791	6.191398284	9.641024939	2.625216117	3.67246905	1.647549007	26.61028949	5.501895624	5.593945624	5.409845624	1.034030546	0.130178358	2.366063759	6.231626214	8.207669685	2.842867238	2.887109738	0.918605422	14.7410225
34	8.849493801	9.760292046	5.43562954	1.795613916	0.415919848	4.699928121	8.323192466	9.504987736	6.418300027	1.480919822	0.391008544	4.697819326	8.276271061	9.325484049	6.125287183	1.522456625	0.657092228	7.939472049	8.41721101	9.308537503	6.119389954	1.52115449	0.691115464	8.21074181	8.497414541	9.918590156	7.163454849	1.384609852	0.667257283	7.852474186	8.170614945	8.183529945	8.157699945	1.003166334	0.018264568	0.2235397	8.480960953	9.320425006	7.060270598	1.320122915	0.543192233	6.404842993
35	6.680127771	8.818926913	4.225359403	2.087142435	0.520647726	7.793978551	6.510955452	9.825926878	5.50989959	1.783322312	0.467279049	7.176812251	6.212794079	8.524383436	3.345782811	2.547799399	0.693564873	11.16349366	6.692035805	8.142382982	5.164349952	1.576652058	0.650925405	9.726866747	6.631668628	8.658763067	5.29220651	1.636134767	0.568231376	8.568452496	6.431838224	6.479483224	6.384193224	1.014925927	0.067380205	1.047604166	6.701404812	7.559446639	5.705499018	1.324940486	0.443203475	6.613590542
36	6.405900993	7.308115487	5.819652234	1.255764983	0.304089293	4.747018308	5.878725512	7.255521035	4.640385927	1.563559831	0.373362141	6.351072861	5.391010067	6.461591718	3.773648416	1.712292987	0.606203227	11.2447059	6.503662024	7.844563853	5.328980046	1.472057277	0.714553074	10.9869343	6.082639439	7.677374232	4.3326464	1.771982646	0.624957849	10.27445167	6.01011812	6.24458812	5.77564812	1.081192619	0.331590654	5.517206939	5.917223831	7.618002039	4.57746659	1.664239791	0.470974922	7.959390005
39	6.419581945	7.294861193	1.217319663	5.99256006	0.570214184	8.882419279	6.433374485	8.167706256	5.28837486	1.544464315	0.330214778	5.132839369	6.800831116	8.863854583	1.892825256	4.682869988	1.141153284	16.77961508	5.963383831	6.88594123	4.115728736	1.673079465	0.811285747	13.60445293	6.527001879	7.577308533	5.27786023	1.435678135	0.485787111	7.442729754	6.563172745	6.575482745	6.550862745	1.003758284	0.017408969	0.265252335	6.404277309	7.193040777	4.708284117	1.527741444	0.389612222	6.083625108
41	4.344100486	5.472036546	2.659142205	2.057820201	0.363139385	8.359368892	4.48415549	7.554709423	3.619008657	2.087507972	0.300924022	6.710829335	4.67774149	6.838577932	3.705430876	1.845555392	0.626959147	13.40303111	4.544335527	7.64462347	3.995333868	1.913387898	0.725819002	15.97195008	4.536954022	5.781875417	4.15189243	1.392587962	0.305225207	6.727535811	4.622493444	4.666458444	4.578528444	1.01920486	0.062175899	1.345072741	4.397116643	5.264483728	4.037738685	1.303819821	0.211829384	4.817461111
43	4.589893353	5.518498508	3.80798463	1.449191382	0.247427096	5.390693782	4.540336929	5.55699016	3.879011065	1.432579095	0.217766432	4.79626149	4.470211536	5.446076719	3.490647488	1.560190978	0.345856371	7.736912852	4.61618558	6.07219462	3.662270419	1.658041031	0.411569509	8.915792102	4.654081834	5.254222315	4.378212898	1.200083787	0.247600984	5.320082303	4.660774206	4.741869206	4.579679206	1.035415144	0.114685649	2.460656616	4.500557798	4.814847822	4.293043207	1.121546556	0.145760018	3.238710052
47	7.598078297	8.148067318	6.100535962	1.335631389	0.284819464	3.748572381	7.686481821	8.392472105	6.781624668	1.237531199	0.259766147	3.379519438	8.167037295	9.457245162	7.00025905	1.350985027	0.526033624	6.440935734	7.490613694	8.332335508	5.947125396	1.401069416	0.609416601	8.135736612	7.571612969	8.422257654	5.776846563	1.457933418	0.517000881	6.828147226	8.194607192	8.248250525	8.140963859	1.01317862	0.07586313	0.925768957	7.843771707	8.728173477	6.934838935	1.258597865	0.372120087	4.744147348
48	6.963614948	8.299449331	5.945239581	1.395982318	0.437537752	6.283198523	7.087331802	10.08163984	5.243489838	1.922696553	0.531970076	7.505928755	6.912862763	10.2322239	5.204444704	1.966054879	0.781290958	11.30198855	7.166075627	9.293234988	5.877258781	1.581219295	0.807302956	11.2656215	7.145063139	9.741835677	5.946511717	1.638243754	0.748806075	10.48004839	7.04917685	7.06048685	7.03786685	1.003214042	0.015994755	0.226902456	6.77092064	7.739553446	6.12045459	1.264538987	0.376930612	5.566903416
50	7.131991271	7.693128503	5.583145203	1.377920191	0.333417356	4.674954624	6.976322304	8.447386989	5.520448101	1.530199512	0.348979232	5.00233815	7.02456994	8.815325957	6.154261747	1.432393733	0.502063811	7.147253361	7.306965412	9.472811739	5.374618125	1.762508799	0.792443394	10.845041	7.197159337	8.530533366	5.131079352	1.662522206	0.746569221	10.37310952	6.987548187	7.107190687	6.867905687	1.034841043	0.169200046	2.421450867	7.185620575	7.863231344	6.627486272	1.186457583	0.285800076	3.977388915
51	5.892381719	7.28745943	5.067450206	1.438091966	0.28083081	4.76599825	5.945527091	7.158540098	4.399708951	1.627048557	0.267463259	4.498562611	5.640884543	7.581564739	3.296736071	2.299718441	0.570580046	10.11508109	6.131850842	6.77967656	5.112168041	1.326184215	0.383590622	6.255706986	5.79424971	6.335652705	4.96538621	1.275963729	0.346846347	5.986044171	5.82410488	5.90117863	5.74703113	1.02682211	0.108998743	1.871510641	5.991574274	6.515819649	5.558378191	1.172251946	0.252493943	4.214150258
53	7.236781632	8.213657369	6.33646277	1.296252762	0.31463071	4.347660689	7.408024402	8.846561723	6.543121948	1.352039866	0.303512319	4.097075044	7.67669672	8.936108358	6.300505545	1.418316085	0.531670307	6.925769336	6.939707192	7.703457978	3.899928223	1.975281989	0.857255768	12.35290978	7.316043726	8.519377517	5.819979775	1.463815657	0.673857981	9.210688273	7.487766859	7.522536859	7.452996859	1.009330475	0.049172206	0.656700542	7.442328922	8.083621725	6.92693236	1.16698436	0.259931411	3.492608482
54	5.591621692	9.06236258	3.668259212	2.470480426	1.034585617	18.50242513	6.553081392	9.800090782	3.671682344	2.669100936	0.956108772	14.59021665	7.400648087	12.59573391	5.662703653	2.224332171	1.267750366	17.13026144	5.15885391	8.607439666	2.09467141	4.109207594	1.841261624	35.69129221	6.280003895	10.34919461	4.689026562	2.207109403	1.445309915	23.01447481	6.449062121	6.504722121	6.393402121	1.0174117	0.078715127	1.220567044	5.916619553	7.97796148	5.007607484	1.593168296	0.777340255	13.13824977
56	4.210591481	5.363178831	3.028809035	1.770722013	0.31041103	7.372147871	4.265705486	5.661128273	3.413000085	1.658695614	0.267528395	6.271609595	4.341334938	5.348601393	3.633305664	1.472103337	0.344222055	7.9289449	4.290694304	4.921246836	3.468826826	1.418706405	0.285556568	6.655253143	4.287223065	4.560418675	3.93005017	1.160397063	0.125171673	2.919644511	4.178399634	4.1984088	4.158390467	1.009623515	0.028297235	0.677226626	4.217790275	4.495040739	3.989757691	1.126645046	0.106510758	2.52527392
58	4.436921298	11.42387505	1.680325683	6.798607651	1.079322474	24.32593235	4.288148175	12.93505736	3.259568367	3.968334423	0.940371678	21.92955187	4.104138877	6.505300213	0.933146132	6.971362782	0.825377817	20.11086471	4.583197884	10.46819232	3.502870481	2.988461143	1.41594543	30.89426784	4.371028305	7.565997273	3.944791274	1.917971509	0.557549351	12.75556487	4.188211962	4.211661962	4.164761962	1.011261148	0.033163308	0.791824968	4.352795693	5.009358428	3.835287121	1.306123445	0.246106313	5.653982636
59	6.624289069	7.789212881	5.109721784	1.524390801	0.429721131	6.487052823	6.771524141	8.356159469	5.958175588	1.402469489	0.366817681	5.417062299	6.724744782	9.14584937	4.573664969	1.999676284	0.882102977	13.1172707	6.646625202	8.03225642	5.325603451	1.508234042	0.584392556	8.792319992	6.548461063	8.970649038	4.768327795	1.881298733	0.64984099	9.923568049	6.623109109	6.706299109	6.539919109	1.025440682	0.117648426	1.776332298	6.77920309	7.988159662	5.382055087	1.484221089	0.471176105	6.950317008
60	11.25747411	12.13298628	9.491810378	1.278258393	0.380469975	3.379709969	11.28914033	12.17577423	9.659460246	1.260502546	0.289505786	2.564462642	11.6586485	12.42461329	10.4554084	1.188343182	0.325741049	2.79398636	11.08215672	11.73610022	9.588895245	1.223926211	0.452783508	4.085698474	11.29347873	11.89763292	9.115697603	1.305180737	0.558080639	4.941618546	11.27257572	11.30777972	11.23737172	1.006265522	0.049785974	0.441655709	11.34879592	11.96358724	10.27016476	1.164887566	0.274928659	2.422535928
72	5.617107823	6.874161498	4.447976479	1.54545815	0.405386187	7.216991377	5.481146043	7.221600828	3.639006842	1.984497733	0.473300257	8.635060129	5.792231245	9.429077563	3.722103524	2.533265801	1.181343512	20.39530989	5.587415307	7.473504956	4.041455922	1.849211052	1.069955242	19.14937736	5.54135956	6.891924785	4.597373622	1.499100433	0.521759549	9.415731706	5.472074357	5.593764357	5.350384357	1.045488321	0.172095648	3.144980078	5.78950123	7.108662916	4.782229721	1.48647458	0.620885489	10.72433469
89	4.404928044	5.893167568	1.465845154	4.020320668	0.424216373	9.630494962	4.396373035	8.112988157	3.465321048	2.341193801	0.372292536	8.468174409	4.49307556	5.31972157	3.562115339	1.493416429	0.328038974	7.300989485	4.38541311	4.780997063	3.546143723	1.348224279	0.237165879	5.408062442	4.450249557	5.019532006	4.153973414	1.208368833	0.154308102	3.467403354	4.402423867	4.429193867	4.375653867	1.012235886	0.037858497	0.859946661	4.423913317	4.726988204	4.057247914	1.165072558	0.134567669	3.041824275
90	8.39092543	9.485923824	7.455941625	1.272263693	0.383194222	4.566769485	8.731142612	10.16048413	6.747987665	1.505705794	0.425382238	4.872011114	8.288520089	9.173520788	6.822683415	1.34456199	0.5134905	6.195201253	8.58987292	9.779930848	7.032780056	1.390620888	0.833335865	9.70137594	8.287564883	10.01123615	4.410245115	2.269995406	1.001126946	12.07986858	8.418886928	8.541191928	8.296581928	1.029483226	0.17296539	2.054492372	8.598898161	9.55832746	7.762469161	1.231351425	0.435997274	5.070385363
91	5.369060646	6.102841637	4.40086765	1.386736008	0.233633904	4.351485659	5.290860733	5.966771292	4.730107045	1.261445298	0.162619747	3.073597199	5.235885645	6.197865213	4.752806943	1.304043124	0.30777008	5.878090184	5.512769688	6.332315754	5.031913994	1.25843084	0.291220349	5.282650374	5.364280919	6.949638346	4.544011282	1.52940605	0.424821846	7.919455612	5.392739131	5.444154131	5.341324131	1.019251781	0.07271179	1.348327604	5.341830778	6.08306539	4.967886958	1.224477417	0.227691742	4.262428951
92	6.820922527	7.735289335	6.084184589	1.271376505	0.288064213	4.223244164	6.682409296	8.500077548	5.339707863	1.591861908	0.277418722	4.151477556	6.308567305	7.397004927	5.20022533	1.422439309	0.496749473	7.874204228	6.907265586	7.969677392	5.517022878	1.444561237	0.635970947	9.207275139	6.627676084	8.266718819	4.417786996	1.871235265	0.726337677	10.95916076	6.862005587	6.938325587	6.785685587	1.022494411	0.107932779	1.572904273	6.683961136	7.359263378	5.607059468	1.312499612	0.367018628	5.491034745
93	5.525669656	6.267770258	4.763769268	1.31571659	0.292021903	5.284823754	5.514245176	6.6117839	0.685217246	9.649179056	0.407871383	7.396685669	5.389140748	6.442720481	4.502435693	1.430941144	0.418074629	7.757723328	5.695705039	6.142703743	4.854377819	1.265394654	0.367381166	6.450143817	5.572152512	6.863080785	4.660411631	1.472634035	0.41496127	7.447055146	5.588213763	5.640938763	5.535488763	1.019049808	0.07456441	1.334315637	5.540630863	6.122828127	5.02533777	1.218391361	0.242663798	4.379714217
94	6.161584927	7.29112151	5.052066145	1.443195972	0.323779337	5.254806048	6.129369414	7.122041019	4.771472315	1.492629643	0.38323019	6.252359158	6.159669387	7.482786444	4.648568237	1.609697021	0.533277508	8.657567058	5.942574103	7.661578009	4.794768105	1.597903765	0.77288224	13.00584942	5.91734463	6.772268691	5.113676219	1.324344444	0.405601597	6.854452841	6.052009664	6.128334664	5.975684664	1.02554519	0.10793985	1.783537307	6.426194596	7.294224864	5.882799978	1.239923997	0.375704344	5.846451406
97	7.245850624	8.015536272	6.154806341	1.302321442	0.366705789	5.060907387	6.910588181	8.431226132	4.945657375	1.704773601	0.407458196	5.896143508	6.98846308	9.378010635	5.113068458	1.834125772	0.85475103	12.23088711	6.921253711	7.946132952	5.681089675	1.398698737	0.640372619	9.252263326	6.838448896	9.067814195	5.056897365	1.79315765	0.760266754	11.11753214	6.995713731	7.170883731	6.820543731	1.051365406	0.24772779	3.541136748	7.333550994	8.303803103	6.177552637	1.344189777	0.477472439	6.510794563
100	5.711451319	8.720328875	3.24135193	2.690336953	0.783891674	13.72491212	5.891858985	9.727747763	4.764940298	2.041525634	0.513426513	8.714168392	6.954381878	9.172626065	5.310779712	1.727171256	0.923354242	13.27730139	5.278273787	6.668533783	3.644822358	1.82959089	0.814934961	15.43942194	6.086198382	8.473072144	5.565809975	1.522343052	0.684536735	11.24736152	5.7908045	5.8146545	5.7669545	1.008271263	0.033728993	0.582457817	5.857987499	6.798767919	5.168987908	1.315299637	0.273652735	4.671446207
101	4.780023343	5.863006349	2.906243315	2.017383169	0.447306781	9.357836753	4.995511387	7.038146744	3.210852909	2.19198666	0.349747148	7.001228126	5.537751802	7.274756998	4.539372963	1.602590723	0.537794291	9.711419184	4.457423808	5.178347228	3.674163739	1.409394789	0.443325712	9.94578329	4.993701076	5.725531021	4.744186346	1.206852051	0.227090468	4.547538286	4.903991901	4.947991901	4.859991901	1.018107026	0.062225397	1.268872339	4.893779332	5.224440809	4.648796141	1.12382661	0.124183762	2.537584016
102	7.454939987	8.374612904	6.588297764	1.271134549	0.377825519	5.068122876	7.173076177	8.182894178	5.73999421	1.425592758	0.389892642	5.435501202	7.366851875	9.210146759	6.204410261	1.484451603	0.564807738	7.66688061	7.037018254	8.73544367	5.740670511	1.521676545	0.611837082	8.694550162	6.965318934	8.361978383	4.304934948	1.942416897	0.888351731	12.75392755	7.014847821	7.281569488	6.748126155	1.079050587	0.377201398	5.377185763	7.425670546	8.610661887	6.469776311	1.330905656	0.438375609	5.903515464
103	9.175476207	9.682485707	8.288974888	1.168116183	0.243821181	2.657313647	9.274965526	10.21192784	8.51977023	1.198615404	0.266707557	2.875563865	9.376965638	10.61128856	8.51221814	1.246594999	0.422702951	4.507886317	9.282933091	10.04284813	8.35313833	1.202284427	0.479593062	5.16639576	9.155196341	10.78378742	7.661385245	1.407550603	0.724364539	7.912059034	9.408392964	9.469597964	9.347187964	1.013095917	0.086556941	0.919997086	9.271914932	9.85337865	8.698525225	1.132764278	0.246456857	2.658100929
104	5.089572738	5.702232711	4.016506217	1.41969971	0.234265965	4.602861118	5.218580669	6.744456632	4.722162115	1.428256055	0.241729309	4.632089153	5.241849602	6.942133323	3.690445623	1.881109772	0.457516067	8.728141821	5.148114954	5.586771264	4.75358374	1.175275659	0.200074855	3.886371166	5.089379211	5.696317637	4.434116881	1.284656627	0.258728658	5.083697779	5.038867638	5.159390972	4.918344305	1.049009718	0.170445733	3.382619763	5.176810981	5.754970144	4.620527838	1.245522232	0.270094272	5.217387177
108	4.283677607	6.093093872	2.996529122	2.033383833	0.362223733	8.455905556	4.337258272	6.605769571	1.619584921	4.078680584	0.321381616	7.409787386	4.477485089	9.205113509	3.095629085	2.973584127	0.842230122	18.81033896	4.4708685	6.655605723	3.831222313	1.73720165	0.583290297	13.04646506	4.417224838	5.992901916	4.115229823	1.456273932	0.334464255	7.571818672	4.628522902	4.656387902	4.600657902	1.012113485	0.039407061	0.851396045	4.275511589	5.037103352	3.880726149	1.297979594	0.172754565	4.040558927
112	6.345215138	6.980997672	5.676627412	1.229779086	0.257402965	4.056646777	6.460344013	7.570472079	5.602622303	1.351237272	0.254666212	3.941991503	6.275887255	8.956960141	5.277179908	1.697300508	0.593777702	9.461255077	6.483406782	7.233745143	5.818518245	1.243228059	0.428579687	6.610408709	6.284867069	7.432460352	4.876898832	1.524013642	0.566998196	9.021641815	6.30091278	6.36240778	6.23941778	1.019711775	0.086967063	1.380229596	6.487750241	7.881959066	5.866878222	1.343467304	0.419396497	6.464436532
113	5.180737489	6.554039146	4.069140957	1.610668988	0.49458111	9.546538703	5.553015947	7.62163795	4.238494381	1.798194657	0.461275189	8.306750656	5.989873989	7.277402126	5.01697338	1.450556257	0.510625703	8.524815452	4.900364073	6.028654993	3.76679011	1.600475423	0.516893023	10.54805349	5.336985153	7.553750262	4.6390226	1.628306416	0.638614129	11.96582172	5.1037526	5.1468826	5.0606226	1.017045334	0.060995031	1.195101638	5.193500438	6.218240262	4.575889786	1.358913906	0.353272442	6.802202988
115	6.552758382	7.696644347	5.798004005	1.327464476	0.350959808	5.355909495	6.336378654	7.557433562	4.915068366	1.537604973	0.365115783	5.762215336	5.648780071	6.479328756	4.686618137	1.382516895	0.452669937	8.013587558	6.910561744	8.176938247	5.348571396	1.528807908	0.764330957	11.06033033	6.228947797	7.621482769	4.520412107	1.686015033	0.730897001	11.73387585	6.351603648	6.412943648	6.290263648	1.019503157	0.08674786	1.365763116	6.514811644	7.50911757	5.640394673	1.331310663	0.453139928	6.95553383
116	4.225069991	7.577496407	1.783972528	4.247540973	0.6693975	15.84346535	4.227125433	6.080692049	3.023731057	2.010989712	0.297069116	7.027686332	4.284624931	7.543317072	2.583381492	2.919939271	0.683622288	15.95524227	4.095407453	4.329294566	3.220916278	1.344118938	0.265934928	6.493491335	4.238222196	4.412694619	4.077509961	1.082203271	0.069474084	1.639227037	5.449864575	5.668609575	5.231119575	1.083632193	0.309352146	5.676327208	4.173876536	4.30974174	3.662024988	1.17687393	0.121279425	2.9056783
117	4.544857991	5.854457836	3.685961328	1.588312333	0.343494156	7.557863342	4.509474894	6.716925395	3.661964917	1.834240783	0.342098168	7.586208501	4.546162584	6.323160785	3.096187237	2.042241085	0.631508216	13.89101696	4.532720492	6.620372267	3.729074007	1.775339469	0.494066134	10.89999119	4.579853117	5.750291234	4.165561428	1.380436067	0.25243355	5.511826322	4.587124856	4.594484856	4.579764856	1.003214139	0.010408612	0.226909276	4.511830217	4.728898857	4.207310527	1.123971912	0.101649888	2.252963501
118	7.176667903	7.537298535	6.712785288	1.122827293	0.159751858	2.22598928	7.240830848	7.772838726	6.64596822	1.169557011	0.172440666	2.381503852	7.247787937	8.329533318	6.284648433	1.325377769	0.413170871	5.700647902	7.235433166	7.672798005	6.514082135	1.177878609	0.272813583	3.770521776	7.119534589	7.958906412	5.821172148	1.367234332	0.4734395	6.649865863	7.339345884	7.348017551	7.330674217	1.002365858	0.012263589	0.167093755	7.361847586	8.04173733	6.866983555	1.171072752	0.283271368	3.847829842
119	4.969135293	9.049876969	3.810125985	2.375217251	0.770719456	15.51013227	4.703397539	7.299220558	1.308635053	5.577735781	0.459788271	9.775662528	4.700639466	7.58324145	2.365713304	3.205477789	0.758095217	16.12749121	4.958253727	7.205088716	4.416724981	1.631319303	0.585886648	11.81639101	4.781328649	6.211140678	4.451068655	1.395426842	0.39574159	8.276812135	4.778514643	4.903839643	4.653189643	1.053866277	0.177236315	3.70902525	4.89538215	6.689989272	4.433148247	1.509083139	0.473346914	9.669253593
120	9.423432761	10.42936875	8.519540999	1.224170263	0.336737408	3.573404896	8.853950363	9.985051469	7.15322305	1.395881465	0.465507168	5.257621163	8.295013172	9.867854523	6.142572961	1.606469241	0.767667131	9.254561932	9.302193399	10.42381681	8.286192415	1.257974264	0.538632704	5.790383849	8.803698811	10.30636547	7.481524565	1.377575571	0.669191565	7.601254648	8.745001578	8.786384078	8.703619078	1.009509263	0.058523693	0.669224496	9.204506385	10.25386033	8.328769603	1.231137469	0.534527155	5.807233246
123	6.26440676	7.144147298	4.567158244	1.564243434	0.330734575	5.279583328	6.481892695	7.777021905	4.985177163	1.560029193	0.450892999	6.956193504	6.885494497	8.234749226	4.836560991	1.702604235	0.759470808	11.03001111	6.066415963	7.217349201	4.86362938	1.483943088	0.647061516	10.66628995	6.322901704	7.178684684	5.065065804	1.417293469	0.460015043	7.275378682	6.1127088	6.1742613	6.0511563	1.020344046	0.08704838	1.424055736	6.40248258	7.075561036	5.848886126	1.209727952	0.314606873	4.913826308
125	6.002134273	8.894293895	3.57010583	2.491324997	0.871456973	14.51911826	4.414001718	8.834539364	2.348546771	3.761704674	0.940634468	21.31024244	4.164769722	9.239658671	1.089840144	8.477994434	1.475381972	35.42529528	4.481355714	5.749584945	2.091072432	2.749586698	0.7740159	17.27191388	4.687668035	7.553016271	3.790949314	1.992381234	0.952635826	20.32216913	4.811296542	4.909971542	4.712621542	1.041876904	0.139547523	2.900414099	4.794843439	7.747734559	3.820924195	2.027712188	0.804407265	16.77650742
126	4.587565039	7.167428054	1.273961378	5.626095246	0.795204406	17.33391025	3.981064689	6.134229414	2.389856713	2.566777071	0.361276811	9.074879194	3.941520094	8.00807503	0.341010559	23.48336381	1.37063553	34.77428751	4.002586062	5.427641057	2.719930666	1.995507137	0.519176114	12.97101687	4.16310292	4.913519953	3.653951656	1.344714002	0.225021568	5.40514065	4.248900431	4.260485431	4.237315431	1.005468085	0.016383664	0.385597742	4.156862026	4.576758081	3.911815431	1.169983135	0.1511818	3.636921299
128	8.339371168	9.224550421	7.491447762	1.231344156	0.299101022	3.586613615	7.85392237	9.041365918	6.32780212	1.428831962	0.379201688	4.828182279	7.949230645	9.277808693	6.053446754	1.53264893	0.580471527	7.302235307	7.921667853	9.433139155	6.206704441	1.519830571	0.642996717	8.116936089	7.865199084	9.023280334	6.411444885	1.407370803	0.569338795	7.238707993	7.867786275	7.958361275	7.777211275	1.023292411	0.128092393	1.628061426	8.181727381	9.066423588	7.354860752	1.232711793	0.381552915	4.663476266
130	3.966496896	6.562513356	2.564520597	2.558963014	0.424076364	10.69145835	3.97295842	5.669537291	2.534394846	2.237037887	0.260072098	6.54605637	3.929077724	5.536098097	2.366517573	2.339343751	0.536675658	13.65907462	3.955323108	4.597605263	3.174559191	1.448265723	0.248033219	6.270871239	3.993078357	4.852778194	3.819461064	1.270540035	0.16659702	4.172145025	4.073783688	4.075828688	4.071738688	1.001004485	0.002892067	0.070992153	3.943359545	4.167340118	3.733051396	1.116336122	0.090450293	2.293736889
132	6.753312065	8.033047576	5.999060744	1.339050881	0.361265716	5.349459828	7.392298297	9.147979901	5.360029901	1.706703147	0.526672359	7.124609127	7.036635326	8.28442659	5.070206658	1.633942588	0.662391525	9.413469562	7.151332431	9.906520849	5.727172028	1.729740402	0.953713929	13.3361711	7.009007138	9.266823232	5.813733087	1.593954021	0.686811838	9.798988996	6.847764171	6.924861671	6.770666671	1.022773976	0.10903233	1.592232551	7.052575931	8.512192225	6.254734589	1.360919813	0.483530344	6.856081363
133	7.056114564	9.656365869	5.919759017	1.631209284	0.69153634	9.800525965	8.472738477	11.77675698	5.8261491	2.0213621	1.040582829	12.28154075	9.115187348	11.30632583	4.990624482	2.265513238	1.234889045	13.54759916	7.794424569	10.19971905	5.543176467	1.840049494	1.280528118	16.42877042	8.33263673	11.10011029	4.707617637	2.357903964	1.491264439	17.8966693	7.454146723	7.641841723	7.266451723	1.051660702	0.265440815	3.560981886	7.335582957	10.17187775	5.435093946	1.871518293	0.851918791	11.61351179
134	5.204135562	6.8128246	3.791815167	1.796718537	0.459939351	8.837958681	5.935463185	7.514635428	3.975012729	1.890468268	0.552553017	9.309349578	5.340613865	8.045552295	3.486499055	2.307630712	0.729728649	13.66375978	5.973048893	7.362245499	4.855274258	1.51633978	0.803976565	13.46007005	5.763233901	7.649488133	4.848953607	1.577554407	0.672695968	11.67219619	5.392736852	5.409391852	5.376081852	1.006195962	0.023553727	0.436767592	5.260179962	6.594359249	4.856998608	1.35770252	0.396825108	7.543945461
136	4.214889143	4.940473236	0.266441537	18.54242881	0.688493422	16.33479312	4.626906395	7.072124202	3.662100132	1.931166256	0.489030313	10.56927181	6.077063287	8.632668651	2.707593541	3.188317788	1.499451649	24.67395152	3.673609901	6.805443467	1.86507583	3.648882987	1.629433175	44.35509536	4.636700009	8.174536635	4.110551614	1.988671449	0.604603712	13.0395262	5.165020814	5.244325814	5.085715814	1.03118735	0.112154207	2.171418289	4.544606016	4.808865904	4.372659089	1.099757792	0.095834286	2.108747945
142	7.782321845	9.252331538	5.81862871	1.590122347	0.468842033	6.024449292	7.877270432	9.526897598	6.705458381	1.420767539	0.399699169	5.074082105	8.034292748	9.139208164	7.228776098	1.264281538	0.462691048	5.758951821	7.91340691	10.091328	5.939731128	1.69895367	0.856286	10.82069972	7.775642073	9.794157024	6.314761852	1.550993886	0.79120545	10.17543558	7.99220574	7.99733574	7.98707574	1.001284575	0.007254916	0.090774885	7.905339863	8.748822374	7.419039074	1.179239291	0.312762987	3.956350922
143	7.899445386	8.653441456	6.972721129	1.241042241	0.299693955	3.793860718	8.632723644	10.01301481	6.736832474	1.48630901	0.503820572	5.836171678	8.195141835	9.081296849	6.742250662	1.346923647	0.515342237	6.288387037	8.308737798	10.1485366	6.359680012	1.595762143	0.902654967	10.86392409	8.186975848	9.991018366	5.513474011	1.812109452	0.850587345	10.38951819	7.697766556	7.737106556	7.658426556	1.010273651	0.055635162	0.722744203	8.159902591	9.313989445	7.260102038	1.282900625	0.418123114	5.124118943
146	4.146365643	6.06455546	2.062107105	2.940950761	0.464932871	11.21302151	4.181451283	5.517595891	3.340738246	1.65160976	0.242602951	5.801883943	4.03564067	5.524372483	-0.653288668	-8.456250289	0.806283135	19.97906159	4.064839655	4.332635152	3.350878983	1.292984669	0.236102432	5.808407028	4.228711528	5.002706726	4.08795134	1.223768658	0.188015317	4.446160875	4.17667384	4.19679134	4.15655634	1.009679888	0.028450441	0.6811746	4.142377658	4.498139647	3.972323481	1.132369926	0.11652051	2.812889586
147	4.263196771	5.421582465	2.430456932	2.230684441	0.360126544	8.447335719	4.415061481	5.728647223	2.688716937	2.130624888	0.33099207	7.496884738	4.521138121	6.185817962	3.395877833	1.821566695	0.482830481	10.67940124	4.377213823	6.87083628	1.942441774	3.537216081	0.844343158	19.28951137	4.422518614	4.74003922	4.205097314	1.127212729	0.113450967	2.565302196	4.351192314	4.474307314	4.228077314	1.058236873	0.174110903	4.001452709	4.41479654	4.722129162	3.935271247	1.199950109	0.15040275	3.406787802
150	5.542435129	7.934704573	4.102101486	1.934302357	0.925778039	16.70345287	5.3276854	8.482464493	0.523395603	16.20660251	0.944610346	17.73022007	4.923116731	10.4213674	-0.960461086	-10.85037963	1.786960931	36.29735042	4.786326072	9.068271961	3.197245933	2.836276018	1.50781028	31.50245631	5.202450001	8.14460767	3.968876684	2.052119105	0.962818815	18.50702678	5.801752143	6.002032143	5.601472143	1.071509773	0.283238692	4.881950922	5.355829385	7.521323095	4.377979209	1.717989679	0.706095067	13.18367365
152	5.145981948	7.94837817	3.006442516	2.643781854	0.507096549	9.854223236	5.275552907	10.53806779	4.256717789	2.475632238	0.542521152	10.28368327	5.148485702	6.550614216	3.441284138	1.903537735	0.615747372	11.95977629	5.473699666	9.099690345	4.404122611	2.066175525	0.948693152	17.33184519	5.394631907	8.143186771	4.665733485	1.745317601	0.676665354	12.54330908	5.179712541	5.357322541	5.002102541	1.071014138	0.251178471	4.849274334	5.195448941	8.184243162	3.661547115	2.235187178	0.648647965	12.48492618
154	5.483162924	6.880872719	3.898073723	1.7651982	0.545188926	9.942964194	5.36558079	7.384146769	2.801081104	2.636177424	0.621052797	11.57475437	5.663413418	8.441865622	4.335735845	1.947043345	0.945264584	16.69072191	4.940156697	7.046193824	2.254804044	3.124969482	1.013476767	20.51507328	5.487738057	8.536030237	4.574791885	1.865883837	0.730329427	13.30838715	5.390806733	5.469766733	5.311846733	1.029729773	0.111666303	2.071421003	5.232400249	5.875646658	4.925182463	1.192980504	0.232388648	4.441339282
155	4.258735951	6.571806728	3.240283527	2.028157929	0.350853076	8.238432255	4.281595214	5.189870163	3.23229655	1.605629336	0.248180574	5.796451124	4.211776189	5.192848223	2.654483883	1.956255322	0.446508136	10.60142125	4.23237224	4.386714711	3.888165479	1.128222226	0.11462267	2.708236984	4.296057228	4.904337747	3.905336156	1.255804251	0.181682851	4.229060305	4.080562407	4.106932407	4.054192407	1.013008756	0.037292812	0.913913523	4.230536533	4.650322534	3.675884834	1.26508929	0.209911179	4.961809863
156	5.792631724	6.753962814	5.05557275	1.335944145	0.308109563	5.318991048	5.869603629	7.283127385	4.882629743	1.491640319	0.253386086	4.316919874	5.934629397	6.908983495	4.737870673	1.458246535	0.376686364	6.347260104	5.810424173	6.978008306	5.26611126	1.325078025	0.288015502	4.956875675	5.854968299	6.491380021	5.272727488	1.231123747	0.263935117	4.507882933	5.907888891	5.989877225	5.825900558	1.028146149	0.115949013	1.962613297	5.820478736	6.221638317	5.500654459	1.131072378	0.146662019	2.519758702
157	5.821855313	6.638752941	3.751367863	1.7696886	0.395781863	6.798208503	5.898169232	7.281928841	5.047766361	1.442604178	0.343492704	5.823717327	5.938443926	7.097394866	3.240076384	2.190502329	0.637128168	10.72887403	5.911662476	7.391266741	4.582704902	1.612861159	0.620929765	10.5034712	5.865894282	7.191732324	4.822268799	1.491358658	0.51363747	8.75633697	5.7736366	5.7782466	5.7690266	1.00159819	0.006519525	0.112918858	5.929728422	6.969589812	5.423445256	1.285085307	0.296861205	5.006320415
158	7.520372638	8.431711217	6.84277689	1.23220607	0.278999229	3.709912295	7.595679419	8.661161751	6.427793932	1.347454794	0.31926501	4.203244924	7.959115143	9.470313124	6.300714083	1.50305394	0.604718076	7.597805352	7.23079558	8.440673846	6.081159429	1.388004038	0.603394972	8.344793676	7.571900374	8.767251931	6.524964522	1.343647448	0.470334915	6.211583513	7.399801279	7.579161279	7.220441279	1.049681174	0.253653345	3.427839951	7.588731195	8.332309924	6.342335796	1.313760449	0.366570813	4.830462482
159	6.092293076	7.335730745	4.632843341	1.583418692	0.347491265	5.703784451	6.245878963	7.292382884	4.707449551	1.549115462	0.348620409	5.581606866	6.363765261	7.461238046	5.472504304	1.363404692	0.40722056	6.399050611	6.204332234	7.070515183	5.404052131	1.308372868	0.384978305	6.204991784	6.22625544	6.853890989	5.70863407	1.20061838	0.262037848	4.208594561	6.018396663	6.147391663	5.889401663	1.043805808	0.182426478	3.031147475	6.115914789	6.612177421	5.713881784	1.157212849	0.203726434	3.331086857
161	6.596919876	7.593099838	5.804330535	1.308178401	0.238335076	3.612823566	6.639316487	7.812099534	5.517709898	1.41582281	0.292332991	4.403058539	6.953600919	8.490561175	6.081724053	1.396078004	0.370750945	5.33178348	6.511158434	7.155630195	5.667198232	1.262639827	0.326002737	5.006831583	6.621768888	7.524457616	5.1278643	1.467366759	0.500236424	7.554422881	6.847182836	6.958406586	6.735959086	1.033023879	0.157294136	2.297209516	6.740901102	7.499559402	6.073222928	1.234856598	0.263119546	3.903328975
162	6.936004038	8.371960507	6.098061805	1.37288876	0.332919063	4.799868363	6.964358441	7.946578956	3.7749733	2.105068917	0.407087117	5.84529243	7.268658969	8.533356551	6.2642619	1.362228573	0.486642522	6.695079844	6.720004431	7.574223981	5.799859772	1.30593226	0.506246552	7.533425865	6.932333544	8.088104602	5.109473589	1.582962405	0.519283605	7.490747553	7.174922361	7.426082361	6.923762361	1.07255015	0.355193878	4.950490897	7.052971191	7.519277615	6.570112958	1.144467023	0.224261699	3.179676947
163	7.883298244	8.732166914	6.966460371	1.253458205	0.311185105	3.947397332	8.007043011	9.85571498	6.756290529	1.458746473	0.361442248	4.514054037	7.90530583	8.992909286	6.601601638	1.362231437	0.48888812	6.184303686	7.830952544	8.468545877	6.041193723	1.401800085	0.578848125	7.391797125	7.726258729	9.179970205	6.202337904	1.480082244	0.601284498	7.782350029	8.01957687	8.07174687	7.96740687	1.013095854	0.073779522	0.919992697	8.083353011	8.743451238	7.329022257	1.192990133	0.380017339	4.701233991
164	7.350545923	8.475613862	6.452647356	1.31350954	0.245708573	3.342725499	7.35317645	7.966005908	5.845436745	1.362773434	0.251207901	3.416318143	7.207888193	8.054051182	6.170424357	1.305266983	0.402369009	5.58234254	7.327923998	8.084011234	6.046906563	1.336883769	0.466288695	6.363175917	7.140883201	8.427161403	5.555363155	1.516941588	0.500842667	7.013735594	7.380347507	7.496432507	7.264262507	1.031960574	0.164168981	2.224407201	7.479333019	8.115214646	6.965379292	1.165078642	0.29561752	3.95245832
165	7.899728425	9.541185637	5.489693461	1.738017925	0.574531155	7.272796276	8.186398974	10.49130347	5.432345101	1.931266013	0.780257363	9.531142637	8.95437221	11.0520941	5.592779649	1.976136161	1.31161929	14.64780846	7.2994385	9.95007214	3.479706781	2.859457065	1.555512716	21.31003249	7.892929798	10.5154369	3.760447983	2.796325584	1.149058738	14.55807624	8.372345074	8.731235074	8.013455074	1.089571851	0.507547105	6.062185695	8.246468433	10.85615785	5.902797715	1.839154647	1.011008566	12.25989736
166	8.706195275	9.754308896	7.988872162	1.22098698	0.318886903	3.662758453	8.614737471	9.557792625	7.359282572	1.298739725	0.337438815	3.916994757	8.099359778	9.527678139	6.951650257	1.370563505	0.449829372	5.553888011	8.766494617	9.890317069	7.25668879	1.362924242	0.756788399	8.632736708	8.427018331	9.342449061	7.212462714	1.295320258	0.536738257	6.369254655	8.857217215	8.977427215	8.737007215	1.027517432	0.170002612	1.919368219	8.825400607	9.650612221	8.099579892	1.191495405	0.308914811	3.500292223
167	3.512480649	6.550032968	1.885849595	3.473253108	0.516009762	14.69075033	3.536850512	5.657584012	2.244058647	2.521139107	0.337287714	9.53638592	3.584016721	5.225711012	1.695309728	3.082452089	0.560883566	15.64958006	3.464678406	4.581909596	2.784073294	1.645757533	0.353716487	10.20921557	3.569907584	3.794451703	3.49882442	1.084493318	0.071622378	2.006280998	3.55305192	3.56998942	3.53611442	1.009579724	0.023953242	0.674159645	3.544633554	3.719717454	3.425299395	1.085953963	0.066761697	1.883458358
174	3.991513269	4.99943758	0.031102886	160.7387058	0.685619444	17.17693009	4.157356372	5.595501742	3.195489662	1.751062383	0.244045963	5.870219945	4.499295118	6.875072867	3.215773046	2.137922288	0.727012333	16.15836067	4.114812603	5.368605685	3.672863246	1.461694957	0.318622907	7.74331514	4.150235767	4.477193025	3.789947791	1.181333694	0.116572768	2.808822797	4.309794447	4.320774447	4.298814447	1.005108385	0.015528065	0.360297112	4.135666036	4.69294241	3.632543484	1.291916375	0.167764987	4.056540955
175	7.497739896	8.562151743	6.849379082	1.250062471	0.304360733	4.059366389	7.51510432	8.941966323	6.036343642	1.48135475	0.452680903	6.023614355	7.019476159	8.259318596	5.198986287	1.588640197	0.697976748	9.943430704	7.535831889	9.431043296	4.933992283	1.911442652	1.013337173	13.44691851	7.164550725	8.877479597	4.341991816	2.044563872	0.899032309	12.54834174	7.243801547	7.343538214	7.144064881	1.027921546	0.141048947	1.947167461	7.46307653	8.480829485	6.261517334	1.354436797	0.474407066	6.356722519
176	4.672813579	5.442777342	3.696143954	1.472555563	0.246593581	5.277197062	4.810555443	6.345800487	4.021328012	1.578036029	0.25454789	5.291444891	4.912229958	7.367700879	4.025174916	1.830405146	0.640300508	13.03482357	5.047688928	7.359386906	4.138871256	1.778114479	0.786231285	15.57606454	4.946610227	7.189742319	4.274595443	1.681970239	0.521286695	10.53826098	4.780910472	4.780910472	4.780910472	1	0	0	4.718582449	5.219064981	4.373583396	1.193315528	0.227829808	4.828352804
178	7.953251655	8.658877733	7.213053145	1.200445575	0.278793353	3.505400877	7.614579626	8.717637191	6.089471186	1.431591829	0.363282004	4.770874064	7.36796231	8.535113607	5.558080072	1.535622642	0.604980769	8.210964488	7.851526268	8.584955688	6.168983777	1.391632074	0.511034264	6.508725142	7.540959156	9.586001069	5.822549614	1.646357988	0.87936663	11.66120399	7.286406766	7.397126766	7.175686766	1.030859764	0.156581726	2.14895669	7.856024944	8.795337923	6.184433061	1.42217368	0.484416967	6.166184172
183	5.794641144	7.499763327	4.808150846	1.559802004	0.471959487	8.144757805	6.095190665	8.418943612	3.088490873	2.725908528	0.760925756	12.48403534	5.906412697	9.68815587	3.782249391	2.561479921	1.222589967	20.69936575	6.205572646	8.965671966	4.386855761	2.043758093	1.469045809	23.67300962	6.172967557	8.784715853	4.11093869	2.136912398	0.836960034	13.55847129	6.466612539	7.020942539	5.912282539	1.187518102	0.783941004	12.1229005	5.791325618	7.16922349	4.506005178	1.591037561	0.520188116	8.982194245
185	5.699894068	7.482835205	3.919989492	1.908891649	0.756590044	13.27375623	4.76512767	7.166017896	2.805552187	2.554227267	0.751086106	15.76214024	5.115210501	10.33331326	1.571600252	6.575026471	1.728073622	33.78304024	4.634682548	7.653352149	3.638055495	2.103693074	0.802244605	17.30959126	4.367717707	7.581486564	2.630370954	2.882287973	1.321241604	30.25016021	4.906093801	4.941786301	4.870401301	1.014656903	0.050476818	1.028859611	5.965107699	9.2094716	2.938266783	3.134321108	1.257144409	21.07496583
187	6.46181783	7.782236703	5.299888327	1.468377487	0.530385614	8.207993913	7.037614205	8.635139343	4.836547331	1.78539333	0.67303746	9.563432164	6.759981239	8.793811582	3.383943241	2.598687672	1.102276066	16.30590421	6.5360249	9.825351794	3.207706219	3.063046028	1.694606628	25.92717522	6.559603025	8.272759869	5.332013923	1.551526307	0.643968618	9.817188863	6.793867627	6.872302627	6.715432627	1.023359627	0.110923841	1.632705358	7.11821647	9.531188661	5.888648838	1.618569713	0.730549465	10.26309706
189	4.542400164	5.849488505	4.029511448	1.451661965	0.286293483	6.302691813	4.477537585	5.751055398	2.793968134	2.058382602	0.250691036	5.598859453	4.466836153	6.303983171	2.64101217	2.386957259	0.638742038	14.29965228	4.436167146	5.013420084	4.086165573	1.22692534	0.195579201	4.40874284	4.557381836	5.056088368	4.384806026	1.153092825	0.163796857	3.594099929	4.532323376	4.560131709	4.504515042	1.012346871	0.039326922	0.867698946	4.467374363	4.6874159	4.085106285	1.147440378	0.112489863	2.518030818
190	3.757369658	5.651294986	0.687427807	8.220928695	0.433386378	11.53430238	3.7830204	5.785536164	1.713042741	3.377344899	0.279028001	7.375799527	3.875679203	5.716019392	1.906756529	2.997770982	0.760612054	19.62525829	3.852817637	5.782019233	3.579601037	1.61526918	0.48469394	12.58024608	3.881581389	5.399754024	3.567752487	1.513488966	0.300554439	7.743092543	3.840685523	3.878598023	3.802773023	1.019939397	0.053616372	1.396010461	3.75449619	4.251299511	3.339988631	1.272848498	0.169311803	4.509574514
196	7.734551871	8.952702851	5.737847458	1.56028945	0.569092709	7.357798079	8.553836046	10.45942054	5.822353161	1.796424959	0.655964608	7.668660059	8.507361855	11.17196072	6.968772734	1.603146085	0.801951097	9.426554439	7.578998349	9.630536055	6.645890168	1.449096481	0.836086112	11.03161755	8.202417249	11.11173817	5.672373432	1.958922187	1.238279057	15.09651386	7.619224651	7.686264651	7.552184651	1.017753803	0.094808877	1.244337601	7.823186425	8.763134392	7.002370009	1.251452634	0.444311697	5.679421052
197	4.091869906	5.753956192	2.546477195	2.259574994	0.436904672	10.67738423	4.117158206	4.851276338	3.446443863	1.407617977	0.200772987	4.876494349	4.095153085	5.615026385	1.860578583	3.017892626	0.490724489	11.98305604	4.166527901	5.790161332	3.772362879	1.534889807	0.348178881	8.356571455	4.153902517	4.86771339	3.892939249	1.250395415	0.213930563	5.15011033	4.13850166	4.15359916	4.12340416	1.007322833	0.021351089	0.515913512	4.049383765	4.388781117	3.70600409	1.184235368	0.131483267	3.246994465
199	6.560755781	8.21380408	3.852401443	2.132125689	0.705968389	10.76047353	7.057740305	9.053813394	4.772516113	1.897073405	0.620805971	8.79610108	8.094322263	10.92432429	5.601208635	1.950351256	0.867101954	10.71247136	5.90915765	7.695293194	4.019015403	1.914721	0.99227391	16.79213805	7.028825933	9.647662734	5.954193122	1.620314044	0.732836535	10.42615854	6.566853049	6.606384299	6.527321799	1.012112548	0.05590563	0.851330606	6.71650715	8.417760175	5.831706134	1.443447249	0.477697331	7.112287989
202	6.537993541	8.53966131	4.798735461	1.779564925	0.711778763	10.88680738	7.282012933	8.929965035	5.914679039	1.509797062	0.551370576	7.571678063	7.650447698	9.442737667	5.376253416	1.756378827	0.845464191	11.05117274	6.286768692	7.726410723	4.478191765	1.72534164	1.039339648	16.53217574	6.884684677	10.23027339	3.3014876	3.098685994	1.573494244	22.85499363	6.880350157	6.928725157	6.831975157	1.014161351	0.068412581	0.994318305	6.737839391	8.896138922	3.176307434	2.800780185	1.023775826	15.19442312
203	6.927657484	8.503230139	4.866878974	1.74716285	0.469076128	6.771064082	7.599583922	10.24840768	5.881424791	1.742504248	0.613101832	8.06757104	6.60811192	8.527424032	4.975013184	1.71405054	0.831870763	12.58863005	8.054288105	10.33106539	6.393626566	1.615838099	1.040321627	12.91636968	7.29096191	8.821233258	6.236422122	1.414470202	0.616153823	8.450926375	7.034358868	7.126808868	6.941908868	1.026635325	0.130744044	1.858649044	7.284930467	8.87228527	6.528628414	1.358981505	0.448680173	6.159017925
204	6.933616919	7.507528907	6.084171793	1.233944268	0.172517135	2.488126136	7.021914343	8.094172724	6.163358516	1.313273064	0.257978405	3.673904187	7.16912201	8.132963866	5.957784937	1.365098598	0.383289775	5.346397717	6.849031727	7.858776031	5.722430475	1.373328355	0.576461	8.416678787	6.84050254	7.274144119	6.351594433	1.145246945	0.240243182	3.512069188	6.772680215	6.788607715	6.756752715	1.004714543	0.022524887	0.332584528	7.081348168	8.290954356	6.615738516	1.253216755	0.329705166	4.655966044
207	7.494035961	8.148534782	6.505177418	1.252622989	0.306210031	4.08604966	7.693091795	8.531200691	6.32053556	1.349759148	0.288504556	3.750176963	7.658963629	9.700154726	6.161375573	1.574348879	0.501866652	6.552670521	7.814325431	9.078503629	6.65005918	1.365176367	0.635886477	8.137445549	7.562883482	9.432878733	4.357445522	2.164772614	0.997528745	13.18979391	7.525943066	7.662903066	7.388983066	1.037071407	0.19369069	2.573640111	7.801584099	9.287830133	6.849784282	1.355930311	0.422511571	5.415715134
208	6.356092155	7.291779243	3.781477367	1.928288479	0.465182778	7.318691527	6.053607397	7.342045352	3.907268436	1.879073699	0.353688431	5.842606038	5.683023264	7.170286967	4.986526652	1.437932145	0.388177299	6.83047176	6.606708332	8.032328782	5.235895998	1.53408868	0.792301481	11.99237867	5.937509965	7.904585096	4.17592678	1.892893605	0.741607165	12.49020497	6.022320651	6.078113985	5.966527318	1.018702113	0.078903689	1.310187439	6.463623145	8.89814118	5.195102741	1.712794072	0.702727318	10.87203418
210	6.538267924	7.106608284	5.848301838	1.215157576	0.250243325	3.827364182	6.377069259	7.123477968	5.591411152	1.274003606	0.248287187	3.89343721	6.098564538	7.216648197	4.813372014	1.499291593	0.398529565	6.534809343	6.754292237	8.669549048	6.072327469	1.427714347	0.614192002	9.093358423	6.284204343	8.329164786	5.115208625	1.628313798	0.714286746	11.36638319	6.371208351	6.383365851	6.359050851	1.003823684	0.017193301	0.269859349	6.654875273	7.756135569	5.861957229	1.3231307	0.430218721	6.464715021
211	7.468886787	8.522219875	6.298809795	1.352988922	0.375403911	5.026236459	7.424975486	8.692565325	6.078765325	1.429988634	0.392302521	5.283553078	7.491325342	9.760267587	5.456256692	1.78882119	0.722211028	9.640630927	7.438197545	9.367117287	3.58534047	2.612615836	1.047942905	14.08866729	7.51991513	11.46324948	4.640055961	2.470498109	1.128831443	15.01122584	7.552811796	7.586306796	7.519316796	1.008909054	0.047369083	0.627171503	7.594588327	9.927516581	6.507318637	1.525592511	0.561860554	7.398169979
212	4.310425471	6.925011716	2.295628967	3.016607569	0.459597945	10.66247283	4.317097198	5.653635471	3.102015009	1.822568703	0.237941236	5.511602463	4.415588416	7.936438288	2.965632614	2.676136704	0.721523866	16.34037863	4.334192683	4.888356746	3.728297132	1.31114999	0.186945459	4.313270601	4.352906058	4.74399805	3.916004468	1.211438365	0.153767377	3.532522296	4.360294468	4.375904468	4.344684468	1.007185792	0.022075874	0.506293184	4.291013004	4.673094004	3.833244615	1.219096216	0.168498551	3.926777921
213	3.815369179	5.275827929	1.803623981	2.925126293	0.385910301	10.11462543	3.832376836	5.022802739	2.743741932	1.830639639	0.231765672	6.047569993	3.981716435	5.719859911	2.744979249	2.083753425	0.535470292	13.44822769	3.922407692	4.871236308	3.343936247	1.456737195	0.280832116	7.159687072	3.889821315	4.614105667	3.700852889	1.246768192	0.164988413	4.241542222	3.885871949	3.931765282	3.839978615	1.023902911	0.064902974	1.670229366	3.824819422	3.915426004	3.759611044	1.041444436	0.035975388	0.940577421
214	7.772988322	8.919112381	6.999923574	1.274172823	0.37840021	4.8681433	7.862206253	9.507843171	4.13861072	2.297351409	0.469685905	5.973970789	7.965377731	10.45452052	4.746912863	2.202383068	1.17851987	14.79553023	7.449906203	8.321282227	4.95352702	1.67987016	0.837522432	11.24205339	7.638700972	10.24991796	5.196244928	1.972562515	1.069225757	13.99748152	7.871113776	8.167223776	7.575003776	1.078180819	0.418762778	5.32024806	7.802529661	9.430513073	6.302589301	1.496291861	0.799550378	10.2473225
215	5.478740188	7.03968254	4.664718107	1.509133538	0.295244426	5.388910876	5.556080307	7.789932967	4.620631192	1.685902346	0.311434567	5.605292754	5.60676584	6.522185296	4.411754987	1.478365257	0.418224154	7.459276278	5.575144152	7.938141536	4.399540503	1.804311503	0.696981558	12.5015881	5.778126336	7.278793436	4.343962039	1.675611658	0.732657463	12.67984499	5.522700497	5.559335497	5.486065497	1.013355655	0.051809714	0.938122824	5.386341608	7.422792285	4.343962039	1.708760854	0.580296635	10.77348371
216	9.430405225	11.17593165	6.994840082	1.597739407	0.65070105	6.90003276	8.006436218	10.54004699	3.425402005	3.077024822	1.120393524	13.99366077	6.613352952	10.96459985	1.35964126	8.064332972	2.013970744	30.45309632	9.456517501	13.52733176	4.264460937	3.172108259	2.47922371	26.21709006	7.951198893	11.29597671	3.424473549	3.298602412	1.658790202	20.86213947	7.317581413	7.370236413	7.264926413	1.014495673	0.074465415	1.017623323	9.019788047	10.67820833	5.664726962	1.885034954	0.968330813	10.73562714
217	9.44246169	10.01042343	8.36172728	1.19717172	0.288347358	3.053730768	8.745369286	10.84343741	6.634137409	1.634490928	0.576082879	6.58729049	8.424171319	10.50178335	6.511274555	1.612861393	0.919753348	10.91802758	9.120681147	10.35320421	7.141697707	1.449683904	0.764897371	8.386406221	8.914570835	10.51425401	7.058056365	1.489681219	0.702880542	7.884625692	8.763107254	8.861807254	8.664407254	1.022782863	0.139582879	1.592846859	9.31605711	10.50400215	8.122023749	1.293274001	0.477860556	5.129429225
218	4.675475189	7.573101169	3.080465005	2.458427919	0.514037811	10.99434368	4.625537472	6.475314727	2.890575101	2.240147549	0.318240395	6.880073865	4.337275782	6.132941703	-0.225367432	-27.21307892	0.888243654	20.47929849	4.665103526	5.624850832	3.228790296	1.742092337	0.412599444	8.844379161	4.764766211	5.67088426	4.298824545	1.319170904	0.361859542	7.59448682	4.729629545	4.773044545	4.686214545	1.018528814	0.061398082	1.29815837	4.515157709	5.769784662	3.828420802	1.5070926	0.296608729	6.569177605
219	6.324757303	7.773606212	5.264556268	1.476592863	0.38413006	6.073435567	5.843382858	7.698450771	1.631065617	4.719890292	0.486309336	8.322393861	6.162570305	7.673174282	4.610057995	1.664442029	0.568597232	9.226624667	5.998643777	8.183450936	4.992069981	1.639290107	0.62441573	10.40928173	6.129511751	9.366459788	4.270653664	2.193214558	1.069895469	17.45482368	5.634467494	5.733267494	5.535667494	1.035695786	0.1397243	2.479813755	6.103281652	7.20683451	4.662548166	1.545685804	0.470984041	7.716898348
220	4.611772125	6.759853804	2.692578416	2.510550394	0.576343939	12.49723368	5.660681651	8.069031672	1.91784012	4.207353672	0.771558566	13.63013527	5.816777678	8.217175438	3.716919993	2.210748538	0.899302594	15.46049451	4.99948815	7.035036225	3.107699343	2.263744155	1.146600972	22.93436723	5.645300873	7.663177099	3.991214505	1.920011337	0.96354503	17.06808994	5.217906545	5.283926545	5.151886545	1.025629446	0.093366379	1.789345566	4.588604279	6.531147376	3.843305983	1.699356597	0.584296419	12.73364151
221	5.42103379	6.332003296	4.564575731	1.387205223	0.306905019	5.661374389	5.959592347	7.401889754	4.569216801	1.619947154	0.417325654	7.002587249	5.904651158	6.911021068	4.013546593	1.721923717	0.551084692	9.333060959	5.941377998	7.612515311	4.549219653	1.673367279	0.751714082	12.6521841	5.929132669	7.683434914	5.08805425	1.510092962	0.617925351	10.42185063	5.548393355	5.609113355	5.487673355	1.022129597	0.085871048	1.547674111	5.43636463	6.498703272	5.017191441	1.295287084	0.315426174	5.802152649
222	4.005645641	6.514681882	2.264037687	2.877461767	0.529281457	13.21338692	4.035244161	7.257944735	3.001049008	2.418469247	0.338490124	8.388343083	4.029981018	5.74493647	1.516315061	3.788748537	0.695701558	17.26314726	4.068229981	5.874450163	3.165653833	1.855683051	0.562144283	13.81790816	4.107131488	4.944336332	3.829304509	1.291183901	0.215978827	5.258629472	4.143253037	4.223570537	4.062935537	1.039536684	0.113586098	2.741471419	4.008693838	4.271434796	3.633382866	1.175608229	0.117730393	2.936876638
223	10.01906956	10.86888736	9.203419846	1.18096181	0.318376405	3.177704307	9.615133531	10.68069591	7.988595911	1.336992887	0.40518288	4.214011987	9.028477668	11.87736806	7.16825019	1.656941058	0.724957864	8.029679985	10.30280888	11.45174671	9.026080818	1.26873966	0.619021657	6.008280499	9.563950445	11.07854715	8.265221645	1.340381132	0.640888905	6.701089773	9.529129806	9.540164806	9.518094806	1.002318741	0.015605847	0.163769903	10.03202178	10.71829768	9.253410328	1.158307834	0.363107045	3.619480231
224	8.325834763	9.588866809	7.096829322	1.351148009	0.449838508	5.402923796	8.348768299	12.33328125	4.559939725	2.704702692	0.539894984	6.466762101	7.235762913	9.085198376	2.679178862	3.39103839	1.130477023	15.62346689	8.963876711	10.17886727	6.379024519	1.595677715	0.946721314	10.56151646	8.05627771	9.713386155	6.749072464	1.439217938	0.587486889	7.292286964	8.058333358	8.188425025	7.928241691	1.032817281	0.183977399	2.283070099	8.336919489	9.414778776	7.556995463	1.245836235	0.424516554	5.092007356
225	3.628634892	5.116754893	1.654546118	3.092542926	0.389797149	10.74225323	3.629884383	4.978195497	2.488612889	2.000389662	0.280982804	7.740819653	3.58168033	4.76975244	0.321269703	14.84656786	0.622874941	17.39057883	3.664249033	4.169610208	3.200149907	1.302942153	0.216627941	5.911932805	3.637441409	3.999835974	3.307781476	1.209220138	0.10566947	2.905049415	3.573408319	3.583063319	3.563753319	1.005418445	0.013654232	0.382106682	3.600749415	4.0458171	3.432692622	1.178613277	0.104821241	2.911095128
226	9.652290606	10.43592865	8.872345905	1.17623104	0.279009658	2.890605658	9.518890444	10.57469386	7.859646236	1.345441454	0.354133532	3.720323646	9.738427713	10.8705961	8.22172449	1.322179564	0.508892192	5.225609376	9.667776284	11.13293327	7.134117614	1.560520007	0.711391188	7.358374534	9.697791831	11.36224696	6.672512331	1.702843906	0.918156695	9.467688219	9.686822919	9.751840419	9.621805419	1.013514615	0.09194863	0.949213494	9.835469179	10.69998927	8.994345164	1.189635163	0.35259684	3.58495191
229	3.926653989	5.069322117	2.971408356	1.706033473	0.260560706	6.635693054	3.891954806	5.38228718	3.031036733	1.775724828	0.252557354	6.489216003	3.883621074	4.599891473	3.199494425	1.43769323	0.213189618	5.489454666	3.790042815	4.437382331	2.920253587	1.519519521	0.318105123	8.39318021	3.971402607	4.777242301	3.764698704	1.268957406	0.20647889	5.199142734	3.944005099	3.944338671	3.943671528	1.000169168	0.000471741	0.011960969	3.868757592	4.213838195	3.551864081	1.186373718	0.134976504	3.48888502
231	8.79052683	9.443926202	7.941452711	1.189193784	0.282436304	3.212962202	8.984046277	10.8402097	6.649300895	1.630278111	0.642221769	7.148469063	9.434409193	11.95264411	7.715662662	1.549140318	0.812235627	8.609289787	8.346806149	10.69663239	6.013216122	1.778853807	1.295576237	15.52182013	9.157375435	11.63442853	6.098625025	1.907713375	1.112637696	12.15018106	9.240762617	9.328977617	9.152547617	1.0192766	0.124754849	1.350049283	8.749247392	10.20132699	6.615940631	1.541931458	0.763926986	8.731345132
239	4.216000629	5.097794738	0.436793184	11.67095762	0.41291308	9.79395205	4.278454061	5.470141381	3.022027342	1.81008997	0.258926991	6.051881985	4.338344892	6.328824925	1.74642156	3.623881581	0.641451576	14.78562889	4.279673509	5.819215909	3.807334623	1.528422502	0.376661292	8.801168852	4.355998575	5.147630286	3.986797185	1.291169339	0.24232361	5.562986447	4.322782185	4.460017185	4.185547185	1.065575655	0.194079598	4.489691822	4.208884049	4.499176714	3.75858658	1.19703953	0.150021424	3.564399064
240	4.733814595	6.657141579	3.27049237	2.035516621	0.764470038	16.14913349	5.913685097	8.781685639	3.197685639	2.746262963	1.03924508	17.57356137	6.059469376	7.841692766	4.62121946	1.696888199	0.791787518	13.06694479	5.146951456	7.531797233	3.798605625	1.982779466	1.165775688	22.6498287	5.568171928	8.618749358	4.264852138	2.02087882	0.933972435	16.77341229	5.303578192	5.314093192	5.293063192	1.003973125	0.014870456	0.280385337	5.130990853	6.935576258	4.692267792	1.478086198	0.393322913	7.665632707
241	6.780695748	9.515722587	4.901788552	1.941275615	1.01448414	14.96135761	7.764810859	11.03319312	4.628893124	2.383548902	0.995056061	12.81494269	8.825383119	12.1501748	5.3617413	2.266087475	1.478525443	16.75310208	6.022683429	10.06015315	2.281314326	4.409805802	2.024434716	33.61350036	7.627251127	12.03901312	5.273108319	2.283096115	1.382121179	18.12082959	7.164577453	7.200812453	7.128342453	1.010166459	0.051244028	0.715241461	6.959726497	9.993225532	4.60224283	2.171381629	0.8890779	12.77460976
242	4.074543431	5.360521311	2.725965995	1.966466684	0.387416983	9.508230552	4.111200105	6.295795858	2.147499221	2.931687144	0.364401563	8.863629928	4.148516392	5.689964119	2.484501442	2.290183464	0.541830894	13.06083531	4.233567665	6.168716403	3.12888834	1.971536128	0.636962574	15.04552718	4.223359539	4.695348517	4.026151548	1.166212563	0.173936214	4.118432555	4.089211548	4.112261548	4.066161548	1.011337474	0.032597623	0.797161561	4.11930322	4.543153122	3.757217906	1.2091801	0.146910652	3.566395683
247	4.720461069	6.391628829	2.660606694	2.402320059	0.545656494	11.55938977	5.817526512	8.635809943	3.302183976	2.615181349	0.980320786	16.85116146	5.331686332	9.893007104	2.31084226	4.281126096	1.550966925	29.08961309	5.027559184	7.90746586	2.56045165	3.088308994	1.381534583	27.47923063	5.396792107	7.429306082	4.447580941	1.670415037	0.609743354	11.29825536	5.077492781	5.171252781	4.983732781	1.037626415	0.132596664	2.611459421	5.113445634	6.213625304	4.546173917	1.366781258	0.270056387	5.281299669
248	4.052417615	5.450987475	1.735635638	3.140628917	0.338255561	8.347006491	4.053655355	5.182034644	3.43190614	1.509958149	0.224845289	5.546729284	4.022050541	4.975377074	2.755529476	1.805597479	0.306681523	7.625004204	4.063095608	4.739109463	3.858749704	1.228146376	0.172822918	4.253479001	4.156435312	4.64090887	3.949681384	1.175008417	0.208336362	5.012380719	4.060723884	4.072436384	4.049011384	1.005785363	0.016563976	0.407906985	4.023250974	4.424223473	3.687149761	1.199903383	0.140942787	3.503206442
249	4.661849964	6.370528405	2.619184255	2.432256682	0.43979881	9.433997512	4.961684449	8.132195896	2.667874023	3.048193365	0.494603775	9.968464951	5.19772334	8.486647686	4.084176712	2.077933519	0.845306119	16.26300717	4.74410078	6.838957213	1.348105016	5.073015182	1.083296414	22.83459953	4.94633148	5.724795843	4.457689664	1.28425177	0.299877923	6.062632975	5.08357422	5.18024922	4.98689922	1.038771588	0.136719096	2.689428544	4.858913036	5.526473224	4.434266772	1.246310497	0.271511303	5.587902079
259	4.23502612	7.092332478	3.747692489	1.892453156	0.336086614	7.935880557	4.211588468	5.368279486	3.665912818	1.464377292	0.186636797	4.43150604	4.169082935	4.630814406	2.85964469	1.619367057	0.291280693	6.986685024	4.26757355	4.651197767	4.119687314	1.129017183	0.124049263	2.90678676	4.294689812	5.242180554	4.021982439	1.303382258	0.228480603	5.320072305	4.11899551	4.19260801	4.04538301	1.03639334	0.104103796	2.527407364	4.233207872	4.545978573	3.824527582	1.188637936	0.146172815	3.453003484
262	8.24905933	9.517572913	7.625323951	1.248153255	0.315842233	3.828827266	7.782689472	9.029660337	6.505507925	1.388002358	0.385288055	4.950577256	7.905421945	9.298085617	6.450109592	1.441539168	0.545971089	6.906286501	7.816632716	8.744007283	6.92663151	1.26237512	0.42615427	5.451890673	7.72413097	8.943577938	5.519214178	1.620444079	0.785243894	10.16611314	7.832812785	7.984477785	7.681147785	1.039490192	0.2144867	2.738310053	8.038725322	9.05719683	7.074324613	1.280291381	0.449752885	5.594828375
267	6.970982187	8.31725939	5.46787964	1.521112376	0.50430332	7.234322323	7.090467203	8.909524496	5.699233919	1.563284579	0.479017059	6.755789786	6.763307879	8.127592744	4.513134558	1.800875343	0.631115746	9.331465565	7.231067865	9.24118019	4.826774721	1.914566294	0.893782358	12.36030936	6.993013782	9.77227009	4.761467242	2.052365288	1.02474527	14.65384313	7.263080699	7.304123199	7.222038199	1.011365905	0.05804286	0.799149322	7.049065091	9.126303947	5.351204091	1.705467366	0.882715413	12.52244662
269	4.393913594	6.111739588	3.360077365	1.818928234	0.316278126	7.198096164	4.463269171	6.389371208	3.522756233	1.813742077	0.31046741	6.95605391	4.534985093	5.334164682	3.771078067	1.414493306	0.267108015	5.889942513	4.565381899	6.194976877	2.084721302	2.97160914	0.730963086	16.01099541	4.5315804	6.17938777	4.254448176	1.452453412	0.333999186	7.370479101	4.254448176	4.254448176	4.254448176	1	0	0	4.421569832	4.991638176	4.003867317	1.246704194	0.197827015	4.474135266
270	4.063656538	5.616029543	2.052326341	2.736421314	0.591593615	14.55815985	4.165122227	8.34695376	1.857828676	4.492854409	0.784419855	18.8330573	3.991969475	6.35118205	0.518176991	12.25678129	0.775854911	19.43539189	3.831718708	4.928515907	1.372697481	3.590387521	0.797423107	20.81110769	4.140938787	7.795297712	3.61725638	2.155030469	0.624237271	15.07477661	4.070520335	4.156950335	3.984090335	1.04338757	0.122230478	3.002821952	4.017612045	4.385865272	3.695024074	1.186965277	0.13461339	3.350582104
271	6.470076575	7.267977637	5.460897234	1.330912728	0.30968378	4.786400539	6.612971604	7.801698081	4.876462261	1.599868442	0.332780665	5.032240942	7.045170062	8.339403542	5.878989906	1.418509587	0.585881873	8.316078508	6.407024971	8.617288029	5.158598754	1.670470692	0.739565152	11.54303526	6.605918908	8.509155871	5.490084988	1.549913324	0.603882078	9.141530288	6.823093438	7.088543438	6.557643438	1.080958961	0.37540299	5.501947079	6.645566357	7.26925382	5.814500369	1.250194059	0.250744873	3.773115186
272	5.906979399	7.463950687	4.563197579	1.635684311	0.580164128	9.821671773	6.292793342	7.777414136	4.705544026	1.652819332	0.399745171	6.35242808	6.648993229	8.005852099	4.773425647	1.677171216	0.78706819	11.837404	5.942300652	7.851319868	2.114958406	3.712280982	1.191937474	20.05851848	6.282031667	8.192758289	4.321396014	1.895859177	0.886081311	14.10501185	6.711952021	6.911412021	6.512492021	1.061254586	0.282079037	4.202637866	6.02278915	7.155318441	4.679383307	1.529115691	0.469366852	7.793180878
273	4.484556056	5.428965884	1.441225773	3.766908688	0.473006574	10.54745593	4.565254341	7.564993666	3.546679088	2.132979465	0.347215018	7.605600751	5.089948905	9.152137418	3.657460637	2.502320142	1.240779238	24.37704703	4.29239167	5.611308021	3.926934116	1.428928486	0.473992848	11.04262807	4.5890567	5.643601861	3.816808457	1.478618046	0.313392142	6.829118983	5.874907785	6.008502785	5.741312785	1.046538137	0.188931861	3.215911939	4.485907055	4.789554702	4.118272599	1.163000891	0.136146814	3.034989638
274	7.102616479	8.216296029	6.269826775	1.310450244	0.289538326	4.076502326	6.664905127	9.185931257	5.153312757	1.782529354	0.419646635	6.296363212	6.921117814	8.532814165	6.040508245	1.412598712	0.495849711	7.164300979	6.828613694	8.078376727	5.173833959	1.561390797	0.671108095	9.827881982	6.811774314	8.227494094	4.876993729	1.687001163	0.633086154	9.293997787	7.039590142	7.339173142	6.740007142	1.088896938	0.423674342	6.018451829	7.00557565	7.47911984	6.221353436	1.202169257	0.275363524	3.9306338
275	6.511648859	7.250180808	5.167255883	1.403100789	0.368099247	5.652934527	6.351456246	7.968866641	4.96543831	1.604866709	0.4040392	6.361363202	6.111837802	8.199524067	4.610138803	1.778585075	0.647017323	10.58629735	6.3384697	8.772361683	3.670000001	2.390289286	0.933625886	14.72951564	6.356539624	8.102655653	4.7984883	1.68858506	0.707237012	11.12613236	6.779474361	6.839659361	6.719289361	1.017914097	0.085114443	1.255472603	6.359469034	8.42991066	5.214908525	1.616502115	0.782264839	12.30078856
285	5.800607735	7.98193796	4.573038831	1.745434109	0.511554526	8.818981544	6.028067676	8.505072639	4.467758779	1.903655291	0.580416196	9.628561372	6.244982459	9.420363653	3.542372658	2.659337276	1.066063716	17.07072394	6.559275434	8.233743903	4.522810124	1.820492941	1.060088121	16.16166498	6.290526436	7.986507855	3.939351181	2.027366307	0.898527313	14.28381745	6.026740651	6.081038151	5.972443151	1.018182676	0.076788261	1.274125856	5.968233672	8.490987158	3.510316639	2.418866453	0.897644904	15.040378
286	4.408217595	5.446949986	2.238424273	2.433385865	0.360962723	8.188405299	4.481670135	6.975593255	4.105957372	1.698895683	0.30238216	6.747086482	4.540606072	5.584370685	2.536968708	2.201198094	0.46530508	10.24764256	4.471929965	5.039454647	4.140129689	1.217221446	0.155391739	3.474824973	4.475284656	4.77086415	4.016801129	1.187727248	0.126806995	2.833495629	6.062991954	6.324959454	5.801024454	1.090317668	0.370477991	6.11048133	4.447697173	4.712817626	4.117965522	1.14445291	0.109467732	2.461222698
287	5.399454416	6.760664993	3.191574889	2.118284931	0.430725767	7.977209058	4.651294331	7.162597577	3.25219819	2.202386558	0.506649352	10.89265302	4.664222364	6.844341613	2.616525354	2.61581322	0.737850886	15.81937628	5.047660982	7.878007626	3.528435764	2.232719583	0.865918802	17.15485261	4.855664505	6.225760985	3.873795296	1.607147644	0.541202891	11.14580488	4.953544633	5.041614633	4.865474633	1.036202018	0.124549788	2.514356843	5.101647982	7.26455931	4.099897568	1.771888002	0.54227115	10.62933296
288	6.906672429	7.869167753	5.874811297	1.339475833	0.351864087	5.094552989	6.513372108	8.442724988	4.801774988	1.758250857	0.521946457	8.01345982	5.759967068	9.163304337	3.581490859	2.558516746	1.055979802	18.3330875	6.898471438	8.945311818	5.841803966	1.531258472	0.864761832	12.53555719	6.247745288	7.008237027	5.010715801	1.398649875	0.449590292	7.196040669	5.969176556	6.108623223	5.82972989	1.047839838	0.197207367	3.303761672	7.020215153	8.375767866	6.152705184	1.361314676	0.489020878	6.965895876
291	6.764120566	7.720203403	5.287141222	1.460184829	0.333344105	4.928121878	6.478850158	7.473114791	4.597414791	1.625503708	0.335057461	5.171557495	6.059919495	7.077923818	4.693094978	1.508156952	0.409887954	6.763917473	6.801844618	7.854074963	4.714699377	1.665869727	0.647363638	9.517471718	6.523995212	7.803858395	5.42055483	1.439678896	0.443326368	6.795320252	6.777508909	6.784631409	6.770386409	1.002104016	0.010072736	0.148620035	6.612872892	7.112905785	5.977078872	1.190030437	0.209159829	3.162919243
292	9.594838901	10.70019424	8.330513794	1.284457899	0.364898949	3.803075311	9.499792211	10.89478623	7.654864344	1.423250072	0.401727673	4.228804846	10.2021966	11.50208972	8.18135632	1.405890328	0.569803414	5.585105207	9.310793494	11.10698829	5.746451693	1.932842888	1.101423115	11.82953005	9.896090249	11.97511193	7.726017797	1.549972087	0.93799153	9.478405173	9.816463374	9.881163374	9.751763374	1.013269395	0.091499617	0.932103692	9.37210889	10.21809819	7.884766287	1.295929114	0.443013981	4.72694018
293	10.33803796	11.19531358	9.404976922	1.190360558	0.2831179	2.738603799	10.1236793	10.96431557	8.842698091	1.239928747	0.31254625	3.08727925	10.2607404	11.42133872	8.937881936	1.277857416	0.463733933	4.519497761	10.10457431	11.28914378	8.16599766	1.382457386	0.719676044	7.122279687	10.27300172	11.66292867	8.755163076	1.332120095	0.652673508	6.353289192	10.16434768	10.43931518	9.889380179	1.055608642	0.388862768	3.825752326	10.29566289	11.22098378	9.355220161	1.199435565	0.348615798	3.386045186
301	8.43414456	11.09477356	6.175978375	1.796439832	0.946943977	11.2275047	9.12419995	11.92212312	6.725145296	1.772768111	0.795799283	8.721852735	8.519004508	11.83488656	6.475358782	1.827680436	1.05213482	12.35044328	8.519049808	10.44050459	6.994159423	1.492746156	0.9550978	11.21131842	8.285959985	12.51884269	5.417510051	2.31081116	1.491366978	17.9987229	7.416567851	7.438312851	7.394822851	1.005881142	0.030752074	0.414640229	8.312272868	11.69680684	6.766905767	1.728531067	1.183365703	14.23636738
307	8.581297436	9.415588549	7.953084713	1.183891394	0.295793503	3.446955489	8.560365925	9.669407511	6.654877985	1.452980435	0.425461147	4.970128033	8.312789616	9.428499339	6.743040438	1.398256384	0.609646394	7.333836436	8.163922051	9.355228359	6.791119986	1.377567821	0.672063677	8.232117765	8.178293675	9.771152309	4.820216582	2.027118936	0.956829203	11.69961903	7.875396846	8.134954346	7.615839346	1.068162546	0.367069737	4.660968125	8.564753072	9.702015219	7.428629534	1.306030295	0.571423629	6.671805059
308	9.439169053	10.7745152	8.523768876	1.264055298	0.329198433	3.487578527	9.779589672	10.81642011	8.168593048	1.324147261	0.416291796	4.256740927	9.959342524	10.91054959	7.544819194	1.446098217	0.502902238	5.049552585	9.449201245	10.2256735	7.188309684	1.422542148	0.643849775	6.813801061	9.383803096	10.84112542	8.071567323	1.343125193	0.600696168	6.401414889	9.535120034	9.678525034	9.391715034	1.030538618	0.202805296	2.126929658	9.746448523	10.61187622	8.925645231	1.188919786	0.364072195	3.735434441
309	6.861766812	7.801399825	5.959643025	1.309038107	0.280363725	4.085882443	6.706620864	8.677983996	5.077283996	1.709178372	0.45656222	6.807634269	6.98623381	9.282141537	5.706059905	1.626716454	0.510195828	7.302873647	6.779728643	8.041977528	5.690272352	1.41328517	0.565977053	8.348078254	6.891228463	7.83325064	5.708360444	1.37224177	0.451888276	6.557441516	6.788126083	6.898111083	6.678141083	1.032938807	0.155542279	2.29138759	6.986757657	7.92816828	6.029539958	1.314887759	0.410466106	5.874915465
310	9.130921985	9.792151089	8.424113444	1.162395444	0.200588456	2.196803962	9.025646427	9.962093799	5.749606208	1.732656714	0.358433267	3.971275296	8.827087842	10.59132945	7.468418584	1.41814888	0.588601973	6.66813318	9.226371699	10.04837156	8.237298648	1.219862481	0.377898699	4.095853838	8.82655649	9.368247195	7.361192257	1.272653514	0.406104677	4.600941234	9.090610446	9.215782946	8.965437946	1.027923343	0.177020647	1.947291089	9.105712765	9.855386407	8.001442957	1.231701139	0.344145045	3.779441041
311	7.626234132	8.028340547	7.009411887	1.145365785	0.180854828	2.371482759	7.689369575	9.180183019	5.926052229	1.549122867	0.310506184	4.038122779	7.582053622	9.145670485	5.5432262	1.649882245	0.573098727	7.558621389	7.576812704	8.592784843	6.818420607	1.260230974	0.427788644	5.646023742	7.508850214	8.425402656	6.2119735	1.356316581	0.507724483	6.761680799	7.326996718	7.452591718	7.201401718	1.034880709	0.177618152	2.424160392	7.70722181	8.180829749	7.133144664	1.146875626	0.243908541	3.164675253
312	3.98353816	6.31249643	1.333112104	4.735157989	0.499181883	12.53111838	4.033744536	4.747748412	3.44176963	1.379449795	0.209232319	5.18704934	4.096607134	5.937454943	2.198489706	2.700697176	0.604656988	14.7599457	4.016275908	4.72471092	3.515004255	1.344155107	0.209196972	5.208730098	4.06604648	4.394578021	3.895261156	1.128185722	0.09312107	2.290211653	3.904081156	3.948761156	3.859401156	1.023153851	0.063187062	1.61848741	4.006522884	4.278725802	3.812692041	1.122232207	0.100147963	2.499622892
313	5.532074938	7.581496138	3.472993555	2.182985951	0.72034731	13.02128618	5.601712457	8.28674767	4.346709011	1.906441781	0.610123937	10.89173965	6.216171471	9.331420307	4.208012699	2.217536157	0.920744713	14.81208679	5.000584349	6.628002962	4.325074275	1.532459917	0.537343538	10.74561491	5.800987641	9.464643803	4.628046456	2.045062402	0.820100049	14.13724869	5.667019494	5.786774494	5.547264494	1.043176236	0.169359145	2.988504722	5.485302375	6.494166479	4.797156657	1.353753263	0.384878252	7.016536653
314	4.268516247	5.853339377	2.742199049	2.134542122	0.379747111	8.896466341	4.239742528	6.045944747	3.611080895	1.674275632	0.239643728	5.652317954	4.281729389	6.453207972	3.353361866	1.924399522	0.456003904	10.64999356	4.257908919	5.088594898	3.911148698	1.301048692	0.211120038	4.95830329	4.293736085	4.646173777	4.165975959	1.115266584	0.098159037	2.286098528	4.34071692	4.34071692	4.34071692	1	0	0	4.254141839	4.578848329	4.033102181	1.135316717	0.118151955	2.777339346
316	6.763747559	8.989124892	3.992858429	2.251300679	0.810689016	11.98579647	5.114563317	8.203068903	1.859724252	4.410906022	0.924290278	18.071734	5.904359606	8.78941451	2.057530535	4.271827007	1.439984293	24.38849239	5.191435871	7.114544315	3.354204229	2.121082626	0.862831244	16.62028128	5.559020434	10.97619804	4.103707473	2.674702842	1.266399345	22.78098021	5.602787497	5.656402497	5.549172497	1.019323602	0.07582306	1.353309584	5.964512789	8.542226516	4.361585059	1.958514256	0.863003507	14.46896901
320	4.747365531	6.43574946	1.974191774	3.259941383	0.489774147	10.3167566	4.691688233	5.831693477	3.595847326	1.621785618	0.275058142	5.862668799	4.802941583	6.352176007	3.833429706	1.657047734	0.511850988	10.6570313	4.972526653	7.240690102	4.358171507	1.661405498	0.67222915	13.5188647	4.784729837	5.64038243	4.478762013	1.259361943	0.286462657	5.987018424	4.713706954	4.801751954	4.625661954	1.038068065	0.124514433	2.641539542	4.734796908	5.629756308	4.408531954	1.277013837	0.237426067	5.014493164
321	5.421242981	6.401644849	3.689464754	1.735114787	0.400916055	7.395279204	5.293660748	7.5310947	3.426680194	2.197781606	0.508792445	9.611353459	5.291872349	8.690311282	3.157575334	2.752210276	0.957865267	18.10068732	5.462775532	6.896925037	3.348559387	2.05966932	0.849641187	15.55328755	5.504511024	7.853221787	4.473367493	1.755550332	0.698948021	12.69773133	5.750618945	6.010298945	5.490938945	1.094584916	0.367242978	6.386146977	5.218941387	6.543314058	4.048191134	1.616355019	0.616225466	11.8074801
322	5.406530119	6.467324782	4.606661182	1.403907196	0.296994462	5.49325455	5.322420835	6.160441085	4.511146544	1.365604293	0.248942985	4.677251067	5.188434211	6.314226487	3.237433851	1.950380078	0.543982256	10.4845168	5.435886663	6.044686413	4.194466026	1.441109876	0.447390195	8.230307628	5.425206704	7.26784479	4.469923474	1.625943896	0.523015436	9.640470212	5.963242703	6.002872703	5.923612703	1.013380348	0.056045283	0.939845756	5.274907856	5.48290845	4.824002703	1.136589009	0.158676007	3.008128504
323	6.792751912	7.810167341	5.917359698	1.319873683	0.328703188	4.839028303	6.463399368	7.552032745	5.363314113	1.408090704	0.355980553	5.507636664	6.523503413	7.295642842	5.336482871	1.367125693	0.337773012	5.177785467	6.566727185	7.647741326	5.278017875	1.448979808	0.549353621	8.365714078	6.469981656	7.213247845	5.575251203	1.293797819	0.397874101	6.149539854	6.450271061	6.482175346	6.418366775	1.009941559	0.045119474	0.699497325	6.747528633	7.346721076	6.108145374	1.202774431	0.283151485	4.196373232
324	5.536607948	6.192056232	4.475123569	1.38366151	0.259496256	4.686917674	5.419954244	6.405555288	4.84493647	1.322113371	0.19837537	3.660093082	5.51677096	6.193850067	4.524314407	1.369014067	0.313426335	5.681336739	5.53028917	5.858390775	4.786409459	1.223963563	0.283435744	5.125152332	5.469204305	6.427667361	4.344864543	1.479371174	0.469054059	8.576276047	5.599275553	5.742788553	5.455762553	1.052609694	0.202958031	3.624719467	5.524701066	6.166708463	5.051011904	1.220885751	0.248458297	4.497226073
325	4.035343593	5.62145016	2.287018916	2.457981489	0.337879153	8.372995881	4.047778716	4.854069115	3.552192363	1.366499508	0.181043415	4.472660883	4.099980302	5.022330588	3.018845624	1.663659297	0.361254433	8.811126075	4.124571991	5.043087242	3.906398275	1.29098133	0.220945187	5.356802769	4.085720512	5.570097156	3.615870248	1.54045825	0.316134536	7.737546794	4.16925112	4.18003112	4.15847112	1.005184598	0.015245222	0.365658526	4.022438938	4.31634139	3.862331771	1.117548063	0.109020345	2.710304539
326	4.741364942	5.869640944	1.998571873	2.936917617	0.422553789	8.912070557	4.787196883	5.662208836	3.790287496	1.493873181	0.261593083	5.464431252	4.873556906	6.056632786	4.209947123	1.438648184	0.348669139	7.15430527	4.686344593	5.129102117	3.986091004	1.286749879	0.222522176	4.748310143	4.86435957	5.788698716	4.461650332	1.297434421	0.323185718	6.643952054	4.637655332	4.947200332	4.328110332	1.14303933	0.437762737	9.439311587	4.756054822	5.215554118	4.328110332	1.205041858	0.193534591	4.06922541
328	9.598606074	11.10459251	8.964320363	1.238754535	0.30624013	3.190464613	9.616608008	11.4410288	7.927936171	1.443128268	0.350954858	3.649466191	9.615915461	10.50114553	7.069334111	1.48545045	0.580893282	6.040956626	9.599273615	10.59117229	6.03352599	1.755386869	0.897287122	9.347448128	9.528995527	10.71576673	8.249599704	1.298943841	0.5055938	5.305845704	9.483331972	9.622266972	9.344396972	1.029736536	0.196483761	2.071885302	9.739934	10.64087715	9.026169303	1.17889182	0.318979694	3.27496771
329	8.828981969	9.478793444	8.256440594	1.148048404	0.248284351	2.812151529	8.866798251	9.831247701	7.84202134	1.253662452	0.259407359	2.925603494	9.091789245	11.19087402	8.029919955	1.39364702	0.547223265	6.018873184	8.551333342	9.231937033	6.925957188	1.332947459	0.510657542	5.971671566	8.694652308	9.827340237	7.493276277	1.311487776	0.572013132	6.578907496	8.734312971	8.894532971	8.574092971	1.037373049	0.226585297	2.594197136	8.810078904	9.373279397	7.92864708	1.182204139	0.364443021	4.136660123
330	5.532129366	8.673472577	3.736018666	2.321581703	1.169614045	21.14220344	5.829346828	9.117788902	3.265922334	2.791795998	1.069095935	18.33989238	6.461479866	10.09911335	3.416909214	2.955628235	1.30270975	20.16116705	4.809957662	6.868944951	3.264197731	2.104328695	1.017922133	21.16280858	5.681345997	10.42646701	4.791800318	2.175897641	1.154410857	20.31931971	5.578811866	5.819591866	5.338031866	1.090213025	0.340514342	6.1037072	5.357337678	6.952638846	4.843711898	1.435394795	0.458164514	8.552093254
331	6.517323746	7.668312584	5.684089414	1.349083736	0.239901018	3.680974383	6.624778911	8.008957902	4.184831814	1.913806398	0.286442121	4.323798948	6.479693065	8.458609622	4.771832308	1.772612505	0.559227663	8.630465321	6.764608407	7.293597391	6.045170611	1.206516385	0.281295042	4.158334453	6.575781895	7.421646948	5.720511345	1.297374745	0.367967533	5.595798933	6.611046088	6.701838588	6.520253588	1.027849377	0.128399985	1.942203747	6.596642107	7.214108912	5.704638174	1.264604115	0.282529542	4.282929667
333	4.735060007	7.545335701	2.424304984	3.112370659	0.455233794	9.614108233	4.870951748	7.618120847	2.73183885	2.788642107	0.442397288	9.082358254	5.097835965	9.612188308	2.820094598	3.408463076	1.270996838	24.93208582	5.055201206	9.600072723	3.234464604	2.9680562	1.447511412	28.63410086	5.163006347	8.932929155	4.06976986	2.194947002	1.139417958	22.06888547	6.646063397	6.851913397	6.440213397	1.063926453	0.291115862	4.380275126	4.65362368	5.669722167	4.192662673	1.352296287	0.365178006	7.847175266
334	9.386854833	10.3447782	8.235890068	1.256060743	0.362610064	3.862955919	9.738160652	10.86656747	7.768274521	1.398839271	0.462618331	4.750571975	9.132721987	10.74215641	7.608171081	1.411923614	0.623453438	6.826589477	9.728683921	11.10268745	7.815514815	1.42059579	0.859944433	8.839267876	9.281301161	10.50683647	7.547761209	1.392046752	0.693475402	7.471747656	9.332379562	9.531027419	9.133731705	1.043497634	0.280930494	3.010277195	9.599712702	11.56771441	7.808002704	1.481520287	0.652282815	6.794816005
335	5.171075033	6.276149225	4.01555449	1.562959546	0.371778366	7.189575938	4.780030037	9.394789045	3.13998708	2.991983344	0.594880889	12.44512867	4.518250571	5.046060454	2.20758809	2.285779886	0.531633738	11.76636244	5.284000735	10.61437139	3.283284022	3.232852024	1.357891971	25.69817908	5.146619917	9.572887007	4.412742757	2.169373456	0.958773702	18.62919193	4.831907757	4.942212757	4.721602757	1.046723541	0.155994827	3.228431395	4.858530218	5.986689427	4.262401403	1.404534407	0.33786687	6.954096307
338	3.813721057	5.359280399	1.888974078	2.837138138	0.407097909	10.67455911	3.850576585	5.689385035	2.701381987	2.106101641	0.273613235	7.105773091	3.95114252	5.60316357	3.204116903	1.748738807	0.400859399	10.14540471	3.797219837	4.342550083	2.960886865	1.466638302	0.256359824	6.751250527	3.884904509	4.592891387	3.668180819	1.25208969	0.173958747	4.4778127	3.895324521	3.948104521	3.842544521	1.02747138	0.074642192	1.916199572	3.794373745	3.922253942	3.622984521	1.082603008	0.074977981	1.976030471
341	6.796299139	10.24267135	5.063471682	2.022855461	1.095761083	16.12290837	8.448413973	11.63573298	4.972217875	2.340149461	1.114491484	13.19172436	8.260080879	10.54628853	6.266022498	1.683091392	1.091274114	13.21142166	7.220368646	9.532428171	5.12132383	1.861321113	1.171503729	16.22498499	7.934712046	11.94779053	5.294770102	2.256526779	1.390073151	17.51888591	7.436602495	7.649522495	7.223682495	1.058950542	0.301114352	4.049084941	7.067334273	10.59801954	5.066642986	2.09172416	1.201537327	17.00128055
347	8.041977144	10.65576782	4.350364759	2.449396409	1.08663237	13.5120052	6.521844814	9.332928606	3.73083558	2.501565241	1.11002695	17.02013743	6.841265214	12.59712503	3.543834283	3.554659735	2.116884923	30.94288639	6.276044099	9.86348115	3.703797228	2.663072664	1.716841083	27.35546558	6.882200716	9.824744097	4.508223253	2.179294047	1.272324295	18.48717216	8.227021723	8.468081723	7.985961723	1.060370938	0.340910321	4.143787786	6.723944596	11.9652406	4.501581629	2.658008138	1.505513694	22.39033461
348	7.201590809	10.40357707	5.181098987	2.007986549	1.010707949	14.03450954	8.785879682	11.61454612	4.949168471	2.346767176	1.205854231	13.72491173	8.520730234	11.43133122	6.16027651	1.855652291	1.195852342	14.03462272	8.084910827	10.32643253	5.237545033	1.971616944	1.272491691	15.73909371	8.373991109	12.13714625	5.391375934	2.251214977	1.457669639	17.40710756	8.009989004	8.449547337	7.57043067	1.116125054	0.621629356	7.760676777	7.446297786	9.745593647	5.482610459	1.777546248	0.904214677	12.14314419
350	3.477411818	5.433238615	2.173270854	2.500028289	0.394637368	11.34859454	3.613036236	8.073072149	3.081476548	2.619871358	0.362424059	10.0310109	3.526681876	5.261476628	1.115946798	4.714809555	0.75136608	21.30518449	3.546522672	4.266592249	2.972623784	1.435295066	0.217941974	6.145229972	3.563021432	3.833126312	3.156840935	1.214228525	0.128227636	3.598845479	3.465129375	3.492719375	3.437539375	1.01605218	0.039018152	1.126022955	3.514209657	3.777409375	3.111799516	1.213898696	0.117249193	3.33643135
351	9.244933414	10.05707239	8.315501172	1.209436712	0.308155199	3.333233304	9.121563677	10.29028128	7.763456102	1.325476843	0.406750714	4.459221341	9.005625384	9.916624139	8.102540343	1.223890745	0.455318774	5.055937317	9.250670182	10.08653334	8.637913015	1.167704899	0.3642435	3.937482289	8.991703561	9.714152225	7.974762342	1.218111814	0.420837772	4.680289663	9.220931444	9.39095311	9.050909777	1.037570072	0.240446947	2.607621024	9.309532406	10.43602447	8.103498754	1.287841806	0.451949388	4.854694827
353	7.798762407	8.887486325	6.958303055	1.277249102	0.258660431	3.316685621	7.847321018	8.802982179	6.712301468	1.311470026	0.290959586	3.707756894	7.844796184	9.259980412	5.520776368	1.677296778	0.593643276	7.567351174	7.735543463	9.066238148	6.01751638	1.506641208	0.592783906	7.663119072	7.85199759	9.411721526	6.187270486	1.521142731	0.662278734	8.434525433	7.774230765	7.948010765	7.600450765	1.045728867	0.245762033	3.161239231	8.007602174	9.221803434	7.322684819	1.259347311	0.394283518	4.923864968
355	5.957082897	7.697969663	4.603858481	1.672069134	0.676639143	11.35856516	6.845644352	8.803083463	4.373408246	2.012865703	0.689261812	10.06861847	6.794044121	9.695113184	5.406577112	1.793207233	0.743404385	10.94200113	6.254914937	9.252881694	3.933780929	2.352159884	1.232101451	19.6981328	6.557945904	8.140172313	5.132185635	1.58610247	0.785504098	11.97789841	5.901208226	5.928983226	5.873433226	1.009457841	0.039279782	0.665622703	6.329751077	7.172315963	5.066975415	1.41550242	0.37753353	5.96442934
357	5.635013055	7.508869831	4.444528322	1.689463828	0.44284831	7.858869273	5.868857435	8.506086521	4.501052428	1.889799476	0.372877087	6.353486882	5.737999753	8.343910144	3.685086777	2.264237086	1.270105392	22.13498513	5.825821593	7.705692813	4.118897596	1.87081437	1.00403949	17.23429861	5.863326538	8.368151959	4.666627435	1.793190495	0.909367032	15.50940454	6.13539049	6.14921049	6.12157049	1.004515181	0.019544431	0.318552364	5.671463572	6.949897026	4.945269916	1.405362527	0.464856913	8.196418907
358	7.41501185	8.893234726	5.976523455	1.488028081	0.573207297	7.730362524	8.001759084	9.974779354	5.66648028	1.76031308	0.598288034	7.476956348	7.381034167	10.4898099	4.119851178	2.546162335	1.408967743	19.08902887	8.09634811	10.82938993	4.503193279	2.40482459	1.344846017	16.61052611	7.571750287	10.35371662	5.560799052	1.861911665	0.964612152	12.73961918	7.545103727	7.640286227	7.449921227	1.025552619	0.134608382	1.784049461	7.90442321	9.678120009	4.616891452	2.096241618	0.961695249	12.16654553
359	4.651676951	5.701973041	3.245664904	1.756796592	0.289297544	6.219209687	4.67981892	6.003854032	3.044341187	1.972135731	0.243147126	5.19565245	4.828967767	6.497680245	3.227732256	2.013079069	0.513691591	10.63771007	4.647593054	5.322627415	3.917149625	1.35880115	0.236297158	5.084291064	4.783213656	5.47507311	4.5216558	1.210855791	0.213170364	4.456634796	4.657767638	4.767767638	4.547767638	1.048375383	0.155563492	3.339872316	4.662532677	4.964749711	4.427715241	1.121289297	0.138845886	2.97790699
360	5.240335666	6.940883424	3.532944933	1.964616929	0.547094336	10.44006283	5.281042666	6.475292064	4.24145549	1.526667456	0.384163447	7.274386353	5.568348608	9.567319671	2.438011725	3.924230377	0.924964719	16.61111371	4.672063869	6.301857475	3.947514505	1.59641148	0.64501239	13.80572715	5.291792867	7.41662021	4.662076126	1.590840649	0.525564278	9.9316865	5.861862857	5.880394524	5.84333119	1.006342843	0.026207734	0.447088835	5.15819035	5.711716814	4.931782645	1.158144473	0.191993908	3.722117545
361	5.573177745	7.558527795	3.744338696	2.018654937	0.736146492	13.20873882	4.773348927	7.247700366	1.992585094	3.637335433	0.899900209	18.85259642	3.754911972	6.792670108	1.701168521	3.992943688	1.057895226	28.17363586	5.260297658	7.169628345	2.599694924	2.757872964	1.328799766	25.26092347	4.768174252	8.194313283	2.297738641	3.566251242	1.569110303	32.90798993	4.722452771	4.744829021	4.700076521	1.009521653	0.031644796	0.670092381	5.153379208	7.616436261	3.160283128	2.410048705	0.921696648	17.88528674
362	4.788840183	6.783880118	3.426169343	1.980018919	0.488022015	10.19081858	5.336759683	9.961392284	2.828709587	3.521532338	0.895058753	16.77157688	4.745876694	8.481227955	3.591221428	2.361655533	0.749197438	15.78628116	5.251592353	13.00313079	2.497099042	5.207294774	2.315511209	44.09160219	5.249061141	8.244462873	4.526842256	1.821239267	1.013369494	19.30572852	4.913367303	5.017562303	4.809172303	1.043331781	0.147353982	2.999042674	5.050665467	7.735780095	4.553640089	1.698812366	0.681318534	13.48967851
363	4.569703897	5.660100897	3.036181259	1.864217059	0.343059608	7.507261203	4.676769765	9.243823244	3.751918103	2.463759333	0.429016325	9.173347136	4.538285379	6.246800454	2.485669926	2.513125491	0.593991219	13.08845014	4.649848356	6.516285961	3.482468078	1.871168899	0.622959244	13.39740991	4.746391564	5.74292586	4.519063484	1.270822125	0.305951122	6.445973066	4.663363869	4.674746369	4.651981369	1.004893614	0.016097286	0.345186143	4.573297777	4.883772043	4.437640376	1.100533533	0.104549018	2.286075014
366	4.724853304	7.658535057	0.035629146	214.9514093	0.840764546	17.7945111	5.088318362	8.568624435	3.227020867	2.655273947	0.638165721	12.54178052	6.22695495	10.40073668	2.184326548	4.761530134	1.805873234	29.00090411	4.092434917	6.84747074	3.182806888	2.151393717	0.839542584	20.51450057	5.071324224	6.608714378	4.301297903	1.536446563	0.478149427	9.428492548	4.778747816	4.842537816	4.714957816	1.027058567	0.090212683	1.887789158	4.957565507	5.282219699	4.7176361	1.119675106	0.119774664	2.415997607
367	5.585107911	6.456188821	4.362863876	1.479805239	0.400064397	7.163055808	5.192902321	7.369395305	3.799230868	1.939707157	0.534067122	10.28455937	4.721515461	6.898846649	2.939741965	2.346752447	0.859182623	18.19717906	5.825443408	8.488342592	3.828931721	2.216895785	1.337228864	22.95497133	5.220478212	7.490961865	4.282200136	1.749325493	0.766543346	14.68339326	5.538553282	5.672365782	5.404740782	1.049516713	0.189239452	3.416766847	5.399205734	7.687094127	4.248561188	1.809340571	0.585475034	10.84372522
369	6.42685199	7.243478492	4.74449684	1.526711628	0.266871811	4.152449933	6.324538914	7.93994872	5.534803927	1.434549232	0.245546363	3.882438964	6.379115389	7.212188129	5.422270062	1.330104928	0.409976694	6.426858093	6.272770614	7.32345501	5.560603981	1.317025099	0.44604679	7.110841717	6.427850834	7.518559092	5.430882919	1.384408245	0.407332807	6.336998437	6.343588929	6.353053929	6.334123929	1.002988574	0.013385531	0.211008808	6.414436507	7.05696884	5.829155078	1.21063323	0.258395212	4.028338452
372	8.590315109	9.201682725	7.522122478	1.223282757	0.258469493	3.008847634	8.618212298	9.385277207	7.475116691	1.255535879	0.256285844	2.973770378	8.819457113	9.70605788	7.564673266	1.283076947	0.407125934	4.616224435	8.42213519	9.16600893	5.266674507	1.740378851	0.797799917	9.472656269	8.409630043	9.152295119	7.121139701	1.285228981	0.491260996	5.841648132	8.815982956	8.828777956	8.803187956	1.002906901	0.018094863	0.205250652	8.765266656	9.347509599	7.951185977	1.175611994	0.320446519	3.655867323
373	5.827884101	6.895759588	4.341783369	1.58823207	0.409462433	7.025919293	5.7067025	6.818976662	3.942626515	1.729551768	0.413147788	7.239693816	5.451891371	6.707474182	4.221913058	1.588728638	0.443178191	8.128888871	5.959959819	6.791473443	4.995718002	1.359458929	0.491405518	8.245114619	5.492494485	8.145281794	4.043820304	2.014254141	0.896246822	16.31766449	5.703344059	6.014902392	5.391785726	1.115567773	0.44061002	7.725468005	5.731707763	6.855362624	4.283512398	1.600406859	0.57654254	10.05882652
374	3.279276357	5.14359454	1.937891856	2.654221661	0.523719356	15.97057702	3.483584087	6.862745644	1.762245644	3.894318403	0.65469868	18.7938245	3.986040786	7.025699633	1.38437254	5.075006497	1.10712713	27.77510791	2.997167177	4.320678989	2.186147204	1.976389779	0.6150016	20.51942932	3.623570342	6.067056407	3.026992651	2.004318182	0.718830559	19.83763226	3.414106771	3.427744271	3.400469271	1.008020952	0.019286337	0.564901415	3.245275781	4.60600473	3.027595889	1.521340661	0.278853572	8.592600168
377	7.974703676	8.68019284	6.940261316	1.250701154	0.279020328	3.498817508	8.119974658	8.863371788	6.454824985	1.373138979	0.290909776	3.582643887	8.009246984	9.831152736	6.550647711	1.50079094	0.566193657	7.069249563	8.133657865	8.986067849	7.271836889	1.235735618	0.497391989	6.115231274	7.959080389	9.216810104	5.940371319	1.551554542	0.700751129	8.804423309	8.283227799	8.392552799	8.173902799	1.026749768	0.154608898	1.866529588	8.254366744	10.02489264	7.659407479	1.308833962	0.423816704	5.134454496
378	9.790216883	11.07439003	8.89667001	1.244779228	0.363690617	3.714837183	9.617987114	10.408416	7.794787079	1.335304722	0.325247259	3.381656219	10.09595581	10.98699784	7.581987057	1.449092139	0.549444917	5.442227836	9.39469029	10.57018118	6.669395556	1.584878433	0.819195737	8.719773745	9.429026692	10.44216308	6.916412847	1.509765728	0.671553198	7.122190024	9.759109698	9.784774698	9.733444698	1.00527357	0.036295791	0.371917031	9.926793432	10.75566814	9.270618735	1.160188812	0.361340806	3.640055663
379	6.499766079	8.080031473	5.511930061	1.465916908	0.475085981	7.30927813	6.031300028	7.788850035	4.333588562	1.797321071	0.396609002	6.575846001	5.498819067	6.902742296	3.803458268	1.81485948	0.739039271	13.43996342	6.370366574	7.255027233	4.762275249	1.523437192	0.497534913	7.810145723	6.013877419	6.670565933	5.1079697	1.305913372	0.409459271	6.808573609	5.772651771	5.798909271	5.746394271	1.009138774	0.037133713	0.643269577	6.248475562	6.813876094	5.815810555	1.171612457	0.248269114	3.973274947
381	8.209810629	8.734697826	7.515816911	1.16217544	0.255168503	3.108092434	8.280578146	9.110089918	6.935204555	1.313600752	0.266419824	3.217406066	8.24283263	9.373096073	7.469994568	1.254766116	0.434657314	5.273154678	8.145506125	9.001628268	7.333584199	1.227452774	0.401698103	4.93153031	8.283284968	9.952306114	6.781377117	1.467593668	0.515363898	6.221733287	8.365417818	8.458502818	8.272332818	1.022505139	0.131642069	1.573646079	8.345343789	9.251545129	7.382544119	1.253164895	0.374342528	4.485645379
383	3.724106518	6.367651857	2.572543587	2.475235751	0.401258139	10.77461499	3.776710764	6.602152778	2.519722426	2.620190506	0.346081643	9.163572872	3.67724395	4.927437877	2.241552945	2.198225069	0.436121891	11.86002062	3.677760001	5.010940298	2.633518197	1.902755145	0.431768268	11.73997944	3.764926057	4.108240722	3.399116216	1.208620259	0.150910276	4.00831978	3.754509951	3.901084951	3.607934951	1.081251465	0.207288353	5.521049501	3.705052235	4.052197749	3.339751313	1.2133232	0.133162574	3.594080879
384	7.742806473	9.244197805	5.935908605	1.557334929	0.588326815	7.598366527	7.400925835	10.52877951	4.574579511	2.30158411	0.681614051	9.209848417	6.699891399	8.983486634	3.954481915	2.271722776	0.804067087	12.00119583	8.092382767	11.44796292	5.532809548	2.069104824	1.335126298	16.49855594	7.664374765	10.55056153	4.898665021	2.153762604	1.200460275	15.66285981	7.674626945	7.794721945	7.554531945	1.03179416	0.169839978	2.2130063	7.124412973	8.194040081	4.819144678	1.70031004	0.659214756	9.252899265
387	8.759642442	9.583581581	8.216609424	1.166366939	0.210154796	2.399125276	8.743184514	9.340453873	7.520156607	1.242055766	0.305897936	3.49870159	8.911254534	9.87976781	7.938571294	1.244527188	0.373391569	4.190112261	8.475520302	9.4741454	5.630280302	1.682712919	0.934343262	11.02402246	8.554320984	9.219176994	7.36271482	1.252143702	0.448435269	5.242207647	8.706756083	8.784306083	8.629206083	1.017973844	0.109672262	1.259622536	8.863093524	9.244742781	8.483890392	1.089682015	0.219601915	2.477711807
388	6.08941294	7.062979882	5.266229093	1.34118356	0.318170315	5.224975185	5.90144186	7.320281652	4.399876321	1.663747142	0.346915659	5.878489822	5.820081009	7.15781033	4.360355042	1.641565942	0.441230536	7.581175164	5.825914425	6.922043291	5.251973962	1.317988882	0.4539243	7.791468718	5.975362097	7.436053333	4.623810421	1.608208957	0.651674933	10.90603251	6.265800939	6.357475939	6.174125939	1.029696511	0.129648028	2.069137363	6.207064482	7.851062414	5.256071568	1.493712997	0.585477601	9.432439489
389	7.253828449	8.022396896	5.809134255	1.380996986	0.30669703	4.228071183	7.435708701	8.134532666	6.612532666	1.230168995	0.257568121	3.463935068	7.698198449	8.890889015	6.426340689	1.383507263	0.501893258	6.519619634	7.183435705	7.927981601	5.078285643	1.561153145	0.504407885	7.021819449	7.353797658	7.955426241	6.584534519	1.20819873	0.288507784	3.923248874	7.178416497	7.325826497	7.031006497	1.041931408	0.208469221	2.904111531	7.472262095	7.88357912	6.696667796	1.177239093	0.236467858	3.164608728
390	6.769525128	8.541738848	4.616249538	1.850363326	0.756809034	11.17964731	6.972096457	9.573531853	4.568850817	2.09539165	0.781462075	11.20842318	8.673993479	11.34134693	5.429758559	2.088738718	1.119169697	12.90258863	5.744901768	8.083581631	1.564680917	5.166281218	1.863980618	32.44582228	7.102547214	10.34905302	4.385058165	2.360072006	1.450202721	20.4180652	6.753368155	6.881753155	6.624983155	1.038757834	0.181563808	2.688492676	6.508977979	8.258528694	4.070824263	2.028711671	0.878429772	13.49566361
391	7.344924222	8.687584034	5.81190631	1.494790792	0.509808357	6.94096143	7.674085199	9.300567256	6.651596813	1.398245792	0.395397368	5.152371364	8.252927498	9.657406855	6.788518723	1.422608856	0.502104488	6.083956123	7.01766884	8.239794945	4.443839348	1.854206307	0.796560928	11.35079107	7.672928713	9.612065721	5.967640703	1.610697795	0.669234591	8.722022786	7.601840418	7.681450418	7.522230418	1.021166594	0.112585542	1.48103006	7.56862838	8.59196222	7.052082069	1.218358229	0.308430941	4.075123327
392	6.843812694	7.459347691	6.044708979	1.234029251	0.2028599	2.964135768	6.914964956	7.49607554	5.430996455	1.380239446	0.209004311	3.022492704	6.998717857	8.24787204	6.223251864	1.32533155	0.365746493	5.22590709	6.879223916	7.63490873	6.312740825	1.209444351	0.2814148	4.090792855	6.782957454	7.329031274	5.471731706	1.339435423	0.408708631	6.025522557	7.033567773	7.055461106	7.01167444	1.006244823	0.030961849	0.440201188	7.013707476	7.534946709	6.655995401	1.132054074	0.191796203	2.734590848
394	6.726911319	7.733894081	5.696347512	1.357693516	0.341901513	5.082592842	6.619930982	8.021556252	5.247090699	1.528762644	0.362769067	5.479952408	6.301196738	7.990641978	5.205673748	1.534987086	0.604228741	9.589110871	6.839798928	7.55586741	6.019992737	1.255128991	0.443548495	6.484817747	6.484275183	8.000425957	5.062755637	1.580251257	0.627613536	9.679008342	6.531736885	6.857056885	6.206416885	1.104833435	0.460071956	7.043638839	6.64668284	7.583070786	5.78979022	1.309731527	0.414583387	6.237448023
395	6.495699956	8.221809111	5.382536305	1.527497196	0.462259398	7.116390856	5.869295501	7.091958054	4.427227404	1.601896042	0.365515479	6.227586929	5.138972842	6.860753808	1.507952283	4.549715454	0.935604626	18.20606286	6.503828903	7.599500864	4.861782325	1.56311006	0.703810986	10.8214868	5.987090105	6.762912355	4.836177911	1.398400241	0.42990945	7.180607656	5.520752405	5.545977405	5.495527405	1.009180193	0.035673537	0.646171654	6.110586156	6.519205546	5.656421747	1.152531731	0.21620694	3.538235686
396	6.754549219	7.591686963	5.8728863	1.29266711	0.308970904	4.574263863	6.819055622	7.766955024	5.62738284	1.380207326	0.320034252	4.693234216	7.179509631	8.311582087	6.26077347	1.327564737	0.445923504	6.211057956	6.585246372	7.51079532	5.667202146	1.325309231	0.497465449	7.554242023	6.770170946	8.482744389	4.204200754	2.017683	0.990188737	14.62575679	7.039806119	7.280647369	6.798964869	1.070846446	0.340600962	4.838215093	7.092991653	9.992935672	5.542065413	1.803106771	0.729250661	10.28128464
397	8.249125775	10.20294231	6.549661621	1.557781592	0.705096303	8.547527605	8.892779433	10.5911812	6.835581198	1.549419265	0.525694871	5.911479923	8.797212016	10.12397388	6.924138302	1.462127623	0.526776793	5.987997013	8.410813492	9.512949722	7.002404431	1.358526177	0.664525086	7.900842008	8.300403934	11.00231239	6.971508646	1.578182421	0.807569584	9.729280537	7.993527943	8.205172943	7.781882943	1.05439429	0.299311229	3.74441963	8.733207467	9.701680678	7.922470708	1.224577665	0.421104875	4.821881039
399	4.863226331	8.885139001	0.706039505	12.58447854	1.27103992	26.13573446	5.002963743	9.011649657	3.556863727	2.533594298	0.882853993	17.64661985	5.427318681	7.719762078	3.24526328	2.378778365	0.884153418	16.29079606	4.455696209	6.035930858	3.459680402	1.74464984	0.528546298	11.86226064	5.061248133	10.87813248	4.578662724	2.375831795	1.284378026	25.37670536	5.295893129	5.488328129	5.103458129	1.075413571	0.272144187	5.138777922	4.820977049	6.850525256	4.578662724	1.496184731	0.388795091	8.064653436
400	8.53573151	9.312863989	7.768998723	1.198721266	0.302087168	3.539089393	8.372318882	9.507285883	6.940542831	1.369818776	0.341573127	4.079791175	8.055016414	8.765818259	6.486733239	1.351345575	0.470259498	5.838094849	8.570682415	9.539442802	7.520860431	1.268397797	0.379724449	4.430504255	8.150602814	9.01194759	6.833428273	1.318803276	0.507026169	6.220719869	8.354810645	8.535623979	8.173997312	1.044241104	0.255708668	3.060615963	8.489984118	9.407948327	7.556130664	1.24507486	0.404207293	4.760989975
403	6.312610731	7.254772259	5.390432566	1.345860869	0.238955468	3.785366753	6.16944134	6.780423536	5.518316138	1.228712413	0.198936983	3.224554248	6.026590018	6.73033795	5.401911049	1.245917952	0.302336352	5.016706811	6.24942856	6.886240617	5.559845492	1.238566904	0.315762149	5.052656353	6.169156625	6.767898182	5.590967208	1.210505791	0.243177916	3.941834045	6.43499472	6.43998222	6.43000722	1.00155132	0.00705339	0.109609882	6.293866933	6.818707221	5.997529672	1.136919297	0.160354859	2.547795508
406	6.139111706	9.155712806	4.664739121	1.962749163	0.804825572	13.10980498	7.263326866	9.499556067	4.535835314	2.09433443	0.98289567	13.53230673	6.51249576	8.396593398	4.699630627	1.786649647	0.78188853	12.00597373	6.760895228	9.491043757	4.909025126	1.933386673	1.244319874	18.4046614	6.34910116	9.341509834	4.797457603	1.947179237	1.00197414	15.78135416	6.21706727	6.31708477	6.11704977	1.032701222	0.141446105	2.275125857	6.529010181	9.017222042	4.873701538	1.85017937	0.833536035	12.7666524
407	4.955023533	6.648651553	2.764458814	2.40504634	0.390043726	7.87168261	4.974854462	5.948504494	4.157932945	1.430639833	0.201049118	4.041306524	5.005534652	6.259825249	3.219359987	1.944431587	0.506377442	10.11635074	4.94192084	5.593938767	4.007349354	1.395919914	0.317064885	6.415822822	5.067287023	5.965563991	4.908731387	1.215296483	0.214636958	4.235737139	4.937605471	4.940405471	4.934805471	1.001134797	0.003959798	0.080196727	4.926734496	5.218452083	4.678296987	1.11545977	0.100240685	2.03462729
410	5.53859267	6.886820377	3.662889896	1.880160358	0.376962806	6.806111744	5.699473333	7.100976123	3.826435843	1.855767721	0.358304708	6.286628375	5.687007538	7.499321744	3.829653009	1.958224864	0.617286375	10.85432666	5.670250076	6.848442808	4.510813628	1.518227835	0.574578955	10.13322072	5.704429875	6.740241626	5.289642566	1.274233853	0.284883685	4.994078125	5.916984407	6.230759407	5.603209407	1.111998313	0.443744861	7.499510392	5.647580807	6.36947754	5.030662732	1.266130901	0.233875057	4.141154676
411	4.676035896	6.62111151	3.079934514	2.149757237	0.386338542	8.262095295	4.814213073	5.598228139	3.545935318	1.578773338	0.240682128	4.999407468	4.897114424	6.195642031	1.760938396	3.518375228	0.725219806	14.8091252	4.777489034	5.42877269	4.500886834	1.206156229	0.222066395	4.648182211	4.828490901	5.541931229	4.492880888	1.233491688	0.209527972	4.339409076	4.839356953	4.903441953	4.775271953	1.026840356	0.090629876	1.87276692	4.76981775	5.05543303	4.44713411	1.136784479	0.121679651	2.551033538
412	5.366192718	5.936460804	4.762721009	1.246443114	0.207508767	3.866964486	5.480999528	6.544704847	4.515492417	1.449388958	0.303099425	5.530002757	5.342772527	7.004712686	3.366994166	2.080405353	0.532172594	9.960607372	5.571846943	6.221974173	4.382243105	1.419814927	0.440750097	7.910305168	5.403755936	6.251264447	4.541256465	1.376549529	0.318903522	5.901516012	5.445052366	5.465026116	5.425078616	1.007363488	0.028247148	0.518767245	5.426496099	6.022070057	5.052994539	1.191782419	0.204094969	3.76108201
414	6.682182385	7.668155284	5.208483006	1.472243507	0.403093526	6.032363429	6.67176054	7.664132478	5.839527857	1.312457559	0.318826122	4.778740481	5.909039325	7.54313256	3.951169959	1.909088356	0.843145775	14.26874536	7.219479247	8.107235912	5.804943312	1.396608972	0.584176242	8.091667314	6.601730701	8.002047	5.306243583	1.508043661	0.564398066	8.549243997	6.533796448	6.620908948	6.446683948	1.027025522	0.123195679	1.885514493	6.781841168	7.668933389	5.607200087	1.367693906	0.417631058	6.158077846
415	3.967020805	5.371145482	1.871156469	2.870495103	0.494975712	12.47726535	4.166624442	6.3783848	3.065076112	2.08098741	0.337357754	8.096668151	4.572797488	6.732381648	2.557362956	2.632548357	0.843961217	18.45612492	4.05279202	5.696769311	3.614823542	1.575946722	0.50459659	12.45059179	4.179789312	4.75094606	3.892372282	1.220578536	0.162234261	3.881398065	4.230110154	4.317810154	4.142410154	1.0423425	0.124026529	2.931992901	4.11922428	4.426699099	3.777920549	1.171729009	0.117652411	2.856178799
416	4.361320782	7.219232919	2.433550464	2.966543339	0.483871934	11.09461922	4.400345419	6.854575925	3.354513426	2.043389027	0.365986492	8.317221884	4.389144556	6.307470928	2.569167854	2.455063774	0.648685838	14.77932271	4.547037087	7.324927038	3.608387673	2.029972304	0.655157936	14.40845815	4.531576019	8.093073677	4.239656798	1.908898305	0.680515405	15.01719054	4.517007188	4.535197188	4.498817188	1.00808657	0.025724545	0.569504179	4.31212654	4.768770072	4.096321063	1.164159254	0.135365497	3.139181923
419	3.705791024	5.370544143	0.199752355	26.88601169	0.575632738	15.53332972	3.655876432	4.923761248	2.723761056	1.807706751	0.262398237	7.177437258	3.752981652	6.451923592	1.036159945	6.22676414	0.92119234	24.54561267	3.519805383	4.108286843	3.027174013	1.357136004	0.205398252	5.83550026	3.673002529	4.162386987	3.31843097	1.254323813	0.133696697	3.639983788	3.739854095	3.814534095	3.665174095	1.040751134	0.105613469	2.823999711	3.667434767	3.955970052	3.453161405	1.145608209	0.092698497	2.527611343
420	5.093935429	6.602980377	2.891863087	2.283296331	0.655705807	12.87228345	4.093076562	6.322538183	2.591402146	2.439813594	0.490906033	11.99357074	3.776339974	5.658103121	1.196072839	4.730567351	0.865579675	22.92112682	4.275101059	5.35525752	2.395832973	2.235238258	0.541501275	12.66639707	4.340312341	7.527538724	3.212566536	2.343154185	0.686748843	15.82256734	4.43565599	4.49253599	4.37877599	1.025979863	0.080440467	1.813496529	4.270886775	5.943529484	3.698059045	1.60720243	0.435902503	10.20636993
427	8.853162925	10.04338999	8.018345188	1.252551462	0.338113119	3.819122289	8.539286813	9.816113757	6.605313757	1.486093487	0.390415818	4.571995613	8.17643266	9.644613531	6.924137311	1.392897497	0.649062945	7.938216731	8.838424404	10.02892551	7.219992545	1.389049289	0.661553579	7.484971858	8.361077809	9.36808263	6.696562935	1.398938936	0.624771462	7.472379477	8.416935652	8.570085652	8.263785652	1.037065337	0.216586807	2.573226362	8.754302599	9.46071384	7.158745466	1.321560305	0.420052284	4.798238114
432	5.580121079	6.767452039	3.78124941	1.789739661	0.601592257	10.78098931	4.829951681	7.292394629	1.204674695	6.053413971	0.574276436	11.88990023	4.684780449	5.992028417	1.912562337	3.132984636	0.718830974	15.3439629	5.405559932	9.342076641	3.713842764	2.515474465	1.305616382	24.15321259	4.875206386	8.476901331	4.176898626	2.029472604	0.817225494	16.76289021	4.991327333	5.040067333	4.942587333	1.019722464	0.068928769	1.38097072	5.485379806	8.248270925	4.309671058	1.913898025	0.926894657	16.89754748
433	4.708075753	5.974028358	1.808127077	3.303987001	0.584125494	12.40688393	4.85053081	5.68205291	3.817226411	1.488529183	0.25461859	5.249293318	5.107236414	7.479910742	4.401230526	1.699504422	0.54458588	10.6630247	4.684954025	5.467863616	4.119875133	1.327191587	0.260842714	5.567668596	4.88323191	5.525954048	4.548630239	1.214861125	0.202719854	4.151346032	5.015155239	5.025750239	5.004560239	1.004234138	0.014983593	0.298766279	4.783019462	5.156604837	4.361110239	1.182406441	0.148020352	3.094705195
434	4.187752019	6.410384659	2.36118422	2.71490238	0.509367832	12.16327589	4.368643895	7.487422764	2.640110929	2.836025821	0.450375998	10.30928611	4.347653807	6.25186881	2.76385184	2.262013006	0.550546325	12.66306725	4.520380693	8.701246914	3.39171566	2.565441147	0.953780643	21.09956456	4.447011295	9.325217231	4.111497792	2.268082753	0.852237564	19.16427702	4.507932792	4.509437792	4.506427792	1.000667935	0.002128391	0.047214355	4.19670954	4.515172027	3.895953415	1.158938916	0.134729467	3.210359591
435	6.910336334	7.83612861	6.275629762	1.24866012	0.316097782	4.574274929	6.821245053	8.014646186	5.409109256	1.481694269	0.366786145	5.377114323	6.767142808	8.688811838	5.351354728	1.623665834	0.627211988	9.268490491	6.863927393	8.081374521	5.12687109	1.576278081	0.739571118	10.77475147	6.863713509	8.638445669	5.432010597	1.590285128	0.730961462	10.64964994	6.854180995	6.883570995	6.824790995	1.008612718	0.041563737	0.606399753	7.096509175	7.838297957	6.011890113	1.303799273	0.388632182	5.476385253
439	7.470989779	8.163816889	6.848603473	1.19204111	0.243326082	3.256945723	7.271099945	8.387785253	5.850021765	1.43380411	0.328766744	4.521554466	7.391331868	8.632939835	4.847810614	1.780791479	0.579949597	7.846347693	7.17935723	8.587335629	3.719720366	2.308597095	0.920413511	12.82027738	7.358729027	8.887978212	5.507175636	1.613890458	0.700768342	9.522953479	7.406714082	7.495789082	7.317639082	1.024345284	0.125971073	1.700768677	7.516429639	8.468302779	7.008215161	1.208339439	0.34477983	4.587016001
440	5.594039978	6.725843981	4.796601059	1.402210419	0.26482124	4.733989047	5.644890643	8.015617495	4.236842495	1.8918847	0.376716685	6.673586947	5.77856554	7.03510844	4.61545992	1.524248626	0.642304039	11.11528518	5.779192269	7.09222333	4.582646825	1.54762599	0.615356588	10.64779573	6.002876033	7.54048978	4.544018216	1.65943212	0.753934921	12.55956173	6.002249505	6.076969505	5.927529505	1.025211178	0.105670037	1.760507245	5.279850925	5.908412354	4.262268705	1.386213016	0.373000605	7.064604851
443	4.771022925	6.201526873	4.026681686	1.540108545	0.350307665	7.34240162	4.313558355	6.878543015	2.841949973	2.420360345	0.401757224	9.313823789	4.183236271	5.865978202	2.714007506	2.161371399	0.535625871	12.80410276	4.353657698	6.081178669	3.458117438	1.758522889	0.581641448	13.35983414	4.49681952	6.792700081	3.92451295	1.730839003	0.566997106	12.60884728	4.277776569	4.312796569	4.242756569	1.016508135	0.049525759	1.157745342	4.399380083	5.783973719	4.006553086	1.443628375	0.330711141	7.517221401
444	6.355325077	7.435043234	5.27951311	1.408281991	0.35732876	5.622509562	6.106022872	7.831972757	4.223601289	1.854335251	0.359939428	5.894826063	6.630495625	8.611341122	4.505720128	1.911201956	0.718458779	10.83567232	6.137303052	7.534160331	5.289080377	1.424474539	0.542711056	8.842826427	6.155339818	7.817541989	4.529093382	1.726072158	0.583732639	9.483353576	6.17679524	6.29849774	6.05509274	1.040198393	0.172113326	2.786450245	6.378620567	7.099888833	5.540925798	1.281354252	0.352645616	5.52855609
445	9.014528384	10.5447159	7.372693438	1.430239299	0.545758445	6.054209627	8.869237545	10.6689629	7.000962904	1.52392793	0.468493854	5.28223369	7.425858065	12.59545018	3.817834253	3.299108694	1.787159588	24.06670815	9.205271499	10.91646603	7.055332061	1.547264669	0.973151188	10.57167286	8.593753724	10.79772722	5.588977276	1.931968352	1.051907752	12.2403758	7.826549703	8.131034703	7.522064703	1.080957825	0.430606817	5.501872893	8.960359015	10.31838228	6.874779323	1.500903781	0.640235671	7.145201104
460	3.520954038	6.426886092	1.345884488	4.775213734	0.62431712	17.73147598	3.654305417	8.160132251	2.596748862	3.142441832	0.442763314	12.11620987	3.685709135	8.492319741	0.73516149	11.55163846	0.886651144	24.05646001	3.752523658	4.760332749	2.644798063	1.799885147	0.597366738	15.91906653	3.681457074	4.961883937	3.453673226	1.436697572	0.307148555	8.343124725	3.6048982	3.6132832	3.5965132	1.00466285	0.011858181	0.328946341	3.687096671	7.657805064	3.389220145	2.259459326	0.684094161	18.55373542
462	3.92326756	5.889713969	2.706422305	2.176199168	0.315442948	8.040311877	3.95264198	4.946746972	3.031091969	1.63200161	0.206034972	5.21258878	3.970785457	5.70880371	2.54360753	2.244372861	0.482290326	12.14596788	3.884937968	4.217877797	2.342284263	1.800754017	0.334242246	8.603541387	4.002385502	4.663214972	3.729285921	1.250431067	0.160178104	4.002065863	3.988016464	4.076061464	3.899971464	1.045151612	0.124514433	3.12221462	3.899116563	4.237991464	3.384764217	1.252078784	0.174630055	4.478708254
463	6.580557076	7.921191755	5.723210728	1.384046846	0.309503249	4.703298595	6.547517636	7.379886121	5.288665816	1.395415475	0.312505593	4.772886612	6.081926695	8.210248214	5.103005134	1.608904557	0.505376319	8.309477313	6.778274007	7.974939716	5.033983586	1.584220445	0.632955435	9.338003068	6.474208896	7.291321715	5.280255674	1.380865277	0.496940012	7.675687019	6.632560728	7.036760728	6.228360728	1.129793381	0.571625122	8.61846797	6.787054579	7.36604056	6.210618624	1.18603975	0.221670832	3.266082949
466	7.252149257	8.049009128	6.420098323	1.253720539	0.305400476	4.211171965	7.16191535	8.368053239	5.29221317	1.581201091	0.441498061	6.164524989	6.955204674	8.269258412	5.389856644	1.534226039	0.451482923	6.491296007	7.141780267	8.130134558	5.747537692	1.414542191	0.653973516	9.157009757	6.961816505	8.924537995	5.366823704	1.662908731	0.70434046	10.11719369	6.849480284	7.160665284	6.538295284	1.09518842	0.440082047	6.425042911	7.233304129	8.584501918	6.044012332	1.420331635	0.462195003	6.389818471
467	6.740532422	9.153901029	3.561961074	2.569904847	1.074026422	15.93385143	6.255450814	9.373878166	4.376536537	2.141848488	0.892599736	14.26915121	5.71988191	8.553958104	4.040775782	2.116909862	0.913366676	15.96827856	6.225648747	10.65525337	4.315728131	2.468935264	1.457255335	23.40728484	6.064745423	9.091029908	3.73522162	2.433866269	1.18805597	19.58954395	5.555396153	5.602541153	5.508251153	1.017117956	0.066673098	1.200150206	6.427668937	9.263176354	3.994671288	2.318883254	1.411718954	21.96315598
468	9.760228075	10.86851078	8.931413964	1.216885794	0.307238674	3.147863674	9.53475805	10.88035514	8.54269128	1.273644895	0.32564036	3.415297573	9.823783844	11.6831471	8.922374163	1.309421337	0.465069785	4.734120704	9.595686324	11.48823566	8.297605215	1.384524253	0.781723098	8.146609546	9.812339612	11.42271535	8.368789946	1.364918396	0.691320074	7.045415276	9.51248041	9.70679041	9.31817041	1.041705612	0.274795837	2.888792675	9.542673436	10.27757407	8.373734696	1.227358453	0.385868789	4.043613055
473	5.937597835	6.654908611	5.277900252	1.260900793	0.23059896	3.883707959	5.846143459	6.468113152	3.958726426	1.633887381	0.265409476	4.539907006	5.697545872	6.656515092	4.898273583	1.358951267	0.334846778	5.877035236	5.921596052	6.392247073	4.970046106	1.286154482	0.361958576	6.112517188	5.592606524	6.773913333	4.310052468	1.571654494	0.486373192	8.696717525	5.879953357	5.882377107	5.877529607	1.000824751	0.0034277	0.058294682	6.056047899	6.977935559	5.32739161	1.309822155	0.330453661	5.456589292
475	9.124471036	9.700810472	8.345792331	1.162359437	0.290500991	3.183757059	8.755215446	10.03233965	7.549099878	1.328945147	0.382215295	4.365572701	8.965149783	10.52238177	6.627591351	1.587663031	0.550885233	6.144740982	8.753121428	9.749492854	6.512715192	1.496993584	0.665648403	7.60469746	8.895403168	10.63814472	6.79115363	1.566470927	0.789778171	8.878497757	8.994561894	9.080491894	8.908631894	1.019291402	0.121523371	1.351076049	9.277849749	10.38697904	8.448735401	1.229412278	0.492262939	5.305786924
476	8.112673272	9.387148943	6.855683817	1.369250565	0.344179703	4.24249432	7.80531445	8.966913781	6.80602914	1.317495649	0.283047398	3.626342021	7.410044872	8.411962861	5.885540969	1.429259078	0.510184425	6.88503827	7.917272445	8.446589038	6.826430885	1.237336052	0.452453474	5.714764486	7.699653467	8.242985732	6.323243718	1.303600826	0.347426439	4.512234742	7.967818453	8.157638453	7.777998453	1.048809472	0.268446018	3.3691282	8.100541701	8.626794658	7.356254743	1.172715595	0.267998342	3.308400247
477	4.511086062	6.091307475	2.51267297	2.424234091	0.431830037	9.572640183	4.460332104	7.481115484	2.515366035	2.97416574	0.507195876	11.37125811	4.210848918	7.797306353	1.718574151	4.537078805	1.080254095	25.6540692	4.447210232	5.703047778	3.07000468	1.857667454	0.48662585	10.94227222	4.48527074	5.287008826	3.867648173	1.366982877	0.316915674	7.065697746	4.453480123	4.467702623	4.439257623	1.006407603	0.020113652	0.451638984	4.410350665	5.315025438	3.836886551	1.385244356	0.271723681	6.161044825
479	4.584047048	7.245911548	3.300261216	2.19555698	0.459770108	10.02978598	4.623524736	11.55716999	2.99793322	3.855045839	0.837660219	18.1173513	4.46947549	6.192802951	2.231009439	2.775785186	0.740968164	16.5784143	4.490522531	5.247025889	3.527699553	1.487378902	0.396382796	8.827097365	4.632618593	5.01321909	4.217659172	1.188625938	0.142778998	3.082036554	4.438584808	4.559559808	4.317609808	1.056037949	0.171084486	3.854482749	4.575147264	4.876501427	4.344835423	1.122367352	0.1048335	2.291368864
481	10.81968547	12.31181306	9.719526865	1.266709093	0.473714303	4.378263161	10.50032267	11.95201174	7.21331174	1.656938196	0.444775773	4.235829575	9.256511434	12.02856974	5.661417519	2.12465689	1.518947631	16.40950418	11.19819851	12.86790098	9.629100815	1.336355412	0.766400447	6.843961964	10.4417841	11.30817317	9.370839632	1.206740657	0.443731619	4.249576648	10.39704191	10.44436691	10.34971691	1.009145178	0.066927657	0.643718256	10.51736332	11.19258514	9.649858822	1.159870351	0.319829673	3.040968188
482	5.355249752	6.475167486	3.311387313	1.955424381	0.462949337	8.64477585	5.305182189	7.293473728	3.942806909	1.849817629	0.440802315	8.3089006	4.849064898	6.42002813	3.857366347	1.664355302	0.676345661	13.94796059	6.129528428	9.253919005	3.891671826	2.377877534	1.555171291	25.37179344	5.388227347	8.642576715	4.790733613	1.80401947	0.7311632	13.56964273	5.459239589	5.591259589	5.327219589	1.049564317	0.186704475	3.419972168	5.30289135	6.017129459	4.944111108	1.217029579	0.305443941	5.759950951
483	6.54270298	8.200349972	4.460634841	1.838381814	0.443300196	6.775490157	6.825360384	8.699699952	5.618399952	1.548430163	0.37531547	5.498837409	7.235542288	8.224064154	6.6253929	1.241294558	0.394346897	5.450136032	6.519868566	7.496009948	5.630419784	1.331341221	0.506473066	7.768148407	6.726280407	7.424622305	5.812197081	1.277420948	0.363247152	5.400416429	6.553789469	6.614369469	6.493209469	1.018659494	0.085673058	1.307229322	6.574004968	8.078849922	5.763561507	1.401711409	0.395713982	6.019374546
489	5.02864165	7.156130344	3.574783581	2.001835966	0.580969685	11.55321308	5.012672689	6.413374448	4.050728839	1.583264322	0.333850934	6.660138312	4.999070847	6.637771202	3.793512911	1.749768976	0.566092152	11.32394737	4.882881371	6.002774729	3.957512201	1.51680511	0.523022377	10.71134721	5.08231008	6.731522724	4.225715438	1.592990068	0.657825154	12.94342816	5.945916481	5.999188981	5.892643981	1.018081018	0.075338692	1.267066099	4.968873848	6.289111347	4.304468355	1.461065764	0.34330124	6.909035133
491	3.920169068	5.339311945	2.755063803	1.937999381	0.261441796	6.669145924	3.945214694	5.830023977	2.586117429	2.254353925	0.259091924	6.567245225	3.977737002	5.210768796	2.128740119	2.447818195	0.434712271	10.92863281	4.042620065	6.073099409	3.459913191	1.755275082	0.53991272	13.35551478	4.061046579	5.331165257	3.813717978	1.397891844	0.312900653	7.704926468	4.132285877	4.310629211	3.953942544	1.090210382	0.252215561	6.103536112	3.850456479	4.079769211	3.680908708	1.108359249	0.101190497	2.628013011
493	6.702090676	7.257450283	5.785638494	1.254390555	0.284214951	4.240690919	6.809678471	8.883376904	5.487183157	1.618932091	0.338584878	4.972112556	6.896187679	7.997301683	5.632223212	1.419919165	0.53829737	7.805723905	6.790007407	8.047678203	5.453723981	1.475629905	0.580862145	8.554661433	6.752654543	7.665924648	5.40541571	1.418193356	0.399298971	5.913214851	6.75824415	6.763255816	6.753232483	1.001484227	0.007087567	0.104872905	6.718457826	7.345600417	5.859847919	1.253547962	0.282228914	4.200799065
501	7.585496348	8.279582051	6.486568231	1.27641948	0.363627115	4.793715516	7.010057598	8.521507225	5.9711129	1.427122107	0.398048049	5.678242197	6.928592349	7.680966764	5.80824594	1.322424505	0.382531665	5.521058905	7.31752661	8.294418677	6.21149627	1.335333439	0.53228286	7.274081645	7.042558159	8.562483412	5.764204848	1.485457862	0.600804983	8.531061722	7.265729097	7.301050763	7.23040743	1.009770312	0.04995238	0.687506778	7.622678006	8.8329894	6.862040514	1.287224898	0.412652595	5.413485846
506	9.997883252	10.70575182	9.215940516	1.161655916	0.271903558	2.719611251	9.71484582	10.5427568	8.734987496	1.206957286	0.282815322	2.911166349	9.900215306	11.61498274	8.553647378	1.357898242	0.410525927	4.146636354	9.920214752	11.55256517	7.831485004	1.475143624	0.708169742	7.138653347	10.00396628	11.52164538	8.351364309	1.379612355	0.746426206	7.4613027	9.932181093	9.990911093	9.873451093	1.01189655	0.083056763	0.836238906	9.852105796	10.55531556	9.041473279	1.167433142	0.32121162	3.260334664
509	9.170674421	9.995535922	8.660150351	1.15419889	0.227716129	2.483090325	9.094690344	9.852150432	7.994808242	1.232318541	0.24302515	2.672165191	9.151651845	10.31408249	8.241043367	1.251550566	0.422222598	4.613621726	9.243202357	9.905356291	8.330121515	1.189101056	0.435663894	4.713343679	9.235334954	10.45022535	8.394706367	1.24485895	0.428087878	4.635325949	9.065981918	9.123068168	9.008895668	1.012673307	0.080732149	0.890495367	9.165614727	10.08965974	8.440181992	1.195431538	0.385378801	4.204614884
513	8.102186495	9.170924579	7.364744182	1.245246862	0.324599932	4.006325112	7.975667902	9.080483425	6.615759284	1.37255348	0.311751603	3.908783649	7.812000968	10.42718776	6.716724253	1.552421592	0.552390212	7.07104638	8.120886106	8.90032502	6.828388366	1.30342982	0.533696087	6.571894742	8.125938911	9.114851017	6.412373427	1.421447319	0.622515819	7.660847879	8.064235144	8.306160144	7.822310144	1.061855129	0.342133616	4.242604661	8.187689191	8.723402317	7.605838489	1.146934993	0.268128329	3.274774153
515	8.232660072	9.152293336	7.473245953	1.224674444	0.285319516	3.465702624	7.834319133	8.830921223	6.532234482	1.351898994	0.344205538	4.393560335	7.718585797	8.684417096	6.316354776	1.374909644	0.455047654	5.895479633	8.061809797	9.114039766	5.730653642	1.590401433	0.837925544	10.39376473	7.85506962	9.006762784	6.372396149	1.413402835	0.600470033	7.644362964	7.847995798	7.920255798	7.775735798	1.018586022	0.102191072	1.302129546	8.002778301	8.791409247	7.078155675	1.242048021	0.38564345	4.818869597
516	9.049746816	10.23930208	8.255528313	1.240296404	0.332987554	3.679523424	8.580566728	9.859682501	7.808882501	1.262624005	0.348854809	4.065638324	8.576845436	10.53313163	7.298863778	1.44311936	0.520560958	6.06937553	8.911400188	10.12233325	7.066506057	1.432438204	0.661856808	7.427079856	8.765319929	10.99758505	6.609901984	1.663804558	0.835380631	9.530520714	8.79076284	8.91996284	8.66156284	1.029832953	0.182716392	2.078504398	9.009570083	10.1763917	8.152615799	1.248236388	0.436062201	4.839988996
517	7.444740802	9.216619865	6.26961048	1.470046647	0.382471582	5.137473452	7.354870803	8.956089961	6.524976222	1.372585839	0.268029284	3.64424191	7.372612017	8.514538072	6.512721874	1.307370134	0.427792664	5.802457302	7.469584517	8.422223056	6.817061506	1.235462383	0.334846714	4.482802406	7.347589179	7.674082602	6.700032732	1.145379867	0.229491063	3.123351853	7.423661829	7.440569329	7.406754329	1.004565428	0.023910816	0.322089238	7.417540096	7.956791098	6.904781318	1.152359609	0.210031997	2.831558631
518	8.716361071	9.566409884	8.179215472	1.169599935	0.261238675	2.997107085	8.440110047	9.770548222	7.130160544	1.370312514	0.317884424	3.766354019	8.444113672	10.83070174	6.917813377	1.565625025	0.587043809	6.952106896	8.596436326	10.12404577	6.359187399	1.592034506	0.696184514	8.098524637	8.615966388	9.860337084	7.058343678	1.396976052	0.547413315	6.353475519	8.478166064	8.495728564	8.460603564	1.004151595	0.024837126	0.292953989	8.602056766	9.503345334	7.793629537	1.219373501	0.337621891	3.924897268
521	9.915969215	10.77448911	9.234902513	1.166713898	0.327710504	3.304876172	9.782214914	10.82585597	8.181624693	1.323191466	0.329102912	3.36429852	9.800764171	11.2249362	8.893011475	1.262219916	0.445866871	4.549307208	9.810475968	10.63043067	8.56874209	1.240605746	0.484779503	4.94144733	9.968081866	11.1457098	8.591502501	1.2972946	0.585450238	5.873248689	9.872795724	9.929548224	9.816043224	1.011563213	0.080260155	0.812942529	9.859768881	10.35058383	9.003865096	1.149571181	0.322254648	3.268379325
522	9.969561674	10.77560349	9.339260958	1.153796166	0.276422426	2.772663784	9.748866724	10.69155489	8.593501945	1.244144117	0.315073458	3.231898304	9.748755361	10.69338844	8.487684893	1.259871046	0.407291434	4.177881367	9.882159539	10.96943411	8.625105343	1.271802914	0.545374722	5.518780788	9.842709663	10.73323861	9.064169836	1.184139177	0.425469827	4.322690004	9.8576891	9.9238291	9.7915491	1.013509609	0.093536085	0.948864222	9.87536486	10.70963292	8.848638974	1.210314145	0.394129453	3.991036869
523	8.320996448	9.272623175	6.614674811	1.401826006	0.370795561	4.456143724	8.396977747	9.414161171	6.771129647	1.390338343	0.427533496	5.091516367	8.205727002	9.70763715	6.251857025	1.552760582	0.575883412	7.018066918	8.522965084	10.22875441	6.131658031	1.668187358	0.852101628	9.997713469	8.218240469	9.511219094	6.59210019	1.442820773	0.614460776	7.476792366	8.344404196	8.536549196	8.152259196	1.04713908	0.271734065	3.256482531	8.352711134	9.078873989	6.853693042	1.324668895	0.490410322	5.871271182
525	4.391882818	6.421765365	2.870982113	2.236783481	0.424450649	9.664434735	4.420397821	8.79234945	3.67150609	2.394752789	0.380420667	8.606027831	4.493703611	5.542203102	3.393658837	1.633105556	0.425149234	9.460998565	4.583096168	7.524474784	4.008129901	1.877303124	0.659430876	14.38832727	4.460247632	5.29508435	4.015809162	1.318559756	0.20271695	4.544970755	4.535399162	4.549839162	4.520959162	1.006388025	0.020421244	0.45026343	4.424871549	4.809439899	4.138295219	1.162179024	0.141761906	3.203751894
526	8.196646176	9.099916203	7.327808357	1.241833268	0.298334547	3.639714838	8.762091946	9.774037776	6.709802181	1.456680467	0.449315766	5.127950819	8.829060143	10.55680783	7.553992325	1.397513709	0.598517916	6.778953891	8.409511465	9.897100868	5.67547561	1.743836385	0.963559609	11.45797367	8.395586782	10.5172638	5.900280406	1.782502369	0.794244469	9.460261553	9.012276285	9.027536285	8.997016285	1.003392236	0.021580899	0.239461134	8.400490082	9.365490877	7.577530957	1.235955476	0.433814144	5.164152807
527	8.747842697	9.504656716	7.391517886	1.285886994	0.321664642	3.677073913	8.785359706	9.628496554	7.560676315	1.273496729	0.277513466	3.15881734	8.831621234	10.27887772	7.602956368	1.351958005	0.457769173	5.183297163	8.899670992	11.71236378	6.341706342	1.846878923	0.826286646	9.284462834	8.832544383	10.55815986	5.216004591	2.024185307	0.877214705	9.931619553	9.133065345	9.323602845	8.942527845	1.04261379	0.269460717	2.950386387	8.906678699	9.514002615	7.857414357	1.21083122	0.279352522	3.136438749
528	7.090832087	7.787188514	6.208407162	1.254297328	0.238649695	3.365609168	6.97265463	7.944445576	5.834934834	1.361531157	0.317448679	4.552766429	7.017716371	8.291912482	5.848114323	1.417877973	0.441534024	6.29170518	7.096021379	8.182450582	5.459363446	1.498792059	0.55211426	7.780617201	6.897175708	8.220611874	4.649037543	1.768239511	0.618562288	8.968341735	6.912976654	7.110631654	6.715321654	1.058866875	0.279526382	4.043502469	7.06617585	7.785410841	6.440691494	1.208784934	0.287380951	4.066994051
533	9.126746889	10.15942807	8.353081289	1.216249156	0.325251189	3.563714353	9.060760865	10.4544451	7.885371173	1.325802536	0.362140194	3.996796728	9.307008013	10.51912352	8.438992134	1.246490499	0.417132924	4.481922905	8.978295246	11.16495384	4.417672191	2.527338689	1.149007392	12.79761202	9.133624584	10.36985523	7.706656982	1.345571142	0.548029807	6.000135013	9.4825781	9.5828581	9.3822981	1.021376426	0.141817336	1.495556741	9.253192958	10.03100552	8.491564149	1.181290672	0.404821839	4.374942156
535	7.094869891	7.842514098	5.968988834	1.31387649	0.318475397	4.488812359	7.092956356	7.910058782	6.186977916	1.278501215	0.273405919	3.854611609	6.786297185	8.006076425	5.861714396	1.365825062	0.446305994	6.576576032	7.281573861	8.134284377	6.475061688	1.256248167	0.387894095	5.327063933	6.866796843	8.074552657	4.881626274	1.654070222	0.760475749	11.07467959	7.47701569	7.57747819	7.37655319	1.027238331	0.14207543	1.900162256	7.358111005	8.566094861	6.774780058	1.264409293	0.46253478	6.2860533
537	9.064624068	9.744351288	8.144907716	1.196373443	0.28273226	3.119073205	9.177297388	10.36869828	7.53704828	1.375697474	0.352524709	3.841269324	9.06144037	10.37115417	7.830877843	1.324392281	0.538879102	5.946947501	9.328352322	10.67741418	5.725328092	1.864943634	0.905748621	9.709631341	9.167283006	11.21177457	6.253664929	1.792832635	0.949842976	10.36122671	9.614216582	9.710796582	9.517636582	1.020294954	0.136584746	1.420653931	9.251193631	10.12912353	8.258953867	1.226441472	0.372456474	4.026036948
539	8.254610187	9.08159046	7.359324792	1.234024957	0.262418935	3.179059083	8.096357903	9.040492922	6.24701569	1.447169876	0.299531463	3.699582782	8.169237815	9.090458052	7.452667553	1.219758964	0.353776231	4.330590424	8.109606475	9.94754954	6.51076375	1.527862156	0.650883464	8.02607952	8.226603315	9.186873226	7.566112444	1.21421315	0.366555191	4.455729507	8.087777634	8.099837634	8.075717634	1.002986731	0.017055416	0.210878888	8.180134832	8.958891994	7.570477348	1.18339856	0.259200468	3.168657654
540	4.914612333	6.668306515	3.460372227	1.927048906	0.397322756	8.084518754	4.744660969	7.975498866	3.588471417	2.222533759	0.393167824	8.286531462	4.677902844	6.451886067	2.991710282	2.156587857	0.682409302	14.58793233	4.766998795	5.80355801	4.027132502	1.441114244	0.375709875	7.881476181	4.824115773	6.148786921	4.540805473	1.354118109	0.286685123	5.942749655	5.24544653	5.35315153	5.13774153	1.041926983	0.152317872	2.903811351	4.82040654	5.268846547	4.51227211	1.167670393	0.174333451	3.616571536
546	6.591576769	7.342324792	5.644684795	1.300750185	0.339902435	5.156618016	6.623980488	7.333894632	5.547277659	1.322070948	0.290350596	4.38332505	6.51760849	8.26990513	5.226267086	1.58237323	0.518218724	7.951056353	6.76316092	7.50224342	5.915520338	1.268230518	0.409614029	6.056547144	6.544232986	7.628280247	4.391287624	1.737139741	0.5724924	8.748044297	6.643603574	6.821987324	6.465219824	1.055182578	0.252272719	3.797227149	6.605973543	7.399889318	6.009608339	1.231343026	0.296991551	4.49580291
547	4.410961839	6.074276241	2.660935264	2.282759871	0.369887511	8.385642956	4.342319078	8.816538009	1.972929569	4.468754561	0.570679048	13.14226426	4.423946354	7.655682342	3.428972863	2.232645941	0.56123924	12.68639344	4.836191039	9.134479459	2.666660372	3.425437883	1.536768503	31.77642261	4.523947144	5.530215438	4.148750053	1.332983517	0.37396541	8.266352325	4.867754223	4.870286723	4.865221723	1.001041063	0.003581496	0.073575938	4.363527477	4.962448573	4.11291159	1.20655367	0.183243138	4.199426693
549	8.37442154	9.533257079	7.415645433	1.285559991	0.365924237	4.369546427	8.16782164	9.51933971	6.378642597	1.492377032	0.449847401	5.507556616	7.440482536	9.026159049	5.728165413	1.575750419	0.647137728	8.697523642	8.650255303	10.05871048	6.421403145	1.566434975	0.874991021	10.11520458	7.864760245	9.19880777	5.922992285	1.55306766	0.774615577	9.84919505	7.949314682	8.068979682	7.829649682	1.03056714	0.169231866	2.128886234	8.480467355	9.57955534	7.203028462	1.329934401	0.432096373	5.095195288
552	5.661397867	7.466162765	4.167486567	1.791526534	0.527031087	9.309204191	4.701508025	7.480162185	3.073122994	2.434058838	0.507633762	10.79725397	4.606973988	7.976209553	2.812124836	2.836363966	0.958648193	20.80863046	5.087549518	8.209746945	3.784899332	2.16907934	1.102658957	21.67367518	4.618897994	6.135270461	3.152865703	1.9459346	0.791363827	17.13317394	5.00767869	5.01390869	5.00144869	1.002491278	0.00881055	0.175940811	5.366389633	7.497022643	4.117324372	1.820848193	0.801997312	14.94482076
558	6.453961129	7.479077523	4.58187534	1.632317985	0.440265565	6.821633352	6.676820589	8.136450431	5.49822055	1.479833404	0.360626482	5.401170764	7.304911649	9.522188347	4.862182352	1.958418598	0.882732747	12.08409888	6.037398911	7.01619118	3.754951047	1.86851735	0.705133746	11.67942944	6.582844537	8.264488443	5.571221502	1.483424854	0.50625028	7.690448672	6.331174393	6.443954393	6.218394393	1.036273029	0.159495006	2.519200952	6.493650563	7.043913966	5.782150071	1.218217078	0.303883888	4.679708047
566	4.351160704	7.124161514	2.651215935	2.687129864	0.526082766	12.09063057	4.445470457	8.629640866	3.591249356	2.402963429	0.441687413	9.935673114	4.399506313	7.349030002	1.721793741	4.268240631	1.017460916	23.12670658	4.346363196	5.759225423	3.448323936	1.670152088	0.488216243	11.23275302	4.490807162	4.967301621	4.268442053	1.163727083	0.177423724	3.95082036	4.464532053	4.481212053	4.447852053	1.007500249	0.023589082	0.528366286	4.400653193	4.859718471	4.025970704	1.207092358	0.167948522	3.816445305
567	10.21620859	11.50050801	9.134453933	1.259025235	0.317122367	3.10411014	10.37550014	11.62707851	9.169458011	1.268022438	0.351333423	3.386183015	10.7127729	11.9237979	9.620166835	1.239458536	0.468997777	4.377930736	9.82893128	10.6469094	9.074513813	1.173276015	0.482532143	4.90930427	10.34629699	11.55144445	8.943485262	1.291604348	0.45200029	4.368715595	10.24364145	10.36057145	10.12671145	1.02309338	0.165363992	1.614308668	10.14670327	10.55130622	9.589950168	1.100246199	0.22338962	2.201598038
572	6.478715194	7.190558351	5.783785732	1.24322696	0.245424421	3.788164996	6.271563305	7.341152596	5.200435745	1.411641823	0.3027173	4.826823639	6.242000955	7.021171799	5.273665169	1.331364729	0.356908576	5.717855198	6.403906606	7.159332777	5.054931668	1.416306539	0.554209783	8.654245241	6.361795521	7.248689753	5.227200646	1.386724988	0.437724095	6.880511849	6.391470592	6.491690592	6.291250592	1.03186012	0.141732483	2.217525391	6.567847751	7.264256363	5.596713525	1.297950365	0.326738224	4.974814217
573	7.537866036	8.65535767	6.476189349	1.336489285	0.345133819	4.578667456	7.351360203	8.877117125	6.272722379	1.415193689	0.339911982	4.623797132	7.010239145	8.251015368	5.698529023	1.447920215	0.721205416	10.28788607	7.786885016	10.16658587	5.41935911	1.875975676	1.068021479	13.71564466	7.326361093	8.669527902	5.488129062	1.579687322	0.689122783	9.406071775	7.676770502	7.751190502	7.602350502	1.019578155	0.105245773	1.370964174	7.609484374	8.60045766	6.751906983	1.273782012	0.39778499	5.227489419
575	4.91507166	7.07754718	3.407974564	2.076760564	0.427780292	8.703439565	4.929124001	6.557094772	0.65354762	10.0330788	0.388429326	7.880291223	5.027046159	7.036651865	2.057188317	3.420519068	0.64690952	12.86858126	4.978919217	5.461158672	4.558449712	1.198029816	0.182340511	3.662250836	5.097077983	6.577548456	4.596065534	1.431125907	0.501626421	9.841450774	4.956070534	5.041235534	4.870905534	1.034968857	0.120441498	2.430181274	4.862178271	5.294768943	4.578439545	1.156457105	0.223245739	4.5914758
576	5.214173737	7.414223605	4.309824809	1.720307422	0.395356954	7.582350998	5.330627822	8.175323035	4.312075091	1.895913884	0.408926782	7.671268679	4.928246008	6.478206405	2.984459169	2.170646686	0.722360375	14.65755511	5.65344688	9.077012563	3.373576294	2.690620212	1.259100763	22.27138223	5.441288694	7.370181553	3.938606135	1.871266458	0.9028863	16.59324382	5.534599544	5.846789544	5.222409544	1.119557839	0.441503332	7.977150443	5.228181314	8.089007684	3.979622903	2.032606576	0.891742507	17.05645717
577	3.74843475	5.709410355	1.482644801	3.850828164	0.519269633	13.85297244	4.067529887	5.987918757	1.598889441	3.74504866	0.533090467	13.10599999	3.791165177	5.883886688	1.735077981	3.391136741	0.656674145	17.32116946	3.95865362	5.624392423	2.219217186	2.53440378	0.824889808	20.83763539	3.880167244	4.283509167	3.236843054	1.323360168	0.198322798	5.111192015	3.843910082	3.877407582	3.810412582	1.017582086	0.047372619	1.232407049	3.899608627	4.091114135	3.703282927	1.104726324	0.083067065	2.13013851
578	5.782321162	6.638885756	3.172875641	2.092387634	0.424909308	7.348421086	5.845688679	6.786534909	5.035092648	1.347847077	0.232898371	3.984104939	6.346466836	7.61100501	5.117200351	1.487337702	0.502094241	7.911397847	5.591270991	6.773620136	4.856077928	1.394874678	0.526535597	9.417100302	6.0341037	7.739213048	4.887037288	1.583620626	0.546985991	9.064908701	5.774493964	5.920863964	5.628123964	1.05201378	0.206998439	3.584702667	5.811661643	6.552939417	5.036011706	1.301216081	0.324504162	5.583672649
580	5.805782921	7.051719851	5.01811106	1.405253843	0.321313535	5.534370465	6.051458903	7.357210626	4.756390344	1.546805475	0.405258597	6.69687432	6.098038525	7.435501101	4.257959961	1.746259046	0.56824933	9.318559193	6.199131189	7.690709038	4.491896491	1.712129621	0.817220186	13.18281806	6.095517504	7.68463364	4.752105393	1.617100844	0.637632464	10.46067809	5.501048801	5.517668801	5.484428801	1.006060795	0.023504229	0.427268149	5.775821939	7.280223146	4.73922574	1.536162982	0.52880408	9.155477531
581	6.17155253	7.399063611	4.134620312	1.789538834	0.491832164	7.969342581	6.7670236	8.176954118	5.317800242	1.537657254	0.508797843	7.518783344	6.73451891	7.953855532	4.64098785	1.713828131	0.623134531	9.252844033	6.467288342	7.39714238	3.468696714	2.132542274	0.867782678	13.41802982	6.608476599	8.85412521	4.161301883	2.127729604	0.858070363	12.98438982	6.531730958	6.859928458	6.203533458	1.105809859	0.464141356	7.105947239	6.658789151	7.692887061	5.683558807	1.353533468	0.405774156	6.093812954
586	5.002626042	7.461104381	3.145641435	2.371886477	0.741464659	14.82150879	5.926817106	9.124250592	3.642747541	2.504771602	0.773262062	13.04683522	7.079364149	9.432154997	4.500481385	2.095810245	1.204735717	17.01756954	4.968055048	7.429459815	2.938701442	2.528143795	1.411117863	28.40382906	5.996183747	9.557747555	4.634260552	2.062410486	0.967096919	16.12854042	5.648167998	5.699245498	5.597090498	1.018251447	0.072234493	1.278901287	5.477459665	6.523895168	4.520148585	1.443292194	0.437480511	7.986923458
587	6.226850163	7.353378995	5.476499083	1.342715279	0.250993126	4.030820074	6.078055528	7.386652505	4.727856288	1.562368239	0.32598144	5.363252083	6.191079526	7.557132471	5.202762981	1.452522919	0.436643151	7.052778909	6.360783724	7.586551355	5.793553203	1.309481606	0.359514078	5.652040586	6.224041948	7.150541652	4.718062839	1.515567277	0.495034219	7.953581011	6.269426758	6.366196758	6.172656758	1.031354408	0.136853446	2.182870168	6.346723596	7.011843816	5.868418188	1.194843924	0.269078269	4.239640578
590	4.108795117	6.611538467	0.223472824	29.58542493	0.868421913	21.13568304	4.738257198	10.47279949	2.138381602	4.897535348	1.601145254	33.79186033	4.612141861	10.16850974	0.730389409	13.92203886	2.021177983	43.82297952	4.669451464	10.55807491	2.681599507	3.937230327	2.643532339	56.61333798	4.55960892	9.81073956	2.066205435	4.74819173	1.42065245	31.15733114	4.71545067	5.12170067	4.30920067	1.18855005	0.57452426	12.18386746	4.250206296	4.649078478	3.893640887	1.194018301	0.241264186	5.676528848
594	6.230689909	6.814433828	5.295638446	1.286801185	0.306432275	4.918111476	5.858275747	6.687712298	4.39190024	1.522737752	0.323349215	5.519528766	5.571811005	7.640419897	4.52254681	1.689406482	0.653215293	11.72357233	6.131693834	7.500894488	4.800867196	1.562404079	0.721252164	11.76269044	5.957918218	6.946882708	3.832446343	1.812649698	0.65680338	11.02404155	5.808848108	5.902425608	5.715270608	1.032746481	0.13233857	2.278223964	6.00389104	6.839848737	5.307452947	1.288725271	0.351294786	5.851118614
595	7.866273832	8.954458561	6.614044238	1.353855257	0.471689756	5.996355657	8.947399763	10.88979915	6.729964994	1.618106359	0.654338411	7.313168384	8.405452546	10.93981249	5.172834645	2.11485834	1.230895697	14.64401459	8.535047515	10.4814847	5.324434758	1.968562895	1.050097632	12.30336012	8.140192608	10.75641252	5.230566836	2.056452553	1.221290042	15.00320817	8.803102213	8.829509713	8.776694713	1.006017641	0.037345845	0.424235045	8.763376766	11.23313858	7.728686541	1.453434361	0.711479127	8.118778253
596	7.00066045	8.466670265	6.471492526	1.308302564	0.371784704	5.310708993	6.322887153	7.972653179	4.769474134	1.671600045	0.416593483	6.588659157	5.667509324	6.774086337	3.803502568	1.781012689	0.589246053	10.39691369	6.807002634	7.966130381	4.797384973	1.66051514	0.689652071	10.1315088	6.450311225	7.27532246	5.675156989	1.281959684	0.352117124	5.458916813	6.561977892	6.602315392	6.521640392	1.012370354	0.05704584	0.8693391	6.595147579	7.178169692	6.131761968	1.170653677	0.196921468	2.985853858
597	4.943133367	9.937900726	2.593104301	3.83243386	1.552936027	31.41602526	5.518714047	8.492610478	3.286718719	2.583917641	0.955488359	17.31360515	7.241126468	10.78152257	4.468333337	2.412873381	1.53924967	21.25704718	3.394577473	5.38600733	0.663632982	8.115942811	1.569324682	46.23033926	5.372568054	11.44431658	3.977976923	2.876918796	1.489706582	27.72801697	5.197912612	5.229682612	5.166142612	1.012299312	0.044929565	0.864377073	5.225137057	7.722631998	4.089438191	1.888433481	0.75648248	14.47775383
598	5.63238331	6.166645575	4.679511969	1.317796731	0.252716043	4.486840272	6.052960409	7.755159497	4.107900475	1.887864505	0.445696186	7.363276083	6.248079745	7.493433745	5.035486836	1.488124979	0.571536152	9.147388879	5.860432118	7.50758849	5.205332608	1.442287949	0.645428869	11.01333239	5.981111491	7.083290463	4.548802324	1.557177024	0.557995629	9.32929657	5.93943402	5.94923402	5.92963402	1.003305432	0.013859293	0.233343663	5.905415738	6.741512531	5.092653221	1.323772155	0.320989769	5.435515182
604	6.782912684	7.886107208	5.498748406	1.434164036	0.465574889	6.86393753	6.619468521	8.079448226	5.114480897	1.579720091	0.418250574	6.318491768	7.053997389	8.792606079	5.621371533	1.564138934	0.657302196	9.318151966	6.282638128	7.424270278	4.950113867	1.49981808	0.646275624	10.28669185	6.623460109	7.789040908	5.513291732	1.412775033	0.465152792	7.022806577	6.812138727	6.995158727	6.629118727	1.055216993	0.258829366	3.799531638	6.722435819	7.405022795	5.955438002	1.243405236	0.333632101	4.962964464
605	6.017364552	7.030439972	4.844190839	1.451313585	0.367309149	6.104153164	6.116377628	7.684160528	5.139516656	1.495113459	0.338393423	5.532578977	5.476551071	6.776156111	3.711733558	1.825604129	0.712189996	13.00435231	6.507413866	8.733559162	5.387113389	1.621194605	0.684595504	10.52023919	5.973256462	7.38064003	4.672774798	1.579498339	0.685874134	11.48241564	5.868333117	6.133640617	5.603025617	1.094701512	0.375201465	6.393663366	6.088636334	7.269674925	5.202264768	1.397405793	0.481374929	7.906120554
607	6.399368796	8.741013684	5.249387942	1.665149115	0.478522229	7.477647319	6.630385152	9.124647581	5.063914671	1.801895998	0.429448319	6.47697395	5.984075021	7.283139062	3.948409964	1.84457519	0.533813464	8.920567707	6.946333289	7.921039044	5.390925263	1.469328299	0.665755585	9.584273561	6.492406423	8.385906154	5.572770297	1.504800253	0.49786279	7.66838608	6.699323429	6.830793429	6.567853429	1.040034389	0.185926657	2.775304984	6.39915078	7.192446653	5.979967092	1.202756895	0.257063185	4.01714531
608	4.596044677	10.07754102	0.757235455	13.30833223	1.862739753	40.5291916	4.590324296	9.87355459	2.471242146	3.995381272	1.475412039	32.14178223	4.483623745	10.2932303	0.536943701	19.17003642	1.884497625	42.0306817	3.852265369	7.019577366	2.119870421	3.311323794	0.907991559	23.57032737	4.632680883	11.91672577	3.828380833	3.112732586	1.725793754	37.25259299	4.515381825	4.571276825	4.459486825	1.025067907	0.079047467	1.750626417	4.350672689	7.77101775	3.828380833	2.029844493	0.671656895	15.43800103
610	4.452625432	6.163913642	2.515754802	2.450124963	0.484626367	10.88405873	4.448346561	6.541798717	0.212213014	30.82656716	0.412007635	9.262039928	4.480776046	6.678634535	2.814581146	2.372869776	0.592127695	13.21484692	4.666137113	7.258959237	3.414506519	2.125917522	0.700560332	15.0137108	4.779123582	7.662065773	3.796463705	2.018211253	0.930838567	19.47718135	4.952957681	5.096467681	4.809447681	1.05967837	0.202953788	4.097628153	4.275638388	5.011825114	3.773977415	1.327995524	0.269008009	6.291645465
611	4.17359883	7.077490315	1.665775895	4.248764995	0.559336826	13.40178703	4.104244437	5.213609971	3.379300849	1.542807286	0.239914484	5.845521321	4.133366658	7.236700235	1.511510711	4.78772673	0.858177914	20.7622015	4.119107903	6.035528458	3.454104805	1.747349545	0.420166577	10.20042658	4.210541664	4.925028699	3.889608061	1.266201793	0.194709459	4.624332795	4.216708061	4.241498061	4.191918061	1.011827521	0.035058354	0.831415258	4.144974796	4.531309726	3.786843814	1.196592716	0.130644685	3.15188128
617	7.203877973	7.979179185	6.27322713	1.271941701	0.253010869	3.512148182	7.014032043	8.041098838	6.003898838	1.339312846	0.266307164	3.796777126	7.081991142	8.59762864	5.79895583	1.48261668	0.535722514	7.564574754	7.044932869	7.771445967	6.379104175	1.218266038	0.385365796	5.470113103	7.012524543	8.48854974	5.532878744	1.534201296	0.587202668	8.373627284	7.267234451	7.281779451	7.252689451	1.004010926	0.020569736	0.283047649	7.240147219	8.437529851	5.704444495	1.479115076	0.450179742	6.217825808
622	5.726581509	6.814455751	4.195233897	1.624332735	0.36752537	6.417884196	5.329551701	7.735867558	4.130742048	1.872754936	0.430254055	8.072987725	4.934945983	6.508313731	2.051416904	3.172594375	0.712900547	14.44596455	5.912274049	7.152377145	4.778470419	1.496792178	0.540882966	9.148475895	5.498399264	6.535690639	4.029413323	1.62199559	0.619498995	11.26689725	5.385152371	5.387717371	5.382587371	1.000953073	0.003627458	0.067360356	5.759932249	7.339556504	5.114961108	1.434919318	0.39601118	6.875274959
623	4.289066098	6.292537374	1.721645905	3.654954458	0.546599503	12.74402144	4.343262682	5.92646606	3.617791736	1.638144618	0.283942843	6.537547089	4.877193672	10.1886665	1.755430474	5.804084326	1.343884258	27.55445751	4.095745366	7.208093951	3.418435162	2.108594608	0.857867663	20.94533683	4.44678017	5.901297897	4.107631669	1.436666764	0.418302103	9.406853645	4.46182705	4.53261705	4.39103705	1.032242953	0.100112178	2.243748513	4.340258065	4.965372687	4.15305705	1.195594625	0.207345551	4.777263196
624	6.149458966	9.241535775	3.560369334	2.595667727	1.118365543	18.18640549	5.705314037	7.665451159	4.11870741	1.8611303	0.45603347	7.993135289	5.773183031	8.127138393	1.686630334	4.818565295	1.224343204	21.20742055	5.723597075	9.733290037	4.329642484	2.248058604	1.233187547	21.54567366	5.681010852	9.518916873	4.340335018	2.193129524	1.111494179	19.56507755	5.806314488	5.877019488	5.735609488	1.024654747	0.09999197	1.722124596	6.144342372	8.568138521	3.450908751	2.48286441	1.02055157	16.6096143
627	4.311733495	5.532175037	2.383564336	2.320967366	0.518970143	12.0362296	4.444301524	6.723610848	3.438737367	1.955255703	0.466643367	10.49981341	4.814400594	7.375491793	2.986303424	2.469773076	1.010565002	20.99046355	4.368713599	7.281886439	3.487669464	2.087894657	0.691634596	15.83153897	4.448289277	7.384923113	3.829654625	1.92835225	0.597563787	13.43356401	4.332907692	4.405972692	4.259842692	1.034304084	0.103329514	2.384761488	4.402705598	5.966394699	4.157467614	1.435103109	0.340103849	7.724882828
629	5.620573823	7.912697719	4.11869751	1.921165053	0.661990312	11.77798447	6.387163963	8.88023418	2.413960751	3.678698661	0.984794108	15.41833143	6.308020433	8.840167581	3.95194229	2.236917174	0.991740256	15.72189353	5.377107986	7.492679073	2.641405347	2.836625996	1.390728748	25.86387983	6.071209806	8.693818783	4.925236138	1.765157759	1.018200427	16.77096427	5.809490663	5.872185663	5.746795663	1.021819116	0.088664119	1.526194368	5.620187394	7.484087137	4.855165801	1.54146891	0.540575752	9.61846491
631	5.115941987	6.501295119	3.805798	1.70826069	0.403421261	7.885571447	4.806729852	6.789439419	2.282521543	2.97453465	0.468177426	9.740040323	4.401406826	5.704590191	2.084082876	2.737218494	0.6431079	14.61141687	5.413805323	8.296132892	3.400200831	2.439894967	1.122472749	20.73352627	4.871211018	7.474199345	3.310100966	2.257997391	0.785078667	16.11670413	5.23060649	5.32365149	5.13756149	1.036221464	0.131585501	2.515683433	5.220109529	6.901761932	4.361587447	1.58239678	0.611436612	11.71309929
633	7.35307874	12.80402508	5.257307984	2.43547175	0.728940314	9.913402804	7.853662496	9.595961386	6.171533968	1.554874596	0.647895628	8.249598555	8.647517839	10.78139658	5.328703364	2.023268297	1.178500539	13.62819437	7.05362777	9.433689872	2.392851629	3.942446643	1.536404049	21.78175684	7.708317795	10.2461824	4.868697178	2.104501888	1.177078188	15.2702343	8.052521609	8.502711609	7.602331609	1.118434718	0.636664804	7.90640292	7.789221712	9.515478002	6.495708935	1.464886758	0.668102436	8.577268192
634	4.79603601	5.594091205	3.825752522	1.462219831	0.272505018	5.681880148	4.720832822	6.254052943	3.458133417	1.808505396	0.371183776	7.862675721	4.880769653	7.246166552	3.004916453	2.411436945	0.650371851	13.32519044	4.632774257	6.233930089	3.943658338	1.580748015	0.425638483	9.187550679	4.753781194	5.146906031	4.450376981	1.156510123	0.17644486	3.711673985	4.87483371	4.97253971	4.77712771	1.040905752	0.13817715	2.834499771	4.733150061	5.509242053	4.310682352	1.278044078	0.231048824	4.881502184
635	4.388823753	5.959347149	1.473389999	4.044650196	0.552098061	12.57963618	4.46820899	5.869009841	3.388654063	1.731958982	0.325637825	7.287882598	4.45349211	6.5988869	2.617427154	2.521134882	0.69647709	15.63889804	4.420016123	5.7409781	3.122576877	1.838538594	0.506109904	11.45040854	4.428764837	4.948586525	3.912696525	1.264750919	0.189315096	4.274670318	4.606421525	4.829756525	4.383086525	1.101907639	0.315843386	6.856588878	4.389183932	4.669174523	3.691306899	1.264910952	0.194538742	4.432230339
636	5.571443892	6.388486837	4.511275412	1.416115456	0.336110276	6.032731955	6.163015369	8.054012874	4.195012874	1.919901825	0.481080867	7.80593327	5.84408104	7.449224021	4.371993688	1.703850589	0.563252705	9.638002987	6.186858666	7.328143167	5.27564463	1.389051705	0.512424669	8.282469296	6.103520073	7.401148356	4.850691474	1.525792435	0.634341855	10.39304938	5.82988013	5.86430013	5.79546013	1.011878263	0.048677231	0.834961092	5.713909474	6.93251062	4.250225178	1.631092549	0.562307737	9.841033346
637	5.407189031	6.982594397	4.169121993	1.674835711	0.595008885	11.00403336	6.730270006	8.269111519	3.534414755	2.339598517	0.790274948	11.74209872	7.015033638	8.05666798	5.900794864	1.365353002	0.523261333	7.459142177	5.497509791	8.142399806	3.166250526	2.571622093	1.202702569	21.87722468	6.386873434	9.144413106	5.079300722	1.800329141	0.924077327	14.46838327	5.923365431	6.270355431	5.576375431	1.124450014	0.490717964	8.284445215	5.993617433	7.373160847	5.053447608	1.459035775	0.553460701	9.234167965
638	5.710161703	9.690468674	4.204312006	2.304888091	0.815288131	14.27784663	5.420621651	9.139421631	4.34053195	2.105599437	0.441698473	8.148483716	5.353068733	9.366837311	2.638468803	3.550103492	1.395285508	26.06515211	5.384206407	7.226133623	2.736001153	2.641129597	1.088486592	20.21628648	5.427570395	9.330296369	3.621870785	2.576098631	0.899994969	16.58191242	5.769309321	5.981659321	5.556959321	1.076426689	0.30030825	5.205272126	5.652284179	8.746803086	3.638142131	2.404194991	0.944791863	16.71522226
640	4.344302994	5.880163116	2.569705523	2.288263407	0.555950954	12.7972417	4.303849321	7.521854854	2.103118255	3.576524923	0.490638931	11.40000251	4.340198472	6.656758546	1.411785507	4.715134496	0.808908118	18.63758358	4.227251052	4.708746474	3.482223559	1.352224058	0.267961063	6.338896359	4.457774816	6.655710149	4.252014786	1.565307386	0.434465182	9.746234389	4.351858697	4.360013697	4.343703697	1.00375486	0.011532912	0.265011169	4.321401362	4.819005013	3.798334008	1.268715443	0.182315436	4.21889616
641	4.753046479	6.93461133	1.865115458	3.718060081	0.656016631	13.80202432	5.029002428	7.438325261	0.474807239	15.66598958	0.551343791	10.96328345	5.904374091	7.697030758	4.026083153	1.911791303	0.791924514	13.41250573	4.439469258	6.081399485	3.630432042	1.67511729	0.761275015	17.14788347	5.201929235	8.274285353	4.390384546	1.884637955	0.74319972	14.28700173	4.951301229	4.952501229	4.950101229	1.000484839	0.001697056	0.034274955	4.765162437	5.479364839	4.321856595	1.26782662	0.315782056	6.626889644
642	6.553564185	7.072882474	5.612239543	1.260260262	0.251107539	3.831617914	6.571682487	7.859958241	5.448971918	1.442466278	0.291568397	4.436738963	6.747522609	8.108263267	5.424975439	1.494617507	0.513094429	7.60418985	6.66973032	8.57329655	4.212977979	2.034973027	0.790952239	11.85883388	6.500848198	8.255156531	4.320225962	1.910815916	0.791202011	12.17075045	6.524167661	6.618692661	6.429642661	1.029402878	0.133678537	2.048974581	6.80988126	7.657210495	5.902592363	1.297262292	0.351181813	5.156944729
643	4.46352362	6.470950267	2.64470821	2.446753953	0.628777544	14.08702177	4.443205659	6.711913816	2.115137172	3.173275902	0.444345101	10.00055219	4.427834097	6.457475826	1.308234923	4.936021593	0.747096794	16.87273683	4.363994569	5.317674513	3.725791473	1.427260369	0.30138451	6.906161424	4.540703592	7.684469374	4.166065721	1.844538682	0.640073085	14.0963415	4.390838221	4.513550721	4.268125721	1.057501821	0.173541682	3.952358822	4.33863284	4.627531148	4.206389848	1.100119417	0.127343278	2.935101508
644	6.729904889	7.271449809	5.93196046	1.22580888	0.236773481	3.518229226	6.926214054	7.860842686	6.114142686	1.285681916	0.236051347	3.408086218	7.114891843	8.457130291	6.116650186	1.38264083	0.444723818	6.250605456	6.819748197	7.523540239	6.017695828	1.250236046	0.442972552	6.495438525	6.857467353	8.201589736	6.029427667	1.360260076	0.418044986	6.096200894	6.874054984	6.978944984	6.769164984	1.030990528	0.148336861	2.157923684	6.868317876	7.544452393	6.352773767	1.187583986	0.269370958	3.921934937
645	8.277310363	9.098416994	7.045489773	1.291381762	0.34993389	4.227627994	7.860255084	9.014115409	6.74108718	1.337190155	0.399258992	5.079466101	7.900563912	9.489815322	6.1884778	1.533465196	0.660273195	8.35729199	8.254093196	10.07100808	6.686474839	1.506176022	0.801358302	9.708617081	8.179562707	9.797245924	5.972119204	1.640497383	0.90716922	11.09068115	7.492244495	7.492764495	7.491724495	1.00013882	0.000735391	0.009815364	8.119864549	9.027825158	7.107863368	1.270117993	0.401850757	4.948983505
646	3.442732063	4.306520057	-1.678400135	-2.565848255	0.641730235	18.6401446	4.123877894	9.155228041	2.750836526	3.328161435	0.622362776	15.09168778	5.2869033	10.27586943	0.593637768	17.30999943	2.257468716	42.69926246	2.813275932	4.382357849	2.208320142	1.984475786	0.790391135	28.09504483	3.991701419	5.992770924	2.955530002	2.027646791	0.415702733	10.41417403	3.973227526	3.997927526	3.948527526	1.012510993	0.034931075	0.879161205	3.924908588	4.434998641	3.677807526	1.205881115	0.144638689	3.685147965
649	5.144926396	6.027123974	4.059182224	1.484812369	0.252256229	4.90300949	5.530497688	6.651531491	4.304193119	1.545360839	0.284303271	5.14064532	5.633402209	6.778852838	4.478067147	1.513789904	0.48077514	8.534365593	5.404971583	6.75844895	4.516209014	1.496487193	0.51819456	9.58736881	5.469847044	6.142395816	4.764657263	1.289157956	0.290902836	5.318299273	5.188741813	5.220409313	5.157074313	1.012281188	0.044784608	0.863111128	5.362231554	5.682990197	5.001087271	1.136350935	0.164672941	3.070977802
650	7.733688935	10.73640509	5.908615656	1.817076236	0.902860026	11.6743773	6.607605225	10.1391314	3.589581405	2.824599936	0.831186129	12.57923409	6.573273958	11.57483212	2.516872767	4.598894419	1.656595832	25.2019898	6.626940192	9.115189226	3.833740003	2.377623214	1.235198288	18.63904385	6.815631711	9.125696745	2.863448742	3.186960049	1.230463545	18.05355097	6.72743513	6.77129763	6.68357263	1.013125465	0.062030942	0.922059316	7.24701443	9.737426081	5.10002857	1.909288536	0.985218764	13.59482272
652	4.826678441	8.194336784	2.495395153	3.283783241	0.703688905	14.57915445	4.823104932	6.810352411	2.838500226	2.399278446	0.567507208	11.7664288	4.851737643	9.502590822	2.401062049	3.957661496	1.117584584	23.03472831	4.919940003	7.212472578	4.000334445	1.802967396	0.938619804	19.07787094	4.772569733	5.221783494	4.378848255	1.192501587	0.182104796	3.815655015	4.635072411	4.635072411	4.635072411	1	0	0	4.825254238	6.504432523	4.48347213	1.45075788	0.375574255	7.783512257
653	4.327544382	5.90395466	2.265436627	2.606100118	0.531019031	12.27067788	4.04522449	5.820826821	2.874604147	2.024914222	0.353901529	8.748625201	4.031159259	7.174911086	1.263336119	5.679336622	1.013105363	25.13186154	4.002029011	6.627596064	3.007980076	2.203337754	0.583575022	14.5819788	4.13390468	5.040112531	3.298784421	1.527869629	0.261961627	6.336905363	4.934858128	5.163190628	4.706525628	1.097028049	0.322910918	6.54346913	4.078419025	4.341249971	3.805379351	1.140819238	0.099764435	2.446154609
654	4.417748269	5.046741331	3.670332031	1.375009478	0.222572745	5.038149116	4.462250126	5.947272578	2.641115786	2.251803048	0.357422398	8.00991402	4.480207468	6.246590011	2.204098136	2.834079802	0.752907253	16.80518722	4.315558175	4.798519421	3.119172504	1.538395012	0.276052461	6.396680338	4.457914954	5.372521916	4.275265954	1.256652094	0.254694262	5.713304641	4.46044151	4.56506651	4.35581651	1.048039214	0.147962094	3.317207358	4.406855287	5.436420727	4.231499181	1.284750509	0.210772466	4.782831574
655	7.214583445	9.229134164	5.955453488	1.549694609	0.632149969	8.762113205	6.709624965	8.623663288	4.261013288	2.023852709	0.561355755	8.366425218	5.285396682	8.95156684	3.636564182	2.461545126	0.897574798	16.98216523	7.83206189	9.633639327	5.950197227	1.619045379	1.045335237	13.34687151	6.810633273	8.255498753	4.974353701	1.659612333	0.771002363	11.32056788	6.300032006	6.367365756	6.232698256	1.021606613	0.095224302	1.511489186	7.041148398	7.751647912	5.955812655	1.301526485	0.40725033	5.783862331
657	7.056714753	7.955994945	6.025943477	1.320290337	0.364114174	5.159825591	6.582565674	8.83180245	4.549723819	1.941173311	0.463101979	7.035280806	6.23307903	8.118821831	5.060177471	1.60445397	0.518065358	8.311548037	7.02311744	8.030279428	6.008988155	1.336377976	0.573615133	8.167528713	6.52652709	7.993342662	5.56902019	1.435322981	0.477450337	7.315534436	6.684942451	6.776354951	6.593529951	1.02772794	0.129276797	1.933850564	6.898468615	7.901267875	6.149096491	1.284947778	0.383896534	5.564952967
659	6.436792013	6.978399512	5.82639932	1.197720775	0.213265757	3.313230511	6.539891362	7.241604037	4.514364895	1.604124657	0.303756009	4.64466445	6.451106165	7.373367666	5.088853332	1.448925168	0.49690019	7.702557931	6.437777919	7.469445373	4.083497713	1.829178292	0.701950121	10.90360883	6.420580443	7.083984258	5.490214635	1.290292772	0.345705808	5.38433886	6.65181532	6.74586782	6.55776282	1.028684325	0.133010321	1.99960935	6.562120386	7.009802043	5.995125379	1.169250283	0.225803051	3.44100744
661	6.018448027	6.780399245	3.940964929	1.720492155	0.310839564	5.164779407	6.163013228	6.996907083	3.476620882	2.012559701	0.304631807	4.942903665	6.463547655	8.235018588	5.732055029	1.436660769	0.4678682	7.23856657	6.022430432	6.943381609	4.838789393	1.434941893	0.524289967	8.705620972	6.145030565	7.12192407	5.005584991	1.422795554	0.438784206	7.140472305	6.268209853	6.355049853	6.181369853	1.028097332	0.122810306	1.959256449	6.17978913	6.738455462	5.430069491	1.240951976	0.306979508	4.967475444
662	6.186293016	6.964927477	5.283284142	1.318295077	0.334448895	5.406289268	5.968178247	7.353763815	4.914769332	1.49625818	0.348323747	5.836349592	6.129032928	7.461122144	4.91599677	1.517723158	0.519148261	8.470312809	6.132319972	8.414123018	5.024557811	1.674599703	0.781881884	12.7501808	6.10144709	7.871336982	4.626472018	1.701369197	0.622736856	10.20637968	6.185304222	6.276412555	6.094195889	1.029900034	0.128846641	2.083109189	6.138671776	7.108489911	5.358907782	1.326481104	0.349115315	5.687147439
663	7.207109357	7.897031871	6.152813096	1.28348314	0.31163813	4.324037759	7.22524195	8.306571726	5.901692081	1.407489854	0.315175639	4.362146496	7.694663511	9.189605186	5.77843759	1.590326977	0.566378936	7.360671916	6.675994635	7.941374321	4.871771588	1.630079362	0.663937748	9.945151015	7.048176112	8.754645266	5.167104054	1.694304039	0.90225752	12.8012908	6.760431586	7.053711586	6.467151586	1.090698353	0.414760554	6.135119457	7.174173006	8.140037529	6.023095275	1.351470823	0.418505117	5.833496307
667	5.029920843	5.59877501	3.313711869	1.689578102	0.324660289	6.454580488	5.34011004	6.685109242	3.745638169	1.784771764	0.475499566	8.904302773	5.726812227	7.134635455	4.481905936	1.591875322	0.602268366	10.51664245	4.847012897	6.899577161	3.983725121	1.731941073	0.678457591	13.99743729	5.214930539	6.067339856	4.559213733	1.330786449	0.368445026	7.065195268	5.236213563	5.290320438	5.182106688	1.020882193	0.076518676	1.46133605	5.077371107	5.798005583	4.587109905	1.263977908	0.301261209	5.933409299
669	6.513076386	7.169537505	5.505909294	1.302153218	0.255771552	3.927046711	6.771910641	8.598173869	5.408706663	1.589691289	0.443105928	6.543292604	7.072270355	9.739003626	4.815810504	2.022297933	0.973548546	13.7657145	6.231261026	7.738445751	5.133767172	1.507362039	0.685510891	11.00115832	6.577602156	8.022642705	4.175773374	1.921235179	0.728283039	11.07216615	6.722065806	6.782190806	6.661940806	1.018050295	0.08502959	1.264932431	6.799540797	7.833221418	6.1179073	1.280375958	0.387587972	5.700208051
670	6.341320595	7.295886008	5.760230457	1.2665962	0.27041604	4.264348984	6.120990733	7.835178	5.018379978	1.561296282	0.331642052	5.418110666	6.346168315	7.722924484	4.924337626	1.568317421	0.552642838	8.70829153	6.053452072	7.394413805	4.662002816	1.586102389	0.728680874	12.03744352	6.231452482	7.693716174	4.894019236	1.572064964	0.501207088	8.043182375	6.47689358	6.52486358	6.42892358	1.014923183	0.067839825	1.047412988	6.250416612	6.941341941	5.488643589	1.264673471	0.28067672	4.490528195
672	5.169734346	6.59099058	-2.429615472	-2.712771077	0.818988622	15.84198658	5.33308799	6.798231846	4.607653078	1.475421811	0.352912946	6.617422147	5.626355821	7.818175139	4.263176147	1.833885082	0.629917281	11.19583085	5.218019585	6.426872751	4.057904293	1.583791112	0.657131996	12.5935134	5.42333881	8.938162695	3.662480954	2.44046667	1.132119772	20.87495935	5.273656977	5.310556977	5.236756977	1.014092691	0.05218448	0.989531186	5.201914302	8.71783065	3.889261563	2.241513076	0.858420754	16.50201646
675	3.659881713	4.801716403	1.580953616	3.037227881	0.475996026	13.00577623	4.01781764	5.015231579	2.802178439	1.789761676	0.293432486	7.30328034	4.574236952	6.852356651	3.60762316	1.899410317	0.732594868	16.01567378	3.875771737	4.976307558	3.619429222	1.37488738	0.395172528	10.19597012	4.063516555	6.553248524	3.374669685	1.941893321	0.690631985	16.99591908	3.943069035	4.016299035	3.869839035	1.037846535	0.103562859	2.626453107	3.818422554	4.116592771	3.616997899	1.138124181	0.167656121	4.390716819
676	3.345115594	7.159331599	1.515275179	4.724773229	0.615408616	18.39723018	3.329587295	4.748111405	2.277217761	2.085049347	0.233819437	7.022475042	3.226021614	4.743861098	0.671495825	7.064617413	0.729835679	22.62339707	3.328787393	4.10501453	3.027749403	1.355797321	0.184990774	5.557302166	3.386330058	4.697116238	3.16131938	1.485808827	0.260916559	7.704994909	3.45522438	3.46512938	3.44531938	1.00574983	0.014007785	0.405408847	3.344591102	3.739733772	3.041743555	1.229470435	0.128073351	3.829267819
678	8.276979798	9.294791671	6.412949169	1.44937866	0.47279581	5.712177895	7.681078388	9.183589471	5.977598013	1.536334402	0.428009729	5.57226092	7.411527286	9.162794646	6.035955307	1.518035535	0.667317237	9.003774946	7.950971719	9.246396548	6.754242516	1.368976096	0.614831328	7.73278223	7.705024184	8.575088411	5.987975881	1.432051261	0.615614696	7.989782787	7.142034906	7.395618239	6.888451573	1.073625642	0.358620989	5.021271863	8.251727022	9.62067867	7.057492703	1.363186485	0.636126283	7.709007836
682	8.217702817	9.010144882	6.989909974	1.289021592	0.394927933	4.805819123	8.193568902	9.518744435	6.550914094	1.453040644	0.418773534	5.11100277	8.127991216	9.527799372	6.336873893	1.503548837	0.572485834	7.04338648	8.407012741	10.20659998	6.37588293	1.600813581	0.872003874	10.37233915	8.447110465	10.32790264	4.933274812	2.093518613	1.127438143	13.34702733	8.62875099	8.79461099	8.46289099	1.039197007	0.234561461	2.718370964	8.175477239	8.67879548	7.514370346	1.154959774	0.320918049	3.925373892
683	4.913224426	6.228378965	2.757913805	2.258366071	0.515464683	10.49137263	4.899048152	7.459816624	3.318706243	2.247808658	0.513661571	10.48492595	5.316098503	7.832380833	3.332014408	2.350644347	0.980582267	18.44552478	4.536557732	5.856127839	2.8694622	2.040845089	0.631739979	13.92553597	4.977404222	6.787209388	4.464696136	1.520195145	0.504697878	10.1397808	5.18099564	5.24493064	5.11706064	1.024988955	0.090417744	1.745180857	4.825707407	5.225506758	4.600691765	1.135808923	0.131266233	2.720144878
684	6.758578794	9.277805987	4.901387929	1.89289363	0.830598261	12.28954025	7.098810748	13.56176693	3.745211465	3.621095113	0.972977267	13.70620096	8.085479165	10.1973623	5.822935332	1.751240863	1.110718754	13.73720384	5.753213926	8.176245811	2.159757971	3.785723179	1.448229627	25.17253218	6.844926755	11.80702269	4.198753003	2.812030781	1.630770413	23.82451224	7.336710034	7.931425034	6.741995034	1.176421073	0.841054019	11.4636399	6.981975621	8.465398563	5.363180676	1.578428749	0.631783594	9.048779721
685	5.023452861	6.581902363	2.246278846	2.930135933	0.585136741	11.64809858	5.134462658	6.902349575	2.646605562	2.608000857	0.549966256	10.7112719	4.362188696	6.90405716	0.368708376	18.72498053	1.063962433	24.39056416	5.675591728	7.006503959	3.902791176	1.795254638	0.839146285	14.78517704	5.057379887	6.956047456	3.012303858	2.309211747	0.745867205	14.74809529	4.835679907	4.838634907	4.832724907	1.001222913	0.004179001	0.086420134	4.948276012	6.502310147	3.188856423	2.039072722	0.545119965	11.01636132
686	6.297849946	7.052000441	5.535752245	1.273901022	0.280750285	4.457875105	6.01251331	7.224503024	4.653822971	1.552380284	0.323246862	5.376235282	5.73999108	6.599078876	5.002061391	1.319271868	0.322831331	5.624247964	6.272395895	8.474485641	5.220414177	1.62333588	0.749870976	11.9550964	5.996131467	7.265544015	4.794558171	1.515373003	0.524743018	8.751359447	6.40550024	6.54172024	6.26928024	1.043456344	0.192644171	3.007480513	6.261596145	7.094781064	5.530835871	1.282768325	0.320769836	5.122812599
687	6.684842849	7.650426303	5.693590398	1.343691022	0.346425686	5.182256252	6.329993321	7.507044483	4.248527686	1.766975535	0.363775727	5.746857993	6.364662829	7.884965611	4.667214275	1.689437242	0.544704538	8.55826228	6.475309326	8.044519686	4.132700933	1.946552586	0.740375414	11.43382311	6.217909005	7.089233003	5.324424651	1.331455222	0.421279727	6.775263632	6.570019769	6.873381435	6.266658102	1.096817686	0.429018183	6.52993748	6.619669225	7.531125682	5.858434577	1.285518441	0.384001475	5.800916355
688	7.293382503	9.026470872	5.700542809	1.583440591	0.611917844	8.390041846	7.273634658	9.996005887	3.997009851	2.500870966	0.574016469	7.891741829	6.450917234	10.19653014	2.0196347	5.048700214	1.591969311	24.67818533	6.948694007	9.542576824	3.653094679	2.612189845	1.522817008	21.91515422	6.802188511	8.994311623	2.985708944	3.012454258	1.201205865	17.65910873	6.673727572	6.716675072	6.630780072	1.012953981	0.060736937	0.910090145	7.371320151	8.96357714	6.077645341	1.474843733	0.627951215	8.518843333
689	8.901410279	9.544253125	8.098937933	1.178457374	0.168471856	1.892642297	8.862056538	9.421416817	8.199969019	1.148957611	0.181066623	2.043167094	8.93543469	9.858812052	8.020734711	1.229165707	0.33858689	3.789260416	8.91369696	9.679407504	7.903082713	1.224763533	0.387460851	4.34680305	8.950167867	10.1316771	8.328941073	1.216442403	0.366669885	4.096793386	8.789131731	8.821420065	8.756843398	1.007374423	0.045662599	0.519534811	8.904641585	9.273372988	8.517806876	1.088704302	0.19650919	2.206817519
694	7.804110203	9.19858345	5.846564609	1.573331361	0.563240336	7.217226832	7.705634708	9.28163796	6.645251316	1.396732421	0.393253737	5.103456776	8.00034183	9.214650622	6.773749059	1.360347208	0.512502494	6.406007457	7.426207638	8.849090452	5.43917992	1.626916297	0.657099162	8.848381219	7.704338834	9.036333352	6.930456521	1.303858314	0.436777837	5.669244913	7.960381172	8.079966172	7.840796172	1.03050328	0.169118729	2.124505413	7.561688118	8.163665654	6.528814827	1.250405452	0.355274974	4.698355292
695	5.092358933	8.438087644	1.645321694	5.128533633	1.137908267	22.34540578	5.490956902	8.010781349	4.212541312	1.901650514	0.658002569	11.98338615	6.13271273	7.874971979	4.384384102	1.796140985	0.783923346	12.78265232	4.627581008	6.613235725	3.7352165	1.770509347	0.762437628	16.47594342	5.609121807	9.12971362	4.681675878	1.950095192	1.070030684	19.076617	5.375154612	5.418364612	5.331944612	1.01620797	0.061108168	1.136863448	5.094566084	6.078461651	4.390822292	1.384356106	0.374913922	7.359094293
696	4.103696837	6.634930128	1.000584252	6.63105592	0.559109698	13.62453709	4.062756234	5.550033954	3.223797328	1.721582776	0.305247507	7.513310897	3.900502068	5.114643703	1.705157023	2.999514786	0.632621364	16.21897266	3.94782799	4.367443741	3.267935657	1.336453406	0.261508608	6.624113526	4.053686254	4.400762796	3.70396306	1.188122755	0.132851964	3.277312446	4.021596004	4.079201004	3.963991004	1.029064143	0.081465772	2.02570751	3.999465552	4.218694938	3.534005809	1.193743068	0.131094238	3.277793914
699	3.623211149	5.141465383	1.288204246	3.991188042	0.628190924	17.33796068	3.968443798	7.60458931	-1.625084121	-4.679505025	0.582166992	14.66990643	4.821117969	7.622526977	3.269767503	2.331213755	0.901317671	18.69520052	3.959328055	6.076696194	3.314570146	1.833328584	0.625604203	15.80076706	4.081663257	5.25822575	3.744232942	1.404353263	0.391297268	9.586711179	4.04573058	4.09718858	3.99427258	1.025765893	0.072772601	1.798750561	3.850685066	4.077262104	3.693786437	1.103816415	0.111753199	2.902164076
701	4.271328431	7.767542381	0.504381931	15.40012024	1.036357959	24.26312975	5.184563314	7.335508926	3.726638992	1.96839805	0.552533673	10.6572847	6.416054296	8.803247686	2.785056349	3.160886741	1.28180115	19.97802841	4.760703924	8.328628072	2.750180113	3.02839368	1.277569916	26.83573556	5.26904507	8.830928185	3.265419439	2.704377906	1.389167007	26.36468257	4.98528055	4.98528055	4.98528055	1	0	0	4.729469181	7.180553181	3.270845076	2.19532048	0.804668356	17.01392535
705	5.814618512	7.420812862	4.071662616	1.822551022	0.467357747	8.03763388	5.921685133	7.005450581	4.423662584	1.583631312	0.281790909	4.758627027	6.627505603	9.262429255	4.942628096	1.873988711	0.727096133	10.97088674	5.680485803	7.104911447	4.477224676	1.586900806	0.611572003	10.76619192	6.049904883	8.619155067	5.184813278	1.662384855	0.556950069	9.205930996	6.099044837	6.155804837	6.042284837	1.018787595	0.080270762	1.316120211	5.929776752	6.543765101	5.699458671	1.148138004	0.193965147	3.27103625
710	8.46680151	10.15184999	6.979851385	1.454450737	0.590110837	6.969702036	8.421969807	10.83534271	4.913432257	2.205249231	0.787577548	9.351464876	8.863579235	10.84258909	5.872738401	1.846257802	0.99746637	11.25353927	7.685529804	9.632413171	5.153634552	1.869052428	1.172961125	15.26194232	7.949708556	12.16893384	5.099253606	2.386414715	1.57937908	19.86713184	8.068904334	8.437954334	7.699854334	1.095858956	0.521915515	6.468232781	8.523833898	11.16285025	7.149739384	1.561294706	0.932443304	10.93924771
713	7.29613854	11.24034428	5.296059099	2.12239782	1.242837035	17.03417538	8.238589529	11.12456063	5.073388344	2.192727992	0.983540872	11.93821914	9.749871138	12.20739036	7.179594759	1.700289608	1.274330112	13.07022517	6.488493796	9.236837161	2.991979916	3.087198918	1.633253578	25.1715364	8.041637299	12.80396371	5.347884761	2.394210849	1.353854408	16.83555672	7.650447136	7.884632136	7.416262136	1.063154456	0.331187603	4.328996687	7.822379231	10.40950883	6.679520199	1.558421641	0.822383063	10.51320881
715	8.153660659	10.56343266	5.161615255	2.046536237	0.899931397	11.03714558	7.62860595	10.7407008	3.258234138	3.29647912	1.168406047	15.31611483	8.760447013	11.03207943	5.691192866	1.938447649	1.188943648	13.57172353	6.406117129	10.07301476	2.259874577	4.457333547	1.951736791	30.46676719	7.62596925	10.51736018	5.062414364	2.077538389	1.411940771	18.5149025	7.835522352	8.182862352	7.488182352	1.092770177	0.491212939	6.269051592	7.584611513	10.46397429	4.947321962	2.115078495	1.226870049	16.17577969
717	4.843118591	6.775581496	2.920655534	2.319883813	0.610523179	12.60599277	5.254756276	8.606480577	3.014106932	2.855399881	0.630003959	11.98921369	6.092403204	9.849621878	3.140574176	3.136248764	1.227791207	20.15282255	4.595607105	6.932079067	3.836977822	1.806650804	0.826737061	17.98972457	5.25226846	7.89829486	4.806849343	1.643133432	0.640726514	12.19904349	5.210274477	5.276724477	5.143824477	1.025836807	0.093974491	1.803638016	5.026266752	5.5417851	4.604841683	1.203469192	0.191742447	3.814808421
719	6.120433497	8.535803742	4.032118072	2.116952825	0.83234085	13.59937741	6.729833192	9.133416381	3.891916381	2.346765831	0.754936244	11.21775566	8.021382107	9.908079465	5.331122359	1.85853537	0.998909817	12.45308855	5.529465724	7.962285832	3.147521235	2.529700433	1.098862865	19.87285788	6.8823819	9.762683032	5.2337629	1.865327723	0.976987176	14.19548043	6.242651604	6.255686604	6.229616604	1.004184848	0.018434274	0.295295572	6.241835018	8.314942573	4.537832547	1.83235994	0.754854434	12.09346983
722	4.646234854	6.706336727	2.373914432	2.825011986	0.507375175	10.92013622	4.598019974	9.85254003	1.276057087	7.721080924	0.576590285	12.53996913	4.554227015	6.973025805	1.891752844	3.686013122	0.742356181	16.30037717	4.539300465	5.070692549	3.944962246	1.285358955	0.239182191	5.269142073	4.600715868	4.721535616	4.356464837	1.083799776	0.07151508	1.55443374	4.685996297	4.767361297	4.604631297	1.035340506	0.115067487	2.455560765	4.5879973	4.736629775	4.327125435	1.094636577	0.090390751	1.970157024
725	4.05636167	6.206942004	2.354328515	2.636395883	0.417690135	10.29716207	4.132506014	6.144510723	2.925081944	2.100628577	0.291204006	7.046668646	4.261558634	7.215463843	2.082717062	3.464447465	0.759865638	17.83069771	3.98482557	4.313340564	3.495805929	1.233861562	0.193654779	4.859805668	4.140474317	5.080789859	3.579873034	1.419265379	0.248096571	5.991984308	4.074266436	4.074266436	4.074266436	1	0	0	4.086630012	4.370936436	3.824555377	1.142861328	0.109991855	2.691505102
726	5.242476796	6.347642813	3.560853888	1.782618162	0.303477418	5.788817569	5.348033807	8.075676748	3.94499849	2.047067133	0.576688908	10.78319489	5.415849138	7.601631897	4.194645539	1.812222708	0.563582801	10.40617615	5.191338793	7.519997007	4.210933235	1.785826701	0.609990516	11.7501581	5.301057559	5.667194417	5.072901822	1.117150423	0.150614756	2.841220913	5.336630182	5.373245182	5.300015182	1.013816942	0.05178143	0.970302004	5.292504948	5.799570915	5.034925625	1.151868239	0.154064946	2.911002395
727	5.3584424	6.119840453	2.962966793	2.065443483	0.359647821	6.711797843	5.455148705	8.277915298	4.521588564	1.830753767	0.384241624	7.043650767	5.260276581	8.338072887	3.665381108	2.274817445	1.001629364	19.04138211	5.705799097	7.336892549	4.353189817	1.685406072	0.760896931	13.33550162	5.491424644	7.676044563	4.116845379	1.864545266	0.624301428	11.36866057	5.457201845	5.632426845	5.281976845	1.066348265	0.247805571	4.540890708	5.322739365	6.158314059	4.246141063	1.450331953	0.422063715	7.929445458
729	4.863103765	6.472132817	3.246523813	1.993557783	0.481656516	9.904302669	4.399170969	6.687148177	2.411131517	2.773448122	0.485477567	11.03566035	4.411738571	8.449196711	1.516629093	5.571036947	0.923826319	20.94018728	4.32016546	5.303838629	2.623093857	2.021978213	0.506743236	11.72971825	4.546634315	5.564712829	4.137489292	1.34494918	0.283486504	6.235084785	4.446391977	4.580001977	4.312781977	1.061960007	0.188953074	4.249582022	4.51169345	6.064375457	4.201513343	1.443378841	0.292284069	6.478367199
730	6.87042166	8.935507035	4.807010348	1.858849137	0.799241771	11.63308178	6.279447813	9.533881966	2.080455452	4.582593662	1.07753874	17.15976902	5.533191292	9.579993485	1.675125789	5.718969613	1.660790381	30.01505449	6.096970142	10.29752088	1.805895232	5.702169594	1.611814443	26.43631847	6.162886278	8.791942137	4.521416518	1.944510554	1.181679481	19.17412438	6.572374364	6.944289364	6.200459364	1.119963692	0.525967237	8.002697471	6.07205034	8.478102865	4.519516097	1.875887303	0.919238387	15.13884661
731	4.059500728	5.201290378	2.250710313	2.310955057	0.399624545	9.844179665	4.298378885	7.262639581	2.676484038	2.713500053	0.467851892	10.88438	4.104775626	6.594016688	2.705803491	2.436990236	0.596318169	14.52742424	4.165328347	7.571036611	1.665289146	4.546379605	1.222613049	29.35214099	4.221548846	4.80549916	3.736650408	1.286044622	0.179474275	4.25138455	4.23009982	4.27531482	4.18488482	1.021608719	0.063943666	1.511634925	4.177607994	4.961638073	3.701908217	1.340292029	0.175417446	4.19899248
732	4.141590576	7.365776277	1.324438269	5.561434193	0.546644569	13.19890411	4.245574209	6.441949794	1.279650176	5.034149108	0.408444956	9.620487959	4.285964693	5.935414489	1.680910778	3.531070516	0.717777151	16.74715502	4.285208281	5.628179784	3.570053469	1.576497336	0.431859131	10.07790294	4.279816774	4.882377523	4.036635915	1.209516445	0.167523523	3.914268568	4.156893766	4.201038766	4.112748766	1.021467394	0.062430458	1.501853577	4.225538638	4.696402777	4.025044205	1.166795329	0.122219459	2.892399517
733	4.353400336	7.565002249	3.072758685	2.461957812	0.46396382	10.65750411	4.251701014	5.597654313	3.342063762	1.67490949	0.262230098	6.167651418	4.208764068	6.626833651	2.455114268	2.699195609	0.586305152	13.93057777	4.360815067	5.546012611	3.876800161	1.430564481	0.279696826	6.413865797	4.315401613	4.667497079	4.041373059	1.154928538	0.148948051	3.451545523	4.310003059	4.414283059	4.205723059	1.04958957	0.14747419	3.42167252	4.301811515	4.598313003	4.016210993	1.144938105	0.122837197	2.855476041
734	5.253295852	5.930353339	4.345446874	1.364728073	0.231153844	4.400168009	5.260172641	6.311317427	3.717458918	1.697750417	0.34029976	6.469364843	5.278853905	6.120019294	4.502678787	1.359195178	0.355745098	6.739059355	5.25145206	6.199705237	4.665007844	1.328980667	0.376500632	7.169457652	5.289204595	6.32978247	4.304405964	1.470535661	0.381836775	7.219171967	5.28093035	5.406767017	5.155093683	1.048820322	0.177959921	3.369859264	5.154831405	5.448416448	4.651611006	1.171296663	0.163938024	3.180279073
744	7.687378494	9.126224338	5.640250024	1.618053154	0.729933098	9.495214769	5.394591886	9.244025321	2.701035917	3.422399999	1.20918089	22.41468708	4.555551957	8.913152585	1.747257267	5.101225077	1.471812688	32.30810892	6.795209974	9.816049089	3.846409772	2.552002951	1.574654614	23.17300893	5.403294746	8.526788738	1.782563648	4.783441393	1.524820187	28.22019265	5.687082938	5.708595438	5.665570438	1.007594116	0.030423269	0.534953852	7.17398368	8.952617069	5.532149252	1.618289142	0.890145936	12.40797269
745	4.276526114	6.041838007	2.651961384	2.278252634	0.346623446	8.105257329	4.363876532	6.557409666	2.23430467	2.934877125	0.446927043	10.2415144	4.396316814	6.677685663	2.644327655	2.525286778	0.666889443	15.16927627	4.250310757	4.88666358	3.447284539	1.417539958	0.331687914	7.803850888	4.348371754	5.028835175	4.04396805	1.243539789	0.225775974	5.192195759	4.309636383	4.31260805	4.306664716	1.001380032	0.004202571	0.097515682	4.223069185	4.572735974	3.815004494	1.198618765	0.145971758	3.456532484
747	4.769381794	7.351738275	2.184509085	3.365396063	0.538133964	11.28309679	4.889879604	5.89642432	-0.190861962	-30.89365869	0.409741225	8.379372456	5.039938777	6.481507897	4.020182236	1.612242311	0.527273427	10.46190144	5.054473126	6.847283918	4.623835798	1.480866583	0.50258473	9.943365361	4.929626592	5.377752056	4.58880003	1.171929921	0.138525487	2.810060449	5.072764489	5.147519489	4.998009489	1.029913909	0.105719535	2.084061562	4.87312941	5.094152445	4.385923922	1.161477612	0.122746751	2.518848578
750	4.243673876	7.16108622	1.18228263	6.05700028	0.608085025	14.32921198	4.233461343	5.930091358	3.126080005	1.896973637	0.289083624	6.828540544	4.206196057	5.879641323	1.659907345	3.542150315	0.663358589	15.77098593	4.103265301	5.087415259	3.298050815	1.542552115	0.343776575	8.378122058	4.251967811	4.61466552	4.045342384	1.140735464	0.114278541	2.68766243	4.269401388	4.327276388	4.211526388	1.027484097	0.08184761	1.917074608	4.206592857	4.395481772	3.875560797	1.13415374	0.106961635	2.542714224
752	4.764793495	6.752003188	3.070319135	2.199120968	0.472524312	9.916994562	4.99433151	7.106336474	2.694080433	2.637759581	0.362796017	7.264155708	5.306895632	7.13915828	3.106258683	2.298314148	0.731077984	13.77600078	4.700727708	5.854062274	3.67149041	1.594464814	0.481047796	10.23347502	5.028197129	6.570730902	4.507399815	1.457765269	0.459487108	9.138207925	4.98803581	5.26306581	4.71300581	1.11671108	0.388951156	7.797681711	4.773537478	5.52261249	4.412836839	1.251488032	0.250355729	5.24465828
753	5.645710599	6.631400045	5.146757793	1.288461651	0.286892396	5.081599398	5.904328231	11.43648997	3.820538917	2.993423236	0.671486684	11.37278718	5.291984106	7.346814889	2.56183229	2.867796974	0.821207003	15.5179416	6.071584448	8.764390007	4.486453667	1.953522907	1.190558492	19.60869526	5.738378152	7.168978787	4.474164192	1.6023057	0.559202885	9.744963997	5.947475907	5.970729241	5.924222574	1.007850256	0.032885179	0.552926651	5.755004983	6.504282251	4.901412616	1.327021975	0.330903675	5.749841674
754	9.920740064	10.41275984	8.930172112	1.166020062	0.252063872	2.540776902	10.03102747	10.93610722	9.205407221	1.188009065	0.247497419	2.467318721	10.0395309	10.77430983	9.37253414	1.149562078	0.334276288	3.329600667	9.90665527	10.53608116	7.441885048	1.415781229	0.613266808	6.190452698	9.830009893	10.56046783	8.752783862	1.206526746	0.416412631	4.236136441	9.694177984	9.706547984	9.681807984	1.002555308	0.017493822	0.18045699	10.10908505	10.70290285	9.449657231	1.132623395	0.240188955	2.375971259
759	4.302644445	7.942780892	1.997050234	3.977256433	0.54571912	12.68334224	4.357949356	6.709262776	3.0852891	2.174597763	0.300818622	6.902756264	4.382502813	8.332569251	3.020938713	2.758271532	0.750093363	17.11563906	4.375673338	5.526746946	3.122481499	1.76998549	0.450062473	10.28555924	4.378518314	5.036195841	4.004539376	1.257621756	0.249144242	5.690149588	4.427275152	4.461057652	4.393492652	1.015378426	0.04777567	1.079121311	4.251645392	4.700091803	3.932202501	1.195282237	0.144473446	3.398059629
760	5.858361536	8.883761343	3.849647751	2.307681616	0.785620926	13.41024997	6.477546176	8.968782838	4.323418604	2.074465523	0.870717999	13.44209637	6.552035391	11.17689311	3.547407369	3.150721624	1.313665373	20.0497295	6.450040604	9.401818347	2.197489485	4.278436103	1.740673712	26.98701944	6.373306263	9.239848991	2.282403975	4.048296924	1.343830709	21.08529943	5.794227423	5.938897423	5.649557423	1.051214631	0.204594276	3.531001825	6.553579504	9.063800051	3.938430261	2.301373758	1.085826805	16.568454
761	4.448630881	7.333585276	3.44354014	2.129664525	0.518823303	11.6625388	4.568668706	8.487419825	3.813761934	2.22547185	0.526207081	11.51773339	4.155103173	7.680213464	1.288649231	5.959894498	0.824762333	19.84938277	4.452048243	7.538049782	2.794757346	2.697210831	1.020044451	22.91180139	4.362405441	5.719295482	2.665180504	2.145931757	0.506097685	11.60134454	4.466632628	4.505457628	4.427807628	1.017536896	0.054906842	1.229267015	4.408482064	5.503453986	4.048045228	1.35953372	0.258236811	5.857726257
762	6.92012625	9.29343112	4.534774879	2.049369896	0.882894501	12.75835828	5.643767244	9.500102684	2.759342248	3.442886685	1.196158226	21.19432242	5.203270284	8.180424687	1.486144155	5.504462442	1.125501895	21.63066367	5.329801423	8.324569665	1.157661229	7.190851225	1.452904043	27.26000328	5.132543537	9.348823769	2.375704663	3.935179282	1.853568411	36.11403191	5.602687978	5.626745478	5.578630478	1.008624877	0.034022443	0.607252142	7.21929099	9.769948455	3.819405612	2.557976148	1.268768065	17.57469073
765	3.774032569	7.920833168	2.934375579	2.699324934	0.47238403	12.51669193	3.801438931	5.963192983	3.286801414	1.814284537	0.266154499	7.001414552	3.738880308	4.814686572	2.442654205	1.971088073	0.431075928	11.52954608	3.84586048	4.509988113	3.54205079	1.273270312	0.177871308	4.625006773	3.791847273	4.197801285	3.237397329	1.296659279	0.212615504	5.60717479	4.217926414	4.360881414	4.074971414	1.070162455	0.2021689	4.793087407	3.783202181	4.041929893	3.55091454	1.138278561	0.105163273	2.779742339
768	4.682051481	6.279066385	1.990233286	3.154939889	0.510075727	10.89427849	4.770538834	10.24955929	0.8455263	12.12210583	0.587565934	12.31655279	5.587022857	11.30782268	2.891819952	3.91027895	1.754168553	31.39719665	4.432937308	7.388558048	3.377350218	2.187678971	0.756379288	17.06271114	4.965797365	6.445119378	4.545270942	1.417983539	0.448404884	9.029866737	5.487599385	5.834734385	5.140464385	1.135059782	0.490923025	8.946043443	4.745267099	5.362460282	4.307774385	1.244833133	0.18234208	3.842609403
770	6.274599764	7.464194888	4.745495346	1.572901108	0.479839098	7.647325985	6.911106795	9.142119553	4.549730622	2.009376008	0.644221169	9.321533984	5.630475943	9.119919415	2.626549753	3.472205087	1.213778603	21.55730022	7.571508602	10.22483815	5.46544325	1.870815903	1.293828539	17.08812084	6.645061483	8.603222744	5.00872155	1.717648437	0.893613616	13.44778552	7.07280707	7.25646707	6.88914707	1.053318647	0.259734463	3.672296732	6.472628742	8.258462568	3.263104813	2.530860344	0.85965317	13.28136069
771	5.366555953	7.530419955	3.672473429	2.050503591	0.687125716	12.80384891	6.390811959	9.590462906	3.988622906	2.404454653	1.132041028	17.71357121	6.339389759	9.306996549	3.339601145	2.786858713	1.314234486	20.731246	6.112260561	9.463896504	2.927371452	3.23289909	1.84954736	30.25962886	6.150432365	8.56426638	4.224604831	2.027234907	1.319253585	21.44976982	5.616150768	5.706005768	5.526295768	1.03251907	0.12707416	2.262655774	6.024429689	9.779868458	4.168068689	2.346378907	1.215464862	20.17560042
775	4.442805113	6.18985823	3.139388749	1.971676248	0.349885502	7.875328612	4.591495739	6.618837702	2.771273817	2.388373773	0.300394489	6.542410264	4.674507943	6.903198103	2.741612375	2.517933668	0.600460134	12.84541906	4.568424252	5.784854107	3.884938847	1.489046375	0.369450992	8.087055225	4.644520015	5.016927465	4.441479765	1.129562157	0.144687139	3.115222634	4.850991194	4.981133694	4.720848694	1.055135213	0.184049289	3.794055301	4.550631478	4.967491067	4.261731217	1.165604027	0.135265892	2.972464203
778	4.452808581	5.590214372	3.702824469	1.509716277	0.304458147	6.837440712	4.484481329	6.693749685	3.728402207	1.795340018	0.331381751	7.389522365	4.43756973	5.894767564	3.381392512	1.743295859	0.425853317	9.596543664	4.482243528	5.544824532	3.655517124	1.516837247	0.348627344	7.777965247	4.519228438	5.007546643	4.203320342	1.191331194	0.140314202	3.104826502	4.703525342	4.716900342	4.690150342	1.005703442	0.018915106	0.402147432	4.455319336	4.761304971	3.830410342	1.24302739	0.155834648	3.497721172
779	4.380010705	6.260477866	1.984385045	3.154870513	0.451718209	10.3131759	4.413490882	6.146329308	3.841971787	1.599785123	0.261700922	5.929567523	4.448560821	5.699043908	1.980497067	2.877582605	0.559707153	12.5817579	4.465356456	5.504172958	3.870395624	1.422121533	0.377984553	8.464823736	4.509553584	5.744248426	4.285921516	1.340259826	0.345225955	7.655435264	4.36414014	4.41103514	4.31724514	1.021724502	0.066319545	1.519647465	4.369522303	4.862411833	3.882267498	1.252466976	0.181663281	4.157508964
781	6.58230503	7.577394353	4.588459983	1.651402514	0.419279915	6.369803782	6.221990993	7.161358333	4.686213701	1.528175792	0.353113395	5.675247612	5.983450058	8.585612322	3.32884607	2.579155702	0.846510817	14.1475371	6.459470585	7.584243133	4.327950386	1.752386801	0.721459408	11.16901762	5.959476973	8.020102133	3.741251591	2.143694947	0.870098428	14.60024817	6.263031502	6.403916502	6.122146502	1.046024707	0.199241478	3.18123065	6.587150923	8.398818776	4.469426658	1.879171406	0.692233816	10.50885009
782	4.695487713	6.116665948	3.771053372	1.622004608	0.326772246	6.959282315	4.812352501	6.646732722	3.248874291	2.045857157	0.295861266	6.147954986	4.856901876	5.979149478	3.549578377	1.684467518	0.440359311	9.06667095	4.849682462	6.261633909	4.141491137	1.511927396	0.398756999	8.222332129	4.867954813	5.437763282	4.634113897	1.173420292	0.22139958	4.548102612	4.881030564	4.991010564	4.771050564	1.046103054	0.155535208	3.186523943	4.704082783	4.971040741	4.443649772	1.118684189	0.127133607	2.702622656
784	6.177228991	6.977184662	5.347389244	1.304783389	0.301050458	4.873551846	6.324421956	7.150887932	5.429169035	1.317123833	0.297289743	4.700662683	6.287092129	8.857113897	4.663595336	1.899202924	0.769168726	12.23409344	6.243866641	8.818318878	4.305838575	2.047991053	0.943057622	15.10374382	6.265819638	7.658763808	5.224732534	1.465867153	0.639870857	10.21208548	6.580572513	6.624805013	6.536340013	1.013534333	0.062554201	0.950589045	6.385274674	7.26171024	5.693217119	1.275502073	0.389153344	6.094543522
785	4.662879879	6.219265027	2.350561493	2.645863572	0.408708769	8.765157567	4.548106255	6.511010405	3.948802822	1.648856805	0.299717099	6.589931762	4.286950753	5.943168265	2.238848489	2.654564744	0.81761626	19.07221022	5.101737213	7.24525815	3.848648124	1.882546265	0.959156185	18.80057997	4.802604906	7.144530726	3.560721904	2.006483775	0.844474477	17.5836758	4.65495674	4.79938674	4.51052674	1.064041301	0.204254865	4.387900387	4.544722989	6.460410926	3.658077701	1.766067168	0.642637093	14.14029182
786	4.902947002	6.686633899	2.554133615	2.617965583	0.417861528	8.522660506	4.902597124	8.030052115	4.125038516	1.946661124	0.30351901	6.190984136	4.961671384	6.842482298	2.216466815	3.087112449	0.655941341	13.22016899	4.892012755	5.136581812	4.776078118	1.075481114	0.072168693	1.47523518	4.91229007	5.174970771	4.668200363	1.108557981	0.111236622	2.264455488	5.009210363	5.033950363	4.984470363	1.009926832	0.034987644	0.698466245	4.912650892	5.240160363	4.619850648	1.134270513	0.129261394	2.631194378
788	6.696248938	7.684461644	5.819479233	1.320472389	0.328236425	4.901795446	6.439816107	7.685668813	5.20724869	1.475955782	0.34535498	5.362808096	6.632920694	8.50302768	5.460824014	1.557096083	0.546737792	8.242791029	6.530923939	7.869163464	4.377202711	1.797760804	0.782456218	11.98078902	6.478392617	8.134005518	4.592232659	1.771252922	0.743714971	11.47993051	6.615378328	6.634398328	6.596358328	1.005766818	0.026898342	0.40660323	6.742277658	7.584991441	6.147832016	1.233766866	0.357129843	5.296872382
790	5.705843613	6.564093543	4.378835131	1.499050169	0.307697452	5.392672378	5.746914694	6.494120225	4.81717433	1.348118166	0.238816177	4.155554584	5.93070226	7.007893563	4.206829953	1.665837136	0.494273491	8.334147783	5.643318832	6.758546322	5.087747366	1.328396604	0.347343377	6.15494866	5.71727115	6.733545984	4.563722107	1.475450482	0.414532514	7.250530951	5.747245412	5.851210412	5.643280412	1.036845591	0.147028713	2.558246646	5.760351215	6.22694522	5.301499433	1.174563027	0.208244904	3.615142486
793	3.476772141	5.348141796	1.253374487	4.266994304	0.449146961	12.91850438	3.510508699	4.925441086	2.712820699	1.815616155	0.262379158	7.474106471	3.757679266	8.998450878	0.213999296	42.04897414	1.457531027	38.7880637	3.273042842	4.165105697	2.82147653	1.476214901	0.341157647	10.42325639	3.535583856	3.866573066	3.317764342	1.165415222	0.089437579	2.529641005	3.583822258	3.729759758	3.437884758	1.084899588	0.206386792	5.758845637	3.4975903	3.841134731	3.1072366	1.236189974	0.12214564	3.492279823
794	4.379794752	5.571323021	1.36045883	4.095179433	0.475151317	10.84871196	4.631948187	8.727445993	3.221885037	2.708801181	0.534514309	11.53972988	4.967110065	10.27765098	2.600879787	3.951605543	1.403235224	28.25053614	4.167547152	7.277356366	3.623764354	2.008231125	0.842993637	20.22757286	4.617398613	5.977692916	4.339818834	1.377406096	0.342421989	7.415907043	5.243868834	5.335238834	5.152498834	1.035466287	0.129216693	2.46414808	4.451259662	4.892903098	3.998386056	1.223719528	0.158279911	3.555845388
800	7.0484957	8.279331347	6.030100045	1.373000661	0.371772423	5.274493154	7.106119623	8.461563118	5.367193118	1.576534127	0.403553493	5.678957213	7.46983403	9.201098616	3.620790472	2.54118505	0.864169079	11.56878554	6.819582159	8.004277326	5.380053654	1.487769052	0.720188019	10.56058864	6.980134633	7.976566817	6.047135243	1.319065391	0.427120536	6.119087361	7.00257623	7.047918105	6.957234355	1.013034454	0.064123095	0.915707198	7.10130587	8.422441761	5.879705937	1.432459693	0.521814127	7.348143238
801	7.068043724	8.203891672	5.89533223	1.391591068	0.366533932	5.185790389	6.960055139	7.941643029	5.827686602	1.36274367	0.300374058	4.315685033	6.917253526	8.604308637	4.672946063	1.841302793	0.657462159	9.504670553	6.977841185	8.554343847	5.880106167	1.454794115	0.678281573	9.720507464	6.965250425	8.08418085	5.106118515	1.58323408	0.623160713	8.94670938	7.298568188	7.724573188	6.872563188	1.123972669	0.602462049	8.254523807	6.96633349	8.551889035	5.914686795	1.445873523	0.404149797	5.801470704
808	8.420884147	8.855809996	7.850019245	1.128125896	0.154296187	1.832303882	8.512566992	9.263034455	7.818705882	1.184727319	0.213142677	2.503859022	8.624931624	9.454738604	7.851151356	1.204248673	0.317028018	3.675716304	8.425162067	8.975750011	7.725956747	1.161765501	0.307649227	3.651552631	8.346769404	9.288108777	7.480919898	1.241573082	0.393464826	4.713977429	8.776600295	8.839488073	8.713712517	1.01443421	0.088936748	1.013339394	8.517805141	9.191035696	8.220066848	1.11812177	0.212930457	2.499827757
810	4.449586067	6.046670253	3.339639224	1.810575888	0.35050874	7.877333641	4.456288219	8.378578347	3.382582144	2.476977052	0.391318658	8.781269036	4.741302851	8.253921389	2.655210897	3.108574689	1.18132132	24.91554236	3.811270896	5.113334968	3.381474689	1.512161243	0.384626252	10.0918109	4.516231645	5.18736293	4.050558746	1.280653672	0.30407093	6.732846174	4.745536223	5.083973723	4.407098723	1.153587438	0.478622903	10.08574964	4.36534605	4.794484425	4.07515404	1.176516121	0.13672435	3.132039218
811	8.855986331	10.03382045	7.977333216	1.257791316	0.391527913	4.421053723	8.512927711	10.27385876	6.997509577	1.468216463	0.484910622	5.696167506	8.476873693	9.344113606	6.736141142	1.387161197	0.526840442	6.215032351	8.626194812	9.561853129	6.959415242	1.373944907	0.579387947	6.716610974	8.348298189	9.688923926	6.140090706	1.577977328	0.67308855	8.062583953	8.652799043	8.89737571	8.408222376	1.058175594	0.345883639	3.997361285	9.095378277	11.26329111	7.84865496	1.435060041	0.619968169	6.816298898
813	7.512404583	8.200173831	6.403538426	1.280569161	0.342977873	4.565487241	7.658815826	8.823163067	6.35290925	1.388838203	0.321780129	4.201434479	8.457694479	9.925179619	6.052651622	1.639806855	0.678781903	8.025613889	7.180906493	8.730879339	4.240633788	2.0588619	0.970509494	13.515139	7.595825991	9.75010092	6.037465911	1.614932666	0.671124976	8.835444321	7.443926017	7.463044767	7.424807267	1.005149965	0.027037996	0.36322225	7.716632699	8.911785496	6.875694039	1.296128863	0.385238335	4.992311411
814	4.242242214	6.041039495	2.684627537	2.250233752	0.523880281	12.34913648	4.295253412	5.609984125	2.758934154	2.03338819	0.307178037	7.151569596	4.74894419	7.253683765	2.679014418	2.70759415	0.826428753	17.40236818	4.01842914	4.613205454	3.765454796	1.225138981	0.265380689	6.604090312	4.375797144	6.948997898	4.062018004	1.710725529	0.450573038	10.29693616	4.438455167	4.462340167	4.414570167	1.010820986	0.033778491	0.761041616	4.271760485	4.501804148	4.089216923	1.10089639	0.104544424	2.447338156
815	4.465318878	6.631697131	2.961952772	2.238961132	0.429613574	9.621117457	4.450177986	5.721236189	3.348495568	1.708599003	0.293521929	6.595734596	4.468374781	6.448774886	3.029729985	2.128498222	0.527420561	11.80340922	4.41011782	7.161274817	2.676192613	2.675919058	0.757920838	17.18595441	4.483060096	4.681449644	4.358353092	1.074132716	0.091628655	2.04388638	4.618123092	4.632368092	4.603878092	1.006188261	0.020145472	0.436226402	4.467042857	4.81769528	4.098757437	1.175403852	0.135976753	3.043999296
818	5.788962987	6.385992006	4.976996463	1.283101576	0.213538445	3.688716704	5.819667834	6.473905469	5.337796306	1.21284236	0.185700114	3.19090573	5.816280297	6.728266709	4.7934221	1.403645781	0.364098712	6.259992535	5.756023017	6.249134467	5.391955712	1.158973627	0.213858725	3.715390381	5.846120637	6.230430815	5.53604661	1.125429617	0.168247995	2.877942575	5.939421428	6.026424761	5.852418094	1.029732439	0.123041294	2.071604035	5.841985735	6.112916276	5.6126192	1.089137898	0.11340553	1.94121545
819	8.386008607	9.215269047	7.836743954	1.175905338	0.245239772	2.924392083	8.584511283	9.60338219	7.642982074	1.256496757	0.281347612	3.277386477	8.394792716	10.01413833	7.191404495	1.392514958	0.495451739	5.90189366	8.645496784	9.83422126	8.030008245	1.224683831	0.467445588	5.406810041	8.474050277	9.249220566	7.535406703	1.227434819	0.393470991	4.643245884	8.615936373	8.618021373	8.613851373	1.000484104	0.002948635	0.034223039	8.466848476	9.356001936	7.302319518	1.281236998	0.400107502	4.725577678
820	5.241276333	8.009811508	3.286228177	2.437387509	0.524881057	10.01437481	5.213363265	8.2403145	0.302289966	27.25963621	0.637981178	12.23742038	5.083063905	7.987558209	2.036493018	3.92221242	1.097171351	21.58484276	5.401925643	9.183199817	3.195144118	2.874111301	1.273551117	23.57587278	5.356256441	10.19218277	4.490118383	2.269914043	1.040256575	19.42133627	5.335677489	5.617812489	5.053542489	1.111658307	0.398999143	7.477947163	5.038417005	5.802059241	4.744977576	1.222779064	0.251580427	4.993243447
821	8.695056133	9.415218566	7.791037311	1.208467909	0.26067573	2.997976393	8.42185047	9.74519232	7.32762243	1.329925554	0.326933262	3.881964698	8.359560541	9.206685296	7.653522244	1.202934414	0.343450412	4.108474492	8.587233825	9.200708801	8.157518959	1.127880775	0.275320516	3.206160696	8.341407958	8.888646067	7.724551504	1.150700602	0.302410659	3.625415042	8.443342772	8.605592772	8.281092772	1.03918565	0.22945615	2.717598429	8.721291725	9.435650264	8.200360324	1.150638495	0.229715668	2.633963814
822	8.106414682	9.350163522	6.936363127	1.347992219	0.423477782	5.22398371	8.407192084	9.660710376	6.296690925	1.534251957	0.555501227	6.607452545	8.54025459	10.45680641	6.360892353	1.643921298	0.833617291	9.761035599	7.449686701	9.67495596	3.078457234	3.142793687	1.687775548	22.65565809	8.080721288	11.04678507	4.530988503	2.438051888	1.374936972	17.01502777	7.317147874	7.365222874	7.269072874	1.013227271	0.067988317	0.92916418	8.199214178	10.31749647	2.44120434	4.226396089	1.419203103	17.30901367
823	6.631818131	7.59190997	6.027779987	1.259486907	0.278731412	4.202941139	6.72641715	7.771107674	5.524207674	1.406737062	0.321751788	4.783405199	6.786197286	8.148662728	5.602114548	1.454569102	0.474436681	6.991200834	6.515983056	7.197667541	5.697291273	1.263349054	0.342969647	5.263513489	6.623674614	7.60081994	4.876708373	1.558596364	0.506101907	7.640802674	6.573695731	6.704795731	6.442595731	1.040697882	0.185403398	2.820383018	6.852842587	7.755997349	5.920872927	1.309941531	0.347631115	5.072801701
824	7.889966092	9.845789567	6.775496505	1.453146579	0.313451222	3.972782884	8.034844933	9.441564475	6.514064475	1.449412193	0.359603477	4.475549689	8.217775597	9.76518322	6.424185886	1.520065483	0.543440025	6.612982048	7.749941207	8.959110147	5.92564235	1.511922188	0.533436658	6.88310587	7.970833939	8.902081418	7.25167232	1.227590137	0.304893288	3.825111525	8.113918837	8.161313837	8.066523837	1.011751035	0.067026652	0.82607003	7.89042041	8.418505151	7.382727617	1.140297406	0.209702199	2.657680937
826	9.485778531	10.32643114	7.950936559	1.298769152	0.3365835	3.548296001	9.575093132	10.61625088	8.103590252	1.310067582	0.296529223	3.096880826	9.566246848	10.97379507	8.276805384	1.325849112	0.474740627	4.962663358	9.480994906	10.26240676	7.810658853	1.313897707	0.505004485	5.326492523	9.528969713	10.78201187	6.511887308	1.655743006	0.752181748	7.893631427	9.568986139	9.761171139	9.376801139	1.040991591	0.271790633	2.840328427	9.682415794	10.48862192	9.091820039	1.153632812	0.263987374	2.726461866
827	4.443525567	6.259014059	3.58807631	1.744392682	0.486085687	10.93918961	4.098828546	7.736507182	2.802493267	2.760580114	0.451021986	11.00368022	3.897037007	7.485937275	0.943917256	7.930713447	1.057271273	27.13013171	3.88958785	5.147561926	2.850475131	1.80586102	0.473593651	12.17593403	4.204928239	6.10632699	4.041261856	1.510995132	0.327091821	7.778772969	4.084305848	4.201297515	3.967314181	1.058977767	0.165451202	4.050901373	4.093715832	4.397150028	3.795837328	1.158413717	0.108061049	2.639681248
829	6.91722117	8.141539668	5.242625864	1.552950731	0.321811855	4.652328538	7.063777316	8.296606547	5.612806547	1.478156512	0.310069631	4.389572567	7.2836002	8.475292952	5.698560112	1.487269202	0.460490003	6.322285549	6.860240557	7.575120126	6.33134781	1.196446689	0.297463696	4.336053434	6.866275797	7.721171308	5.344881838	1.444591582	0.533425494	7.76877466	6.708040817	6.744875817	6.671205817	1.011042981	0.052092557	0.776568867	6.925663758	7.417489461	6.079638263	1.220054408	0.313421289	4.525505421
830	7.909675452	8.488847208	6.585371284	1.289046106	0.240291961	3.03794969	7.886414401	9.225937534	6.135163318	1.503780267	0.338171402	4.288024752	7.974177524	8.643628477	6.917118415	1.249599611	0.362837615	4.550157233	7.752737794	8.692739639	5.128953887	1.69483677	0.674014935	8.693895661	7.755348432	8.734642202	6.574177999	1.328628796	0.57560503	7.422039571	7.690954155	7.948736655	7.433171655	1.069360029	0.364559508	4.740107668	7.973243081	8.570884109	7.415112586	1.155867023	0.261866301	3.284313532
831	7.213172929	8.806084153	6.577934688	1.338730859	0.297547819	4.125061496	7.385842064	8.447152439	6.363392439	1.327460552	0.360932007	4.886809165	7.498798453	8.579057645	6.528769966	1.314038891	0.424070375	5.655177662	7.158889595	7.878818759	6.248305991	1.260952772	0.41296402	5.768548518	7.295874273	8.236947743	6.560609126	1.255515698	0.346557425	4.750046564	6.906601087	7.099651087	6.713551087	1.057510548	0.273013928	3.9529419	7.192429693	7.442159483	6.644344585	1.120074281	0.151001553	2.099451215
832	7.889876058	8.417536698	6.954675944	1.210342044	0.267826407	3.394557846	7.9494828	8.710711168	6.337928838	1.374378191	0.259110065	3.259458149	8.190441366	8.929534484	7.674538264	1.163527261	0.301248209	3.678046095	7.706649866	8.535702441	6.836007527	1.248638538	0.42981431	5.577187463	7.72470196	8.820570682	6.220127803	1.418069043	0.607566787	7.865245676	7.975427953	8.057230453	7.893625453	1.020726218	0.115686205	1.450532882	8.159697521	8.87143639	7.642261846	1.160839103	0.299961797	3.676138677
833	6.991284268	7.66375141	5.848027124	1.310484929	0.30889193	4.41824303	6.894942881	8.194189579	6.025023449	1.360026172	0.303306779	4.398974499	7.23693525	8.640488509	6.09064805	1.418648465	0.52927343	7.313502361	6.975505556	7.849111167	6.436543703	1.219460557	0.381018382	5.462233222	6.914845789	7.830509886	6.149060189	1.273448242	0.40236187	5.818811903	6.954385208	7.056980208	6.851790208	1.029946918	0.14509124	2.086327347	7.186737411	7.653672177	6.74775883	1.13425396	0.229038717	3.186963767
834	5.467574493	7.818566503	3.811650671	2.051228504	0.894364229	16.35760483	5.87829399	8.064136849	4.323546618	1.865167087	0.683971944	11.63555183	7.041380817	9.465631199	4.640975757	2.039577816	1.156676233	16.42683819	4.368569363	7.627152969	2.722269462	2.801762674	1.328494592	30.41028954	5.78480544	9.319081384	4.251407502	2.191999092	1.050496258	18.15957804	5.636203739	5.655549739	5.616857739	1.006888549	0.027359376	0.485422047	5.681070244	7.003207988	4.361935859	1.605527503	0.441355834	7.768885357
836	6.269760209	7.877685466	5.040161758	1.562982667	0.473844004	7.557609672	6.616258208	8.358797843	5.721882132	1.460847611	0.344257672	5.203207935	7.08414053	8.13998803	5.363437982	1.51768102	0.587528978	8.293581639	6.291461182	7.456615021	4.94189269	1.508858142	0.598967249	9.520320191	6.550263476	8.361685212	4.793549429	1.744361946	0.795876532	12.15029801	6.53323378	6.71136878	6.35509878	1.056060498	0.251920933	3.855991404	6.470398577	7.285473137	5.818055393	1.252217905	0.281017319	4.343122234
837	5.423576778	7.030758061	2.652434453	2.650681171	0.651881623	12.01940434	5.634731099	7.424596253	4.42603911	1.677480941	0.509720179	9.046042669	6.640098963	8.995158656	5.30357454	1.696055856	0.904804374	13.62636881	4.874404669	6.786829072	3.16940955	2.141354396	1.120201537	22.98129952	5.618298355	8.004554445	4.699286626	1.703355229	0.829911509	14.7715813	5.692441683	5.760089183	5.624794183	1.024053325	0.095668012	1.680614704	5.420732014	6.598225138	4.873612709	1.353867353	0.393795262	7.264614101
839	6.720158028	7.316899479	6.181846273	1.183610714	0.239421665	3.562738613	6.872894028	8.139900032	5.864650647	1.387959918	0.349205222	5.080905081	6.7810901	8.599549206	5.13556959	1.674507385	0.512757992	7.561586473	6.90870849	8.033975921	5.691928261	1.411468232	0.555802413	8.0449539	6.717691363	8.012724327	5.262234174	1.522684864	0.549931642	8.186318965	6.527455402	6.530040402	6.524870402	1.000792353	0.003655742	0.056005623	6.85470406	7.873508023	6.236666257	1.262454603	0.337754469	4.927338452
840	6.344199056	7.14503024	5.093085442	1.402888352	0.345885055	5.451989326	6.494205305	7.442224002	4.830830551	1.540568216	0.349252626	5.37791169	6.940305153	7.985468193	4.872735126	1.63880613	0.56538762	8.14643748	5.977294915	7.179595589	4.844856378	1.481900603	0.600585792	10.04778583	6.421702431	7.891465158	4.952538035	1.593418385	0.590406116	9.193918939	6.235844486	6.253174486	6.218514486	1.005573678	0.024508321	0.393023288	6.406170394	7.435085913	5.069616586	1.466597283	0.384597702	6.003550933
842	6.43010808	6.962130925	5.883666191	1.183298083	0.197132021	3.065765287	6.317354484	7.708116111	5.654572455	1.36316515	0.226578296	3.586600951	6.20969549	7.031168996	5.270961678	1.333944245	0.327808408	5.278977179	6.314198194	7.309355115	5.342670352	1.368108948	0.392931945	6.222990365	6.186665307	7.165474573	5.701473642	1.256775883	0.326768991	5.281827526	6.202456067	6.280208567	6.124703567	1.0253898	0.10995864	1.772824165	6.517318574	7.601914245	5.989174965	1.2692757	0.298783352	4.584452161
843	4.963095156	5.860376856	3.565873864	1.643461625	0.27018785	5.443938537	5.106372156	5.925734639	4.08157975	1.451823804	0.227186886	4.449085955	5.005509117	6.048782356	4.30318262	1.405653185	0.366617144	7.324272832	5.181713111	6.004716406	4.069806684	1.475430376	0.340779805	6.576585725	5.055929891	5.939476395	4.700027829	1.2637109	0.277602794	5.490637722	4.831249353	4.849159353	4.813339353	1.007441819	0.025328565	0.52426532	4.966787605	5.358979004	4.721932423	1.134912261	0.135342566	2.724951749
845	5.241470392	6.845071575	1.69988767	4.026778766	0.641940758	12.24734111	4.919008925	8.141687194	3.761362122	2.164558192	0.472483617	9.605260423	4.63749245	8.937905326	-0.712321082	-12.54757939	1.511926293	32.60223729	4.96758487	6.803303358	4.388384613	1.550297879	0.58556559	11.78773197	4.851868755	5.818282113	4.013265385	1.449762613	0.455323306	9.384493459	4.862123114	4.883688114	4.840558114	1.00891013	0.030497515	0.627246879	5.121567636	8.105501487	4.013265385	2.019677422	0.739382373	14.43664178
846	4.265680981	6.519596361	2.887150354	2.258142307	0.389519824	9.131480439	4.280717544	6.335023692	3.624321413	1.747919947	0.247324225	5.77763477	4.292520187	6.150569464	2.801634787	2.195350191	0.473727505	11.03611596	4.224539159	5.085840482	3.601199609	1.412262866	0.258561219	6.120459762	4.386925251	5.136938042	4.14146671	1.240366856	0.214613013	4.89210553	4.383165302	4.409645302	4.356685302	1.012156031	0.037448375	0.854368306	4.230420192	4.624364898	4.069667851	1.136300324	0.107694124	2.545707494
847	8.128089214	8.942827381	6.858106194	1.303979135	0.366340003	4.507086399	8.08767634	9.424136109	6.361301722	1.481479188	0.448984934	5.551470105	7.500767462	8.810501795	6.134605278	1.436197016	0.576338494	7.683726993	8.21560966	9.434919668	6.423013763	1.468924093	0.84395047	10.27252395	7.756380938	9.244228819	5.252780575	1.759873402	0.769323517	9.918588621	7.573208069	7.641003069	7.505413069	1.018065628	0.095876608	1.265997284	8.104656121	9.028428711	6.54277053	1.379909118	0.546030754	6.737247645
857	10.03555223	11.58901286	8.383210047	1.382407549	0.632629353	6.303881829	9.529625069	12.30393249	7.155678978	1.719464013	0.794176016	8.33375931	10.0411178	12.59048199	6.264539882	2.009801554	1.073695764	10.69299042	8.607495436	10.71007682	4.202391309	2.548567241	1.295019867	15.04525766	9.142199649	11.47590736	7.006771191	1.637831042	1.202332566	13.1514582	8.756945431	8.860762931	8.653127931	1.023995369	0.146820117	1.676613354	9.881427866	11.73938885	8.023483117	1.463128753	0.969168089	9.807976157
858	8.462396382	9.474749564	7.111776818	1.332261938	0.461901943	5.458287725	8.140150163	9.995057854	5.488591187	1.821060726	0.633817897	7.786317011	7.930864268	9.789335555	6.520132739	1.501401267	0.889448319	11.21502385	7.716700825	9.295693886	6.530550337	1.42341662	0.871550671	11.29434315	7.882126742	9.333261415	6.348545424	1.470141708	0.678852194	8.612551112	7.344579664	7.383052997	7.30610633	1.01053183	0.05440951	0.740811759	8.321260495	9.305150237	7.039324148	1.321881198	0.503293772	6.048287668
859	4.62256171	6.423678017	2.995568286	2.144393786	0.50617727	10.9501463	4.56691534	6.017980103	1.549134919	3.884735945	0.32228293	7.056906164	4.561305523	6.556897191	2.402376313	2.729338096	0.628350493	13.77567212	4.625579078	4.985454355	4.201085767	1.186706159	0.153305137	3.314290688	4.640493232	5.315925397	4.444519768	1.196062944	0.163956155	3.533162239	4.656944768	4.664449768	4.649439768	1.003228346	0.010613673	0.227910643	4.56677673	4.974345648	4.190102981	1.187165487	0.12309988	2.69555284
860	4.763239319	5.339157464	3.296986974	1.619405083	0.35508854	7.45477009	5.326595492	6.469145356	3.295895356	1.962788456	0.495086522	9.29461459	5.780190511	7.543556997	4.240020923	1.779132022	0.769044296	13.30482611	4.781331019	6.876466182	3.753065518	1.832226522	0.728797601	15.24256735	5.294277666	6.199902208	4.87228667	1.272483051	0.307982707	5.817275302	5.172265805	5.175915805	5.168615805	1.00141237	0.00516188	0.099799192	5.107349632	5.345038145	4.908682744	1.088894602	0.127630702	2.498961525
862	5.389305747	6.372141851	4.455588299	1.430146015	0.372622947	6.914117785	4.988205395	6.819610466	3.851634008	1.77057593	0.410329458	8.225993634	4.856296239	6.274111959	1.781677914	3.521462499	0.831760639	17.12746912	4.895445345	5.577049775	4.072408226	1.369472181	0.408714428	8.348871223	4.917043135	5.911028328	4.283604767	1.379919169	0.389784981	7.927223128	5.092046508	5.196269008	4.987824008	1.041790769	0.147392873	2.89457044	5.201819181	6.266487527	4.829710533	1.297487186	0.352420635	6.774949746
864	5.254972501	7.840184771	3.174898292	2.46942864	0.866167645	16.48281975	5.436568933	8.012576622	4.138746908	1.935990965	0.638437894	11.74339738	6.085292503	8.083900577	3.766171469	2.146450485	0.840135101	13.80599372	4.683957953	6.689583061	3.753598505	1.782178635	0.854086826	18.23429747	5.484156099	8.483963246	4.885391198	1.736598545	0.764374543	13.93786992	5.271863852	5.361383852	5.182343852	1.034548074	0.126600398	2.401435273	5.252577141	6.002683315	4.864491522	1.233979603	0.25902644	4.931416203
865	7.204380943	8.538782693	5.717571528	1.493428224	0.376309842	5.223347365	7.526911476	8.372710712	6.267850203	1.335818573	0.336266383	4.467521432	7.706972611	9.041110296	6.661468223	1.357224863	0.446621762	5.795035024	7.28220328	8.196052776	6.257459752	1.309805113	0.446153436	6.12662705	7.277106097	9.127441483	5.392583307	1.692591651	0.736906833	10.12637199	7.444053915	7.567351415	7.320756415	1.033684361	0.174368997	2.342392985	7.37436466	8.056510802	6.767231756	1.190517939	0.326333326	4.425239887
866	3.992129288	5.594904887	2.145483838	2.607759047	0.40027496	10.02660313	4.080261042	6.265608797	3.506118661	1.787049841	0.320878999	7.8641782	4.072885508	5.169861039	2.252292295	2.295377492	0.415040496	10.19033055	3.96319391	4.980062503	3.333194128	1.494081146	0.309097001	7.799189441	4.089178258	4.430722483	3.794024266	1.167816063	0.120133337	2.937835668	4.006639086	4.158019086	3.855259086	1.078531687	0.214083649	5.343222698	4.0405185	4.30604918	3.725021068	1.155979819	0.117759668	2.914469221
867	5.432959731	6.11063848	3.789137215	1.612672789	0.308271246	5.674094071	5.696900514	6.767295493	4.378681038	1.545510037	0.281406637	4.939644572	5.896852766	6.664545768	4.972351379	1.340320758	0.365931371	6.205536835	5.483679815	6.21828029	4.453995775	1.39611275	0.417471225	7.612975932	5.675554741	6.591089199	4.829918305	1.364637823	0.31399407	5.532394351	5.588976766	5.592156766	5.585796766	1.001138602	0.004497199	0.080465518	5.633793307	6.072816896	5.21851647	1.163705611	0.181859832	3.228017462
868	6.263522937	6.815252815	4.684916397	1.454722398	0.302451911	4.828782686	6.044127221	7.403615779	5.197694466	1.424403806	0.283492145	4.690373562	6.214914304	7.230608489	4.906917086	1.473554242	0.603571504	9.711662538	6.2271263	7.646632096	5.130563655	1.490407801	0.584588821	9.387778448	6.255502939	7.806698978	4.230523722	1.845326842	0.579400266	9.262249116	6.165620214	6.238832714	6.092407714	1.024034012	0.10353811	1.679281351	6.052724847	7.150323706	5.213770009	1.371430595	0.422871883	6.986471275
869	4.159751753	6.118237899	2.559546033	2.390360564	0.629721458	15.13843844	5.405957573	9.666614802	2.759240447	3.503360793	1.392979782	25.76749379	4.361741913	7.076880757	1.927611974	3.67132019	0.893760247	20.49090168	5.079778852	10.90423068	2.859977702	3.812697796	1.842489079	36.27104904	4.809600055	8.903070274	3.62240487	2.457778905	0.926457818	19.26267896	4.73111391	4.82311891	4.63910891	1.039664945	0.130114719	2.750192054	4.764419273	7.723174516	4.286641045	1.801684451	0.607882418	12.75879353
871	7.498376234	8.981972004	5.335345388	1.683484639	0.477820008	6.372313063	7.984660691	9.794961115	6.558959168	1.49337126	0.382696902	4.792901254	8.960372376	10.60663953	7.548602974	1.405112916	0.731467275	8.163357995	7.334890855	8.973677284	4.239088165	2.11688857	1.100961386	15.00992186	7.801205043	9.507285803	5.850010786	1.625174064	0.757139831	9.705421494	7.117798411	7.709758411	6.525838411	1.181420367	0.83715786	11.7614719	8.061372719	9.024141411	7.252105318	1.244347816	0.378107552	4.690361863
873	7.493493104	8.517002415	6.747087006	1.262322897	0.326412403	4.355944527	7.304962493	10.162129	5.934199225	1.71246846	0.399546717	5.469524555	7.602053572	9.34866673	5.150639685	1.815049645	0.815553074	10.72806271	7.027288549	11.724481	1.851230899	6.333343403	1.668484627	23.74293606	7.362807759	10.15134635	5.452658079	1.861724355	0.923736416	12.54598037	8.20777776	8.38059776	8.03495776	1.043017028	0.244404388	2.977716929	7.42431629	8.484435751	6.360938092	1.33383404	0.451602536	6.082749154
874	5.936675846	6.830794937	4.484324756	1.523260537	0.362611516	6.107989135	6.35282656	8.425003168	4.179412311	2.015834415	0.5983761	9.419052992	6.594251229	8.243218752	4.718660264	1.746940507	0.775575552	11.76138921	5.739650128	8.868751271	3.652019706	2.4284511	1.231759344	21.46053011	6.364710062	8.362778959	5.594661267	1.494778425	0.515155318	8.09393221	6.345655522	6.498080522	6.193230522	1.049223099	0.215561502	3.396993447	6.002690583	6.728348549	4.018695597	1.674261806	0.460098478	7.664870796
881	4.048222488	7.470330451	2.176857138	3.431704506	0.636778591	15.72983188	4.157390269	6.60761414	2.747261653	2.40516375	0.310771636	7.475161488	4.284866601	6.986050687	0.059873166	116.6808301	0.979925623	22.86945463	4.238267829	4.809618477	3.873318577	1.241730671	0.20803713	4.908541381	4.171099567	4.607026656	3.807309468	1.210047855	0.151598466	3.634496463	4.341664829	4.379969829	4.303359829	1.017802369	0.054171451	1.24771148	4.100886075	4.745456666	3.668691163	1.293501266	0.156578607	3.818165248
883	5.262389467	6.375053708	3.511935315	1.815253738	0.30521502	5.799932175	5.22437694	6.607809362	4.455575373	1.483042886	0.27060034	5.179571511	5.303492961	6.307599325	4.478695315	1.408356425	0.395171055	7.45114697	5.193755215	5.701507323	4.244460012	1.343282139	0.298058535	5.738786728	5.331478976	6.398447491	4.996707423	1.280532749	0.300232728	5.631321618	5.351418302	5.431863302	5.270973302	1.030523774	0.11376641	2.125911368	5.305283104	5.845795255	4.980941016	1.1736327	0.21152834	3.987126345
885	4.091643132	6.209822085	1.643766917	3.777799651	0.587796097	14.36577136	4.061024504	5.202862049	3.388474891	1.535458345	0.245048205	6.034147413	4.097344321	6.09048406	2.083243156	2.923558895	0.725864667	17.71549105	4.099248766	4.741758221	3.444527245	1.376606391	0.267699594	6.530454951	4.110630743	4.846013948	3.475859099	1.394191712	0.239245429	5.820163464	4.037138351	4.059433351	4.014843351	1.011106286	0.031529891	0.780996058	4.100779249	4.417905363	3.914418145	1.12862377	0.099982781	2.43814102
887	4.64224767	6.374215079	3.420835861	1.863350169	0.313706973	6.75765265	4.602425667	6.256514407	3.361022439	1.861491413	0.333357992	7.243093445	4.639651345	6.389767689	3.592572546	1.778605054	0.52854189	11.391845	4.62871539	5.80786473	3.790891207	1.532057876	0.388299847	8.388933312	4.678833427	5.638727505	4.254070738	1.325489831	0.263496642	5.63167393	5.172944735	5.228369735	5.117519735	1.021660884	0.078382787	1.515245005	4.566083521	4.977006938	4.267324887	1.166306075	0.115295421	2.525039696
889	6.727291943	7.450900242	5.805274342	1.283470824	0.273532564	4.066012983	6.547335396	7.225829685	5.47576575	1.31960168	0.228752302	3.493822884	6.183926791	7.070715735	4.722799795	1.497144923	0.454071561	7.342770648	6.902142007	8.03886009	5.460893747	1.472077733	0.512926294	7.431407433	6.47952047	7.080153596	4.988262842	1.419362576	0.432102454	6.66874125	6.521108309	6.716778309	6.325438309	1.061867649	0.276719168	4.243437689	6.593279843	7.631398348	5.840239843	1.306692628	0.380636705	5.773101007
890	4.703758428	8.397002353	1.921134906	4.370855126	0.920917307	19.57832915	5.102749299	8.181599201	3.806133425	2.149582867	0.526802486	10.32389511	6.565424501	8.416130182	3.43431766	2.450597474	1.092142783	16.63476266	4.594567688	7.706643573	3.016423559	2.554894371	1.150163197	25.0331103	5.291398115	8.856535903	4.249710812	2.084032607	0.977317453	18.46992859	5.031341068	5.162431068	4.900251068	1.053503381	0.185389256	3.684688702	4.888362482	5.513578536	4.145121481	1.330136779	0.312733058	6.397501397
892	7.134827777	7.691786356	5.92633712	1.297898888	0.2454564	3.440256828	6.977552672	8.172888855	5.588955522	1.462328484	0.304923211	4.370059606	6.887563442	7.560197838	5.834368201	1.295804032	0.3538433	5.137423461	7.081448818	7.70481674	6.509697914	1.18359052	0.300168411	4.238799413	6.978794909	7.77452336	6.204401728	1.253065759	0.357698353	5.125503146	6.813784591	7.052589591	6.574979591	1.07264053	0.33772127	4.956441831	7.05945085	7.55812629	6.61226581	1.143046348	0.219289767	3.106328972
894	7.396737454	8.870587226	6.140079433	1.444702357	0.494161658	6.680805713	7.866321583	9.127789796	3.747794941	2.435509397	0.601337376	7.644454521	6.686493478	8.467048001	4.808520879	1.760842515	0.852145384	12.74427899	8.023731074	10.2746621	4.351656872	2.361091972	1.475354124	18.3873825	7.053301401	10.35921896	4.847379314	2.1370762	1.25650185	17.81437909	7.475641121	7.656379454	7.294902787	1.049551951	0.255602602	3.419139551	7.893493933	10.35480227	6.613325871	1.565748078	0.840533305	10.64843164
896	7.00438473	9.086182138	5.919545963	1.534945787	0.468116114	6.683186773	7.374456477	8.744120218	6.29935311	1.388098121	0.341291934	4.628028311	7.151243191	10.47995026	5.67664189	1.846153141	0.706549617	9.880094942	7.165246481	7.894257132	6.580180718	1.199702177	0.341173815	4.761508428	7.262207516	9.209522809	6.509124175	1.414863592	0.455226052	6.268425278	7.353164693	7.409604693	7.296724693	1.015469955	0.079818213	1.085494706	7.052984441	7.704749532	6.55568042	1.17527839	0.253890142	3.599754745
899	4.859801003	5.702478626	1.900149664	3.001068144	0.500723413	10.30337277	5.045160612	6.293407842	3.488179952	1.804209624	0.298927041	5.925025269	5.606492015	7.589627602	4.376432673	1.734204127	0.611677151	10.91015824	4.850565745	6.508915402	3.92888637	1.656682019	0.538537349	11.10256777	5.11771901	5.795490844	4.739616115	1.222776424	0.236508589	4.621367222	5.099158671	5.169238671	5.029078671	1.027869916	0.099108086	1.943616444	4.98829994	5.531887916	4.60208159	1.202040383	0.22853624	4.581445435
900	8.934737144	10.01587171	8.072412161	1.240753261	0.317807055	3.556982705	9.156923477	10.77933627	7.054756272	1.527953037	0.469613223	5.128504398	8.576404287	9.853942133	6.622970114	1.487843364	0.658055046	7.67285478	9.364671656	11.10977634	7.448465813	1.491552304	0.833146314	8.896695421	9.037461911	10.16936326	7.264513783	1.399868396	0.621170791	6.87328807	8.522191355	8.701871355	8.342511355	1.043075758	0.254105893	2.981696635	8.915802809	9.707214615	7.77289571	1.24885435	0.496482819	5.568571108
901	6.995021172	7.697303047	6.188643224	1.243778768	0.298047667	4.260854395	6.881516883	8.061439489	5.680552998	1.419129351	0.308441761	4.482176914	6.460807633	7.573649015	5.46305049	1.386340659	0.512624859	7.934377376	7.070925587	9.045003149	5.699506832	1.586979964	0.763669134	10.80012969	6.621569271	7.877031739	4.806085128	1.638970499	0.669476682	10.11054411	6.779489055	7.046842388	6.512135722	1.082109263	0.37809471	5.57703843	7.021230803	7.671688353	6.428584731	1.193371274	0.331924074	4.727434311
902	8.080492766	8.78009182	7.32957584	1.197899034	0.282817306	3.500000735	8.12569591	9.115641431	6.986377367	1.304773698	0.258819269	3.185195114	8.021034692	8.840506466	6.504662054	1.359103116	0.517017059	6.445765148	8.11010815	9.370380145	7.038529876	1.331297914	0.623661054	7.689922782	8.106936662	9.684373535	5.621094099	1.722862732	0.649563485	8.0124406	8.066481844	8.195081844	7.937881844	1.032401591	0.181867864	2.254611957	8.038773395	8.640267836	7.346419988	1.176119504	0.243037175	3.023311677
904	6.906690867	7.626041313	4.27955183	1.781971948	0.342476247	4.958615551	6.881659407	7.691937321	4.77554874	1.610691826	0.308979889	4.489903824	6.770160416	7.584246853	5.814332112	1.304405512	0.434329171	6.415345347	7.233648672	8.175596801	6.069757438	1.346939624	0.475667136	6.575756679	6.940902968	7.603574573	6.177104299	1.230928637	0.367087141	5.288751943	7.003926147	7.118681147	6.889171147	1.033314603	0.162288077	2.317101493	6.970664895	7.803782056	6.3700421	1.225075429	0.261269476	3.748128481
905	6.025668784	6.676567006	5.237990534	1.274642816	0.237269602	3.9376476	6.03514108	6.660729767	4.743385056	1.404214435	0.228951902	3.793646237	5.799944094	6.850280799	4.598539196	1.489664545	0.411113473	7.088231643	6.207819064	6.791966684	5.429069694	1.25103693	0.300504395	4.840740236	5.90960374	8.18253395	4.283305599	1.910331579	0.725475078	12.27620514	6.031333131	6.249866464	5.812799798	1.075190387	0.309052804	5.124120938	6.025756563	7.181693836	5.508081366	1.303846723	0.334176315	5.545798461
908	8.213720126	8.863824152	7.666407521	1.156190057	0.233770673	2.846099806	8.301025151	9.827366738	7.191591857	1.366507852	0.281027567	3.385456162	8.680927677	9.614633702	6.841826478	1.405272954	0.471395098	5.430238744	8.2103291	9.430947265	6.714329766	1.404599952	0.611856449	7.452276778	8.324790933	9.607302324	7.161329554	1.341552885	0.533891119	6.413267596	8.377454011	8.380071511	8.374836511	1.000625087	0.003701704	0.044186503	8.348167432	9.265173729	7.692785633	1.204397753	0.317500799	3.803239467
909	4.696034407	6.503020556	2.507286489	2.593648786	0.604922181	12.88155343	5.67027505	10.70393736	1.878066257	5.699446077	1.20398058	21.23319537	5.537968193	11.69628428	-2.111689288	-5.538828249	2.329968873	42.0726301	4.631519078	10.38061944	1.511014118	6.869968533	1.999240722	43.16598266	5.480935164	12.06882264	4.869023768	2.478694543	1.253682425	22.87351315	5.209075482	5.213535482	5.204615482	1.001713863	0.006307392	0.121084682	5.033881826	5.416490781	4.713277788	1.149198291	0.214414658	4.259429709
910	4.189342479	6.040922889	1.552831133	3.890263893	0.636997028	15.20517913	4.440921971	7.370955316	2.862278331	2.575205645	0.602448096	13.56583385	4.497822043	10.24363923	2.076175251	4.933899113	1.117870168	24.85358818	4.216226197	7.243567499	3.021714235	2.397171584	0.786063205	18.64376266	4.390646239	6.449970221	4.08059747	1.580643587	0.354883837	8.082724441	4.366314884	4.413264884	4.319364884	1.021739307	0.066397327	1.520671974	4.274300367	4.548987417	3.841134733	1.18428218	0.11184431	2.616669397
911	5.350524239	8.000529752	2.161462309	3.701443101	0.892944005	16.68890682	5.65395918	9.192622183	2.135973962	4.303714534	0.866170383	15.31971412	5.621193652	10.08858424	0.884773299	11.40245105	1.64098988	29.1929078	4.889217937	9.949483723	3.308418806	3.007322926	1.409639931	28.83160353	5.515428753	9.830643864	4.806412918	2.04531821	1.047312566	18.9887788	5.408334066	5.519259066	5.297409066	1.041878963	0.156871639	2.900553803	5.315159277	6.920140103	4.817012446	1.436604157	0.347496532	6.537838537
912	5.083911902	7.274718742	3.257944107	2.232916988	0.547166559	10.76270734	5.203014055	7.407637277	3.208966373	2.30841848	0.478786931	9.202107196	5.275570961	7.382847492	3.163053242	2.33408891	0.843025731	15.97980082	4.775818039	6.417955092	3.106915528	2.065699899	0.877056517	18.36452958	5.099517464	7.131433573	4.159472651	1.714504258	0.602510536	11.81504996	5.04293718	5.08188218	5.00399218	1.015565572	0.055076547	1.092152157	5.178467984	6.32789991	4.421551635	1.43114916	0.387333454	7.479691971
914	6.158582122	9.970480361	4.04170691	2.466898413	1.408421892	22.86925568	6.392828814	10.35966515	4.081784327	2.538023649	0.985063382	15.40888096	6.989111753	9.652510679	2.58924089	3.727930729	1.535252522	21.96634675	4.948925529	8.435000338	3.113042496	2.709568003	1.305556351	26.38060208	6.183876557	12.00047259	4.873018151	2.462636546	1.529395163	24.7319808	6.069219482	6.155049482	5.983389482	1.028689424	0.12138195	1.999959804	6.156557339	8.675372676	4.714475137	1.840156629	0.899702469	14.61372679
915	6.301449979	9.917578216	4.063713184	2.44052121	1.270338714	20.15946676	6.38902837	9.450202536	3.067357956	3.080893288	0.906417574	14.18709578	6.986846258	9.843930964	2.729738991	3.606180296	1.281638903	18.34359675	5.035055784	7.662545583	2.996491658	2.55717234	1.352610273	26.86385875	6.352025236	11.15131187	4.858942244	2.295008113	1.237639787	19.48417617	6.086624721	6.132584721	6.040664721	1.015216868	0.064997255	1.067870261	6.093389092	8.190939044	4.534078789	1.806527726	0.684749604	11.23758214
916	5.114524113	7.908618938	2.053832994	3.850663107	0.893758788	17.47491592	5.281176618	8.244359888	2.801205571	2.943147042	0.628407018	11.89899645	5.503411305	9.30822485	-0.219791126	-42.35032145	1.240134519	22.53392397	4.944137959	5.968514857	2.861928953	2.085486731	0.644541761	13.03648414	5.299357919	10.67248393	4.809128588	2.219213676	1.083938925	20.45415579	5.26897887	5.32938887	5.20856887	1.023196391	0.085432641	1.62142691	5.052907377	5.460779799	4.654095976	1.173327715	0.163086904	3.227585458
917	4.989950048	7.391021754	1.583587947	4.667263202	0.896008512	17.95626216	5.025331512	7.507365929	3.120631946	2.405719758	0.567662298	11.29601692	5.636437757	8.69922667	1.705911017	5.099460981	1.357626642	24.08660755	4.030690029	6.094407759	3.205400941	1.901293433	0.890725804	22.09859348	5.167373753	9.542177242	4.26746401	2.236029928	0.989752472	19.15387814	4.832018119	4.832018119	4.832018119	1	0	0	4.832194665	5.254802558	4.26746401	1.231364235	0.250720314	5.188539183
919	5.116971899	7.217926297	3.60473985	2.002343192	0.669983441	13.09335783	5.171931287	7.46026634	3.558029177	2.096741193	0.538947329	10.42062045	5.158569735	6.715180066	2.595337352	2.587401619	0.666853265	12.92709606	4.727648145	5.728673064	2.68750303	2.131596876	0.60750614	12.85007094	5.13673966	7.239287567	4.810578748	1.504868322	0.495258858	9.641502013	4.844955545	5.029105545	4.660805545	1.079020675	0.260427428	5.375228422	5.009339532	5.725494996	4.596616545	1.245588998	0.225290199	4.497403256
920	4.983285651	6.681480414	3.623511391	1.84392422	0.490507306	9.843050161	5.230624854	6.880998294	3.676540416	1.871595988	0.335963208	6.423003312	5.624510811	8.834277118	3.397434152	2.600279129	0.745610098	13.25644351	4.819861687	5.957002634	4.303682314	1.384164118	0.515155405	10.68817818	5.20373213	6.977603611	4.242836256	1.644561135	0.559549252	10.75284504	4.952924006	5.087039006	4.818809006	1.055663132	0.189667252	3.829399596	5.108005394	5.613713468	4.651329373	1.20690517	0.232037406	4.542622567
921	4.96116	6.668432337	3.519317526	1.894808379	0.528501852	10.65278789	4.976767995	6.588249805	4.375742184	1.505630251	0.318954243	6.408863015	4.9298544	5.8460648	2.880849562	2.029284999	0.509784695	10.34076574	4.927274687	5.840968425	4.185900324	1.395391188	0.285234657	5.788892957	5.084227644	6.774934424	4.721254069	1.434986197	0.458429671	9.016702295	4.977968567	4.980193567	4.975743567	1.000894339	0.003146625	0.063211029	4.842339606	5.131488129	4.573240515	1.122068282	0.128070537	2.644807002
922	4.04079492	5.548628828	1.126956904	4.923550145	0.506861167	12.54360037	4.119289475	5.891377474	3.11920962	1.88874048	0.267254249	6.487872494	4.371134538	8.69232165	2.009575567	4.325451501	0.983306936	22.49546263	4.057998025	4.532922749	3.861089678	1.174000898	0.133726498	3.295381055	4.199911695	7.428019081	3.996347422	1.858702034	0.556546334	13.2513818	4.045459866	4.144274866	3.946644866	1.050075446	0.139745513	3.454378929	4.082694296	4.433220448	3.874764866	1.144126315	0.11716083	2.869693924
923	4.971605522	6.037445597	3.260556194	1.851661262	0.418031531	8.408380944	5.040284846	7.728479381	3.235479085	2.388666154	0.484187802	9.606357918	5.029650305	6.34760123	4.150518978	1.529351212	0.339800623	6.755949276	4.741011494	5.714216542	2.729872373	2.09321747	0.657876079	13.87628105	5.089312236	6.356489177	4.777884903	1.330398138	0.343222175	6.743979527	4.953208315	4.965613315	4.940803315	1.005021451	0.017543319	0.354180929	4.920709929	5.311604787	4.617493134	1.150322184	0.150889358	3.066414399
925	6.339151213	9.192960829	1.67145172	5.499985861	1.123584071	17.72451916	6.197596332	9.824260219	4.433884699	2.21572298	0.814240421	13.13800346	6.831958087	10.86235161	3.408653819	3.186698381	1.504693589	22.02433869	5.26284503	7.492972554	3.239982758	2.312658157	0.976861607	18.56147391	6.220171558	10.67662187	4.351639119	2.453471342	1.244208182	20.00279527	5.989899403	6.049204403	5.930594403	1.019999682	0.083869935	1.40018938	6.172039487	7.905661716	4.158133099	1.901252684	0.621953814	10.07695779
928	7.533769575	9.21596887	6.586132445	1.399299049	0.38000075	5.043965654	7.503538813	8.752065807	5.923198844	1.477591085	0.30287541	4.036434248	6.9317091	8.220324674	5.22529733	1.573178358	0.677646773	9.776041705	7.520329339	8.005234694	6.495323744	1.23246123	0.334435272	4.447082798	7.32487157	8.539541576	6.752852756	1.264582819	0.401558696	5.482126101	7.62017549	7.65680549	7.58354549	1.009660389	0.051802643	0.679809052	7.438194007	8.201224561	7.04186792	1.164637658	0.256015306	3.441901429
929	7.545053355	9.662534952	5.426716812	1.780548956	0.790752307	10.48040709	8.093059359	10.42762015	6.374470153	1.635841082	0.586049312	7.241381612	9.3451722	11.34774559	6.968323886	1.628475624	1.015318268	10.86462878	6.824827613	9.035078034	2.877551194	3.139849624	1.346417027	19.72822031	7.951840389	10.6043001	5.116506058	2.072566705	0.981339744	12.34103926	8.093570777	8.182145777	8.004995777	1.02212993	0.125263966	1.547697175	7.950745091	9.814787406	6.424663403	1.527673403	0.653570161	8.220237897
930	5.063112443	9.979068176	2.823665069	3.534083516	1.382929815	27.31382783	5.001819011	9.384173667	2.805623862	3.344772546	0.821906875	16.43215945	4.853030224	8.326617417	0.020482522	406.5230493	1.229591282	25.33656757	4.47313453	5.426804112	1.652331272	3.284331783	0.877004371	19.60603611	5.053314867	10.74682773	4.38406483	2.451338688	1.011885857	20.02419963	4.92398983	5.04184483	4.80613483	1.049043568	0.166672139	3.384900155	4.84078448	5.241972477	4.59966483	1.139642272	0.173178438	3.577487057
931	4.79869133	10.9987609	2.798077646	3.930827622	1.960480786	40.85448827	4.860858895	9.455559752	3.077018935	3.072961184	1.259392055	25.90883797	4.534047337	9.084264465	0.822733277	11.04156683	1.606235019	35.42607519	4.453038038	5.916266759	3.141396371	1.883323866	0.513916006	11.54079533	4.780557386	12.76157017	4.221292821	3.023142604	1.560016401	32.63252117	4.788840971	4.828088471	4.749593471	1.016526678	0.055504347	1.15903508	4.645843847	8.586443876	4.223439561	2.033045283	0.707692393	15.23280627
933	4.858174787	7.472544983	2.154356165	3.468574558	0.867352626	17.85346686	5.096239679	8.275292786	3.3537136	2.467501335	0.62522188	12.26829819	4.590956483	7.655115027	1.725545816	4.436344116	0.867388494	18.89341572	5.049925804	8.682190511	2.651414592	3.274550324	1.269836305	25.14564281	5.121288588	7.994609122	4.52698605	1.765989343	0.815142838	15.91675267	4.807233172	4.848049422	4.766416922	1.017126597	0.057722894	1.200750874	4.80519996	5.799525848	4.406691891	1.316072462	0.289266566	6.019865321
939	6.90081581	9.927691466	4.518887776	2.19693251	1.14030422	16.52419441	6.799594102	11.18618332	4.342896313	2.575742664	1.056320328	15.53504977	6.363146908	9.031925462	3.411376275	2.647589927	1.061890845	16.6881397	6.968616827	12.93082773	4.813140687	2.686567581	2.076873495	29.80323852	6.395055051	12.44841723	4.998309689	2.490525399	1.617629096	25.29499877	6.118805445	6.372440445	5.865170445	1.086488535	0.358694057	5.862158229	7.305352335	12.8553954	4.994082107	2.574125761	1.6591013	22.71076362
940	3.868190213	6.086645427	2.77396734	2.194202268	0.571358801	14.77070075	3.898177717	5.286495985	2.470813146	2.139577408	0.287184635	7.367150897	4.084879466	5.760871632	1.602852216	3.594137734	0.641754069	15.71047749	3.820670542	4.219963628	3.522441577	1.198022319	0.14516979	3.799589328	3.945864081	5.590215338	3.680388669	1.518919832	0.32150503	8.147899259	3.917935922	3.918914255	3.916957589	1.000499537	0.001383572	0.035313805	3.88416943	4.165147695	3.727312815	1.117466631	0.112017676	2.883954426
941	4.352120606	5.811040255	3.036288364	1.913863098	0.342679626	7.873854072	4.451055474	6.649898061	3.001765096	2.215329264	0.3839552	8.626160747	4.737340746	6.011047422	3.80657426	1.579122595	0.530472076	11.19767616	4.101067687	5.113312506	3.211681677	1.592098165	0.310373287	7.568109348	4.536575594	6.08528594	4.212370567	1.444622652	0.355767138	7.842195737	4.372453936	4.378043936	4.366863936	1.00256019	0.007905454	0.180801306	4.350014656	5.211941441	4.034459337	1.291856233	0.206106101	4.738055315
942	4.907426938	7.27394311	2.31415553	3.143238653	0.901119154	18.36235496	5.464202962	8.321345435	3.823724061	2.176241094	0.655268169	11.99201739	6.596775325	8.197518497	3.841449081	2.133965158	0.984819173	14.92879664	4.312584237	6.332320056	3.07655056	2.058253207	0.98103345	22.74815739	5.471631134	8.019912288	4.801596665	1.670259467	0.792268122	14.47956017	5.190400701	5.277480701	5.103320701	1.034126799	0.123149717	2.372643734	5.150382898	6.13422556	4.702172037	1.304551495	0.296244465	5.751892057
943	4.756616387	6.340764188	3.100907252	2.044809365	0.337796452	7.101612254	4.801129172	5.75299001	4.131806459	1.392366769	0.227574322	4.740016657	4.816189144	6.303587482	3.777097171	1.668897356	0.385687875	8.008154656	4.746400769	5.149356326	4.285993046	1.20143833	0.173922288	3.664298409	4.825372363	5.66093399	4.611461204	1.227579229	0.204230544	4.232430762	4.813154627	4.820314627	4.805994627	1.002979612	0.010125769	0.210376975	4.785405046	5.101799173	4.199207474	1.214943344	0.166510882	3.479556709
944	4.738660085	8.129513387	2.109840533	3.853141154	0.910805103	19.22073089	4.691644088	7.087795511	2.645271051	2.679421267	0.418952071	8.929749646	5.040199909	7.892191235	3.258129462	2.42230744	0.725351767	14.39132931	4.465064111	5.161680341	4.200393768	1.228856299	0.25473592	5.705089865	4.813430917	6.82008417	4.469168892	1.526029635	0.386714296	8.034067644	4.72041597	4.77728097	4.66355097	1.024386996	0.080419254	1.703647618	4.670308257	5.170164142	4.210786744	1.22783804	0.181251986	3.880942671
945	4.764368337	6.36219611	1.605270793	3.963316431	0.686003577	14.39862597	5.223541433	7.677503387	3.459629025	2.21916955	0.529815093	10.14283317	5.86735988	10.31596478	2.091283594	4.932838761	1.443938796	24.6096852	4.689424131	6.264229605	3.794113136	1.651039223	0.443501524	9.45748373	5.216949288	7.465545603	4.872335244	1.532231513	0.570490356	10.93532494	5.191680244	5.377485244	5.005875244	1.074234771	0.262767951	5.061327713	4.960433132	5.53371121	4.685235634	1.181095604	0.166933932	3.365309597
946	4.349834235	5.596153836	2.344668633	2.386756814	0.464056994	10.6683834	4.691622442	10.7566992	2.249711866	4.7813675	1.025827398	21.86508848	4.541794225	10.22872995	2.823506735	3.622704286	0.95224057	20.96617598	4.268934836	8.89275628	3.056959967	2.909019541	0.995077236	23.30973122	4.483305556	4.813828704	3.571256798	1.347936868	0.249774524	5.571213498	4.395448547	4.414575213	4.37632188	1.008740978	0.027049191	0.615390923	4.372622472	4.710697332	3.920924147	1.201425265	0.185639009	4.245484492
947	7.007898052	7.976542493	5.593217536	1.426109827	0.39384608	5.620031532	6.810154263	8.995180046	4.697360155	1.91494366	0.467724263	6.868042111	6.590288769	8.646356742	4.584536391	1.885982792	0.687982734	10.43934125	7.110705313	8.650909228	5.890333459	1.468662053	0.678266196	9.538662714	6.801475644	7.707895166	6.04519212	1.275045526	0.423211028	6.222341307	6.753161893	6.880856893	6.625466893	1.038546717	0.180588001	2.674125154	7.09938629	8.41517515	6.401087115	1.314647809	0.41803517	5.888328277
948	6.502184936	8.04726393	4.402427183	1.827915283	0.581792322	8.947643409	5.855912862	9.277257448	2.887505762	3.212896601	0.894720498	15.27892438	5.712898991	8.598124368	1.628799135	5.278811967	1.302697942	22.80274768	6.071524249	8.637261547	3.644606234	2.369875095	1.378074825	22.69734532	5.715757786	7.959737229	3.377696491	2.356557864	1.121393472	19.61933157	5.829024343	5.90012101	5.757927676	1.024695227	0.10054587	1.724917659	6.433351362	7.632021508	5.569733912	1.370266808	0.537340579	8.352420819
950	7.697944357	8.355386333	6.812966414	1.226394763	0.294973965	3.831853692	8.003538283	9.049559697	6.729240261	1.344811501	0.359962499	4.497542036	7.746539573	8.634871098	6.703487301	1.288116276	0.423634737	5.468696476	7.788622715	8.444658966	5.974233894	1.413513283	0.508070945	6.523245038	7.650824793	8.873087321	5.879405674	1.509180998	0.55284873	7.226001701	7.712298356	7.933733356	7.490863356	1.059121356	0.31315638	4.060480621	7.861271356	8.848986418	7.109110866	1.244738841	0.391418662	4.979075835
951	4.793932168	7.318688877	2.782321228	2.630425561	0.853192803	17.79734825	5.064713855	7.290006802	3.19811098	2.279472741	0.602586388	11.89773806	5.340379077	7.388854911	3.521056794	2.098476492	0.733594035	13.73674086	4.644790176	5.866455469	3.509003193	1.671829618	0.509911603	10.97814075	4.999668763	8.445498908	4.487397043	1.882048508	0.712535752	14.25165918	4.772794564	4.810114564	4.735474564	1.015761884	0.05277845	1.105818603	4.790882931	6.15838992	4.31800395	1.426212202	0.355778786	7.426163211
952	5.422450291	8.495362198	1.161955852	7.311260735	1.020727052	18.82409238	5.400267655	9.591757382	3.662381263	2.618994772	0.978930056	18.12743587	6.197106538	10.34420925	3.924642427	2.635707443	1.592746228	25.70144984	4.48545767	8.977019876	3.673576801	2.443672846	0.98628325	21.98846412	5.474966118	12.20960243	4.829221616	2.528275446	1.408589542	25.72782209	5.357229008	5.379024008	5.335434008	1.008169907	0.030822785	0.575349393	5.325858495	7.722593329	4.884149797	1.58115407	0.4649901	8.73080087
953	6.144498375	9.116237897	4.769552832	1.911340165	0.872023914	14.19194637	8.171851451	11.37361534	4.332395009	2.625248926	1.071808323	13.11585667	7.166868338	9.431909005	4.796633486	1.966360163	0.928057246	12.94927159	7.768411582	11.40099601	4.873124615	2.339565866	1.938322873	24.95134112	7.133477224	11.55786857	4.525973689	2.553675599	1.72502966	24.18217099	6.475454032	6.491945699	6.458962365	1.005106599	0.023322739	0.360171481	7.415664341	11.49201976	5.030351425	2.284536166	1.332462973	17.96822121
955	5.837437343	6.816775593	4.456522873	1.529617549	0.272690945	4.671415373	5.819076029	7.120835204	5.074180467	1.403346856	0.230837179	3.966904325	5.886069075	6.953049291	4.875554351	1.426104355	0.489652077	8.318829948	5.880328998	7.010127688	5.269183444	1.330401145	0.454653273	7.731765917	5.845751874	6.433449241	5.329487551	1.207142184	0.267606408	4.577792788	6.083308634	6.180148634	5.986468634	1.032352963	0.136952441	2.251282149	5.957515826	6.545253232	5.281055722	1.239383483	0.288624569	4.84471342
956	5.413441475	6.720004651	3.626319683	1.853119757	0.47482374	8.771199279	5.372738413	7.925633835	2.965715097	2.672419155	0.523875565	9.750624809	5.118910265	8.944427198	3.361857398	2.660561153	1.137696813	22.2253713	5.280837842	8.127362151	3.143464088	2.585479561	1.358496299	25.72501447	5.137280414	7.186650331	4.08181903	1.760648936	0.687667972	13.38583679	5.629976342	5.850656342	5.409296342	1.081592868	0.312088649	5.54333855	5.472268953	7.144315149	4.10003953	1.74249909	0.63831865	11.66460668
957	5.038553492	5.734517492	3.479975594	1.647861411	0.314888955	6.249590399	5.129318351	6.78052001	3.330769485	2.035721788	0.27232334	5.309152635	5.211131402	6.334175276	3.25021625	1.948847335	0.525761308	10.08919691	5.365598811	6.510735092	4.711953798	1.3817485	0.422884676	7.881406919	5.225695593	8.393477486	4.58642347	1.830070324	0.582967523	11.15578802	5.046567987	5.180582987	4.912552987	1.054560226	0.189525831	3.755539033	5.06791345	5.431501498	4.905782863	1.107163046	0.131714251	2.598983829
958	6.405040704	7.441046944	5.486499927	1.356246613	0.411611782	6.426372612	6.751859928	9.049466747	3.913726766	2.312237744	0.6468308	9.580038788	6.934120119	8.99671267	4.972748328	1.809203297	0.690264954	9.954614889	5.880584315	8.340832653	4.30504504	1.937455375	0.880973501	14.98105382	6.457653256	8.904347872	5.196625793	1.713486448	0.780794773	12.09099872	6.282737383	6.371336133	6.194138633	1.028607287	0.125297554	1.994314679	6.515810129	7.728941299	5.995139468	1.28920125	0.338038228	5.18796929
960	6.572741847	7.794004059	5.624415551	1.385744703	0.35228545	5.359794402	7.305799279	8.376720014	4.111224955	2.037524121	0.530124468	7.256214519	7.502456049	8.734235793	5.558083985	1.57144725	0.597391212	7.962608614	6.729802726	8.19091265	3.97191499	2.062207441	0.998929821	14.84337449	6.922570663	9.4322322	4.847050132	1.945973725	0.851056891	12.29394299	6.236590872	6.352892747	6.120288997	1.038005354	0.164475689	2.63726918	7.048906915	8.743240892	6.244089502	1.400242724	0.572720632	8.124956658
961	7.474894798	8.049995274	6.573795158	1.224558277	0.253709052	3.394148795	7.798839321	9.103937084	6.08760032	1.495488634	0.406449617	5.211668044	7.670592892	8.534369007	6.579686742	1.297078317	0.409018643	5.332295025	7.423618607	8.19112184	6.523226726	1.255685596	0.419626671	5.652589297	7.509503569	8.942701928	6.274321743	1.425285839	0.636939779	8.481782762	7.489953607	7.597513607	7.382393607	1.0291396	0.152112811	2.030891228	7.58467973	8.478988062	7.216184888	1.174995956	0.281478944	3.711151353
962	5.700065333	8.265655636	3.54062471	2.334518994	0.914735041	16.04779924	5.807216481	9.009258436	2.464805729	3.655159646	0.898511956	15.47233444	6.223958263	8.59170227	3.080501486	2.789059609	1.003851597	16.12882918	4.845981566	6.35767345	3.43462196	1.851054795	0.745489372	15.38366092	5.730803391	9.230516448	4.736777006	1.948691365	0.770856739	13.45111124	5.528217794	5.545207794	5.511227794	1.006165595	0.024027488	0.434633535	5.589144903	7.13106421	4.607388425	1.547745393	0.44486189	7.95939089
963	5.743874012	8.088173283	4.060526255	1.991902718	0.817724707	14.23646663	6.075920527	9.960276207	3.364776207	2.96016008	0.871394323	14.34176631	6.6871766	7.844547036	5.258510433	1.491781206	0.618015315	9.241797431	5.1384378	6.466115338	3.606174337	1.79306787	0.737753528	14.35754516	5.955386983	9.227516549	5.049039381	1.827578645	0.856526252	14.38237774	5.640462047	5.642947047	5.637977047	1.000881522	0.003514321	0.062305546	5.663023094	6.850645543	4.969260608	1.378604602	0.405755737	7.165002339
965	6.023639787	7.198249463	5.199064096	1.384527932	0.319482104	5.303804927	6.433466658	8.044041004	4.988091004	1.612649207	0.490532439	7.624698554	6.871040015	9.270599534	4.633375931	2.000830425	0.748370078	10.89165653	5.661989106	6.923604623	3.459880087	2.001111151	0.80391415	14.19844042	6.268539002	7.411932987	5.376496114	1.378580553	0.495964112	7.911957034	6.04161591	6.15626591	5.92696591	1.038687585	0.162139585	2.683712228	6.066411529	6.842948073	5.505391078	1.242954038	0.25343415	4.177661675
966	8.643645844	9.368056746	7.946418073	1.178903081	0.244812737	2.8322856	8.87433091	9.760503141	6.751105987	1.445763577	0.374328319	4.218101881	9.009504168	10.16714521	7.474169512	1.360304337	0.643945991	7.14740766	8.45117351	9.910391514	6.281818683	1.57763094	0.846759615	10.01943238	8.573877735	10.69583697	6.701633111	1.596004555	0.695104412	8.107234942	8.780524282	8.794031782	8.767016782	1.003081436	0.01910249	0.217555229	8.797711029	9.606059633	7.883833619	1.218450325	0.37378813	4.248697519
969	5.704529876	10.42485672	3.024385596	3.446933729	1.693110166	29.6800999	5.761110187	9.621484625	3.04123567	3.163676107	1.101779909	19.12443737	6.485942438	9.24210422	3.491549691	2.646992035	1.56231559	24.08771901	4.368891532	6.362491213	2.532120671	2.512712481	1.070158154	24.49495818	5.667181036	10.30311019	3.463920534	2.974407205	1.47821178	26.0837226	5.394951739	5.452541739	5.337361739	1.02157995	0.081444559	1.509643885	5.413894676	7.989425513	4.328233041	1.84588617	0.654677818	12.0925481
970	5.20573996	6.110862566	1.256323303	4.86408439	0.608766231	11.69413448	5.504732889	8.360560486	3.952359558	2.115333983	0.497159057	9.031483756	6.24809614	10.45842531	4.509294504	2.319304117	1.303401318	20.86077565	4.593920775	6.833195795	3.641739021	1.876355158	1.026209981	22.33843446	5.635935672	7.29524189	5.062172264	1.441128731	0.521098676	9.246001131	5.452915554	5.570250554	5.335580554	1.043982093	0.165936748	3.043083039	5.272139617	5.651446254	5.012823836	1.127397738	0.201492997	3.821844854
972	7.777582748	9.975385654	6.273452556	1.590095018	0.846220961	10.8802566	8.27824402	10.12800229	5.698522285	1.777303269	0.820615603	9.912918745	8.409211563	10.16062998	6.199966502	1.638820141	0.80508936	9.57389826	7.750320055	9.782431031	6.073776546	1.610601074	1.05487068	13.6106725	8.213434253	10.1899441	5.806472467	1.754928514	0.930132184	11.32452219	7.668467621	7.957377621	7.379557621	1.078300086	0.40858044	5.328058492	7.643184334	9.090705098	6.076416477	1.496063532	0.723947198	9.47180084
973	5.557176252	9.854000329	3.757762517	2.622305237	1.207250656	21.72417432	5.567557718	10.54551878	3.207690148	3.287574015	0.951477657	17.08967747	5.573555679	10.72744505	3.342179721	3.209715201	1.292176038	23.18405183	5.064962662	6.183205109	4.245808818	1.456307944	0.419478253	8.281961415	5.657628321	11.78850806	4.659106188	2.530208066	1.483725731	26.22522454	5.338070022	5.411470022	5.264670022	1.027883989	0.103803275	1.944584373	5.345790344	8.658730045	4.427962668	1.955465909	0.668076864	12.4972515
974	4.904166736	6.773380433	3.565746803	1.899568536	0.522585107	10.65594086	4.988415244	7.178085419	3.829176351	1.87457687	0.417926829	8.377947879	4.949674496	8.001624835	2.97207598	2.692267926	0.705141604	14.24622174	4.744873672	5.438589583	3.807392298	1.428429002	0.355769654	7.497979465	5.047355813	6.662002115	4.501743066	1.479871689	0.504658226	9.998467409	4.913699592	5.019124592	4.808274592	1.043851489	0.149093465	3.034240536	4.80514409	5.412593484	4.323195126	1.251989171	0.248774251	5.177248524
975	10.67286022	11.2132614	10.01642846	1.119486995	0.225572049	2.113510762	10.46123125	11.70570288	9.015802883	1.298353905	0.292204522	2.793213485	10.4494319	11.72902762	9.545107961	1.22879989	0.480127378	4.594770156	10.44015555	11.51032388	7.668575819	1.500972821	0.73686038	7.057944455	10.32299736	11.11700355	8.6695222	1.282308678	0.560560543	5.430211053	10.52600219	10.65323219	10.39877219	1.024470197	0.179930392	1.709389646	10.79569542	11.42213306	10.26619841	1.112596173	0.309409154	2.866041899
976	6.887757525	8.95920652	4.707016142	1.903372805	0.709169697	10.29608976	7.556435063	9.620711635	5.131454519	1.874850805	0.743528191	9.839668897	7.618109421	9.710695264	5.172937469	1.877211028	0.893545331	11.72922679	6.661743139	9.369212744	2.575055719	3.638450491	1.393765646	20.92193614	7.046409966	9.752447992	4.919771752	1.982296839	1.005268097	14.26638674	6.23751724	6.30726724	6.16776724	1.022617585	0.098641396	1.581420815	7.434825191	8.658979051	6.599630733	1.312039931	0.446875056	6.010565746
977	7.720113301	9.233729212	6.804654534	1.35697252	0.463667898	6.005972711	8.414024431	9.741811259	6.911127429	1.40958351	0.529329941	6.291043552	8.491966524	9.572831235	7.347972152	1.302785454	0.611125749	7.196516223	7.87510417	9.048027637	5.936928663	1.524024988	0.806247431	10.23792719	8.103486513	9.365909703	6.31184375	1.483862731	0.630843932	7.784845831	7.978129004	8.087999004	7.868259004	1.027927398	0.155379644	1.947569963	8.18114703	8.828393205	7.395875074	1.193691499	0.356396804	4.356318283
978	4.551141481	5.955675651	3.561802762	1.67209586	0.433922495	9.534366207	4.996935785	7.246545095	3.024934679	2.395603828	0.527825778	10.56298902	5.43473312	9.571344182	3.570498457	2.680674504	1.612963266	29.67879435	4.113720419	5.934326715	2.800968213	2.118669783	0.74490605	18.10784336	4.787699324	5.583180916	4.561538387	1.223968855	0.288390346	6.023568445	4.814846876	4.820006876	4.809686876	1.00214567	0.007297342	0.15155917	5.052294677	7.361263601	4.518276474	1.629219381	0.686265931	13.58325226
983	4.723068149	7.657020407	2.900667157	2.63974458	0.726597326	15.38401105	5.101889209	6.759812446	2.853032248	2.369343162	0.487989577	9.564879938	6.399095762	8.049086454	2.845306365	2.828899746	1.120269907	17.50669076	4.689422499	6.826444045	3.061706313	2.229620789	1.020344684	21.75842941	5.308270028	7.844054188	4.187711793	1.873112233	0.83254849	15.68398904	4.80801966	4.82623966	4.78979966	1.007607834	0.025766971	0.535916509	4.88718939	5.952134234	3.998346924	1.488648771	0.432522974	8.850137354
987	7.794866814	8.673269079	7.082995674	1.224519889	0.352624752	4.523807271	8.078076991	9.341995749	6.943515023	1.345427455	0.366649022	4.538815645	7.152728912	8.226428029	5.427762893	1.515620374	0.720272748	10.06990139	8.388433541	9.660344479	6.661351993	1.450207779	0.760729123	9.068786435	7.693420315	8.943244479	6.303072827	1.418870561	0.489110339	6.357514847	8.175873004	8.237268004	8.114478004	1.015132212	0.086825642	1.061973952	7.964152232	8.829508533	7.052280096	1.252007636	0.414391289	5.203206529
988	6.488442283	7.116621928	5.881929456	1.209912832	0.234492937	3.614009753	6.453749328	7.209368006	5.503752317	1.309900517	0.239744761	3.714813656	6.596005856	7.306301957	5.839359492	1.251216331	0.322549611	4.890074658	6.42399148	7.018608188	5.731877419	1.224486791	0.302949281	4.715904154	6.411353675	7.23809525	6.004987953	1.205347172	0.241383946	3.764945107	6.426220091	6.570343841	6.282096341	1.045883967	0.203821762	3.171720841	6.462650084	7.056313909	5.874741591	1.201127539	0.219797476	3.401042494
990	3.873006653	6.019647102	0.422041696	14.2631573	0.660535023	17.05483832	4.373281414	6.133841747	2.206687314	2.779660583	0.409396407	9.361309457	5.568432057	7.676961291	2.508050666	3.060927515	1.183627844	21.25603458	3.783958579	5.546729485	2.494331857	2.22373357	0.929344339	24.56010867	4.461106721	6.616151921	3.680606005	1.797571354	0.72975129	16.3580774	4.32391408	4.32633408	4.32149408	1.001119983	0.003422397	0.079150435	4.171565744	4.580386985	3.913807898	1.170314718	0.196265262	4.704834453
994	7.20574398	8.121208872	6.094398346	1.33256942	0.377378196	5.237185742	7.788287147	9.307741925	6.662150873	1.397107646	0.492387907	6.322159124	8.2183819	10.6443951	6.841175484	1.555930721	0.646604521	7.867783811	6.926108661	9.771813221	5.476726142	1.784243537	0.999180812	14.4262942	7.590440195	10.0926986	5.683769438	1.77570514	1.044192981	13.75668544	8.270767553	8.420072553	8.121462553	1.036768008	0.211149156	2.552957202	7.428673366	8.738959181	5.535430163	1.57873172	0.527052838	7.094844686
995	3.604047336	5.606925216	0.479081511	11.70348905	0.539390217	14.96623565	3.817362708	6.468073187	0.291995958	22.15124221	0.419270361	10.98324664	4.347448842	6.323893285	1.064044012	5.943262886	0.840785276	19.33973938	3.823200358	4.841391151	3.470407356	1.395049818	0.3624618	9.480586067	3.8920994	4.513655769	3.740717234	1.206628431	0.207564596	5.332972631	3.745656732	3.792791732	3.698521732	1.025488562	0.066658956	1.779633347	3.796922232	4.117180773	3.615424891	1.138781996	0.103548714	2.727175
996	7.40222246	8.209652783	6.503191384	1.262403687	0.317537647	4.289760925	7.126814014	7.826262795	6.180842339	1.26621298	0.28315494	3.973092872	7.146072339	8.295861269	5.827306754	1.423618426	0.455704088	6.376986781	7.103097202	8.06736259	6.140994211	1.313689984	0.485625041	6.836806924	6.851050943	8.25266456	5.35153753	1.542110938	0.659880764	9.631818091	6.912221756	7.036281756	6.788161756	1.036551869	0.175447335	2.538219125	7.492036845	8.671113838	6.73847268	1.286807004	0.409814883	5.470006244
997	6.548753973	8.853077643	5.041557868	1.756020237	0.374031123	5.711485332	6.608159248	7.754471771	4.494078754	1.7254864	0.327122815	4.950286497	6.835497881	10.38990103	5.109774511	2.033338459	0.824062733	12.05563585	6.552859636	7.183444302	5.844350548	1.229126187	0.304224771	4.642626095	6.708059351	7.661316983	5.829848114	1.314153788	0.397774366	5.929797953	6.769511573	6.953096573	6.585926573	1.055750697	0.259628397	3.835260403	6.677291821	7.255535891	6.284946535	1.154430806	0.216245339	3.238518617
998	6.801705305	7.614190114	6.096925985	1.248857233	0.275090068	4.044427908	6.844493799	7.900653208	5.901205082	1.338820308	0.295539415	4.317914865	7.062522694	7.679876004	5.752307998	1.335094714	0.384208705	5.440105776	6.66138036	7.558302606	5.172856467	1.461146787	0.523304041	7.855789835	6.722519081	7.505118581	5.922723111	1.267173636	0.340111978	5.059293608	6.948870019	7.033006269	6.864733769	1.024512604	0.118986626	1.712316182	6.888302937	7.75377365	6.322545777	1.226368922	0.30785289	4.46921241
999	9.021345236	11.63448287	7.151318739	1.626900337	0.873911122	9.687148638	8.391391531	10.02927418	6.983845372	1.436067617	0.498498144	5.940589738	6.081315166	10.17891654	2.10430585	4.837184927	2.271693395	37.35529788	8.940144983	10.70849053	5.76857383	1.85634974	1.086199669	12.1496874	8.005507061	10.14595831	5.183952322	1.957185883	0.965179516	12.0564445	7.924866007	8.185108507	7.664623507	1.067907445	0.368038473	4.644097108	8.75132746	9.826374925	7.597429624	1.2933815	0.576749808	6.590426548
1000	5.951890075	9.021847881	4.245008767	2.125283687	0.768126739	12.9055935	7.226653009	9.973536337	4.204705227	2.371994182	1.111610218	15.38208928	7.016487124	9.784594654	3.64715682	2.682800641	1.527557284	21.77096968	7.165050759	10.87496561	3.776899953	2.879336425	1.64451043	22.95183224	6.402255356	9.926735115	3.150997704	3.150346668	1.761503731	27.51379996	7.13503323	7.28006823	6.98999823	1.041497865	0.205110464	2.874695287	7.14249578	9.680520301	3.572676147	2.709599164	1.357209842	19.00189911
1002	4.501771701	5.953509481	2.885277562	2.063409621	0.403929626	8.972681256	4.849794437	8.354019458	2.846070334	2.935282153	0.666228241	13.73724701	4.977410699	6.713305047	4.11662235	1.630779915	0.724895186	14.56370047	4.764290887	9.023961707	2.788167041	3.236521189	1.099077826	23.06907476	4.804928691	5.375607111	4.517821784	1.189867013	0.180945262	3.765826172	4.623279611	4.637527111	4.609032111	1.006182426	0.020149008	0.435816334	4.667344094	4.995849214	4.243253169	1.177362984	0.14650876	3.139017759
1003	7.510301646	9.222751521	6.24464825	1.476904887	0.434520938	5.785665585	7.305254153	8.662812947	5.314991406	1.629882776	0.492641368	6.743658163	6.83893473	9.687275361	-1.079511414	-8.973759087	1.472023433	21.52416263	7.717285921	9.138487595	6.406875714	1.426356309	0.855830673	11.08978832	7.062390036	8.219245358	5.455157901	1.506692475	0.70190336	9.938609403	6.830345984	6.923020984	6.737670984	1.027509506	0.131062242	1.918822885	7.821715501	9.307188415	7.030439499	1.32384162	0.468420447	5.988717527
1004	4.84764702	7.501016105	2.853935732	2.628305894	0.555906197	11.46754693	5.784791699	11.0245187	3.131708531	3.520288876	0.892246252	15.42399965	5.50787153	9.570882916	1.873001904	5.109916277	1.679284396	30.48880837	5.24760464	9.158071384	4.107842017	2.22941178	1.030998117	19.6470235	5.489595823	7.574456233	4.852128394	1.561058492	0.48682538	8.868146143	5.413114966	5.425242966	5.400986966	1.004491031	0.017151582	0.316852352	5.27381592	6.05046526	4.743446011	1.275542137	0.254681511	4.829169515
1006	3.708786054	4.908786919	1.743343163	2.815731879	0.349996359	9.436951975	3.771249779	5.367328715	2.164317021	2.479917989	0.288576767	7.652019454	3.828025992	5.164477739	2.639058097	1.956939768	0.436844371	11.41173993	3.663250494	4.347615152	1.841409276	2.361025986	0.441802744	12.06040222	3.781461061	4.271327126	3.296977101	1.295528296	0.158198103	4.183517963	3.723701756	3.726174256	3.721229256	1.001328862	0.003496643	0.093902339	3.737943783	3.953613095	3.60405004	1.096991732	0.076242997	2.039704213
1009	5.497560234	7.114683948	3.590494312	1.981533274	0.569250924	10.35461005	6.306998645	9.680493165	2.669038385	3.62695914	1.128835222	17.89813643	7.334677086	10.75820689	4.316746225	2.492202767	1.20719967	16.45879778	4.982606798	8.744714452	2.37413691	3.683323576	1.728945844	34.6996244	5.979198658	8.46866645	4.472389321	1.893544108	0.930111029	15.55578066	5.87078791	5.99430541	5.74727041	1.042983013	0.174680124	2.975411927	5.672829852	7.327490105	4.807303324	1.524241266	0.516714078	9.108577056
1010	3.700480995	6.056584628	0.246536206	24.56671465	0.73695279	19.91505404	3.779752309	6.749569099	2.508358667	2.690830936	0.437802825	11.5828443	4.155140605	10.21475229	0.448405807	22.78015168	1.660993948	39.97443423	3.439262077	4.139871408	2.881596402	1.436659001	0.239940293	6.976505072	3.818792069	4.227713221	3.442772938	1.22799653	0.137245199	3.593942699	3.791737938	3.905172938	3.678302938	1.0616779	0.160421315	4.230812311	3.770629857	3.971692938	3.612257795	1.099504289	0.081251401	2.154849564
1012	5.126908969	7.038194001	2.077192484	3.38832056	0.729333674	14.22560218	5.937489582	7.430110305	3.816969238	1.946599473	0.597913427	10.07013855	6.98262012	9.436187888	2.998448929	3.147023048	1.554035276	22.25576144	5.465453911	7.854265705	2.40461369	3.266331609	1.273245901	23.29625172	5.906048064	8.542378918	5.018959654	1.702021835	0.73318056	12.41406356	6.105054006	6.494599006	5.715509006	1.136311569	0.550899822	9.023668286	5.814791078	7.927086839	3.868395738	2.04919232	0.823881796	14.16872567
1013	4.84472546	6.715165755	2.896238241	2.318581966	0.530554516	10.95117815	5.017049613	9.147519706	3.260891731	2.805220308	0.527679787	10.51773109	4.819083129	6.647294891	2.725456596	2.438965604	0.683611199	14.18550336	4.838843573	6.516436638	3.384174194	1.925561825	0.558607946	11.54424477	4.998486508	5.624004958	4.732051635	1.188491883	0.228055176	4.562484579	4.979054135	5.049961635	4.908146635	1.028893799	0.100278348	2.014003975	4.948357853	6.125569578	4.645816018	1.318513164	0.237898465	4.807624503
1014	7.511236608	9.682475366	4.427104731	2.187089747	0.968783341	12.89778756	5.186995213	10.1827513	3.316160764	3.070644646	1.172300387	22.60076093	4.795989088	10.01006553	1.449829651	6.904304601	1.537006481	32.04774767	5.753948201	9.632963027	2.617665022	3.679983094	1.666040141	28.95472956	5.333570552	8.402113573	2.995774397	2.804654977	1.585161548	29.7204571	5.783992238	5.813767238	5.754217238	1.010348931	0.042108209	0.728012886	6.794201445	10.0883762	2.995774397	3.367535356	1.391130674	20.47526388
1015	4.039819274	5.583063072	1.52085433	3.671004489	0.433961739	10.74210774	4.111047071	5.633100081	3.294184943	1.710013305	0.275574468	6.70326716	4.209164711	5.596559758	0.986563865	5.672779997	0.629754978	14.96151901	4.039106583	5.759691644	3.406947183	1.690572625	0.420929628	10.42135481	4.114156385	4.392080332	3.893121232	1.128164285	0.076019287	1.847749082	4.167205267	4.195675267	4.138735267	1.013757826	0.04026266	0.966178951	4.067311567	4.313456398	3.810516395	1.131987361	0.107236413	2.636542863
1017	5.356683962	6.17855527	4.227813148	1.461406891	0.299941238	5.599382756	5.477801167	6.253067168	4.701539585	1.330004152	0.227783314	4.158298324	5.888980393	7.173761644	4.775516854	1.502195859	0.517116937	8.781094555	5.336048941	5.810498619	4.574137875	1.27029372	0.272514136	5.107039662	5.48456018	6.565656679	4.989639193	1.315858006	0.301884623	5.504263113	5.265295858	5.268419191	5.262172524	1.001187089	0.00441706	0.08389007	5.460652038	5.822732149	4.812359948	1.20995358	0.192557359	3.526270449
1019	8.538608306	9.244935284	7.993367127	1.156575838	0.224806459	2.632823181	8.649775275	10.18192736	7.821296037	1.301820992	0.293489539	3.393030801	8.837573725	10.13256616	7.428645967	1.363985605	0.555083202	6.280945642	8.670506355	9.652385401	5.526191083	1.746661535	0.785503079	9.059483345	8.631976131	10.06091885	6.729376127	1.495074531	0.57612103	6.674265794	8.525099209	8.633824209	8.416374209	1.025836541	0.15376037	1.803619709	8.710124809	9.601182895	7.799677982	1.230971704	0.39770753	4.566037093
1020	6.210699447	7.102587775	5.424283484	1.309405711	0.274046956	4.412497464	6.233688839	8.196857726	4.199543809	1.951844795	0.337886481	5.420329603	6.599886637	8.392659271	4.438954498	1.89068378	0.704845847	10.67966597	6.320737806	7.741576345	3.682343365	2.102350481	0.898659043	14.21762887	6.400780254	8.128970945	4.73855371	1.715496213	0.860572125	13.44480033	6.799071025	6.972286025	6.625856025	1.052284565	0.244963002	3.602889296	6.44451708	7.470990328	4.8115472	1.552720989	0.488146675	7.574604405
1021	5.282146788	5.989944279	4.287253948	1.397151732	0.323646097	6.127169686	5.285625771	9.205434842	3.585884487	2.567130892	0.47656537	9.016252584	6.075892891	7.539309507	3.770669798	1.99946161	0.661503667	10.88734905	4.755079851	7.808792135	3.355900208	2.326884488	1.040391489	21.87957976	5.321926192	6.789625251	4.107860551	1.652837327	0.616885866	11.59140213	5.503028513	5.635828513	5.370228513	1.049457858	0.187807561	3.412803707	5.398492838	6.313656748	4.766224147	1.324666351	0.364143092	6.745273222
1022	7.509184482	8.525265063	6.525936539	1.306366529	0.318260781	4.238286881	7.728257531	8.738790472	5.4794714	1.594823631	0.378959289	4.903554098	7.771784425	9.371884203	6.057238232	1.547220671	0.605780475	7.794612432	7.589089485	8.652942013	6.61903684	1.307281138	0.558291546	7.356502344	7.62896897	9.016734339	5.774800276	1.561393279	0.667685692	8.751978086	7.465534642	7.596314642	7.334754642	1.035660361	0.18495085	2.477395907	7.617877117	8.37230077	6.812396425	1.228980266	0.341886955	4.487955768
1024	6.054331111	6.77713246	4.51818626	1.49996748	0.313359699	5.175793883	5.931608734	6.582786514	4.583399665	1.436223545	0.286098861	4.823292862	6.162703625	7.571542368	4.331405957	1.748056507	0.547782111	8.888665496	5.841251187	7.009687638	4.220297136	1.660946472	0.659396912	11.28862449	5.910751565	7.520182985	3.659824143	2.054793534	0.773279121	13.08258539	6.281862653	6.311252653	6.252472653	1.009401081	0.041563737	0.661646694	6.060750005	6.931539958	5.471326006	1.266884838	0.300150575	4.952366858
1025	5.812099747	6.996041908	5.212453982	1.342178162	0.277453124	4.773715798	5.913551207	6.438827081	5.20528329	1.236979185	0.224919209	3.803454149	5.724396471	6.76216687	4.932375225	1.370975759	0.331040326	5.782973407	5.979630757	6.463126992	5.526696695	1.169437613	0.265588637	4.441555807	5.805169396	6.508107811	5.103562902	1.2752087	0.289712763	4.990599645	5.926115066	5.959720066	5.892510066	1.011406005	0.047524647	0.801952818	5.94871218	6.993031825	5.366602588	1.303064967	0.307045568	5.161546888
1026	7.807203982	11.04520109	5.765466983	1.915751338	1.00907079	12.92486776	8.921890447	10.47799261	5.891029823	1.778635133	0.761126135	8.530996205	8.693860091	11.18869694	6.894524947	1.62283798	0.81330775	9.354967084	8.595976063	10.88331395	6.304337272	1.726321654	1.197220242	13.92768236	8.514018721	11.18938025	4.928062977	2.270543274	1.243364667	14.60373424	8.508552191	8.749417191	8.267687191	1.058266597	0.34063455	4.003437272	8.533987232	10.33123396	6.36030278	1.624330525	0.866009307	10.14776896
1027	8.944257121	9.657663616	7.593578814	1.271819764	0.375333979	4.196368397	8.737176939	10.41801208	7.738846068	1.346197093	0.33455576	3.829105924	8.218395765	9.675048798	6.008515441	1.61022284	0.708920741	8.626023387	8.980774442	10.53508306	7.644970534	1.378041029	0.778790217	8.671748986	8.603004908	10.07217777	6.689423429	1.505686982	0.699746626	8.13374668	8.490950861	8.616205861	8.365695861	1.029944909	0.17713732	2.086189435	8.758271077	9.815312953	8.232935953	1.192200815	0.342800542	3.914020687
1028	5.748132648	7.598471639	4.816286703	1.577661819	0.401245025	6.980441302	5.510878102	6.861880935	4.266178729	1.608437286	0.371671805	6.744330007	5.42669601	6.768925619	4.084708377	1.657138036	0.684162892	12.60735613	5.354356176	6.568302998	4.109490689	1.598325314	0.594079848	11.09526204	5.484615813	6.96015146	4.331272912	1.606952875	0.482875212	8.804175697	5.668582959	5.861106959	5.476058959	1.070314802	0.272270052	4.803141347	5.688810792	6.749098073	4.858375383	1.389167683	0.39841147	7.003422757
1029	4.400021406	4.97807952	2.734886368	1.82021439	0.43872242	9.970915582	4.992048622	6.613813504	3.518853342	1.879536559	0.496848477	9.952797223	5.741605637	8.652121438	2.932770379	2.950153037	1.536430719	26.7596003	4.573897341	7.340452061	2.83104235	2.592844314	1.035569731	22.64086081	5.101298447	8.237065333	4.380335031	1.880464685	0.647702449	12.69681544	5.001622071	5.004782071	4.998462071	1.001264389	0.004468915	0.089349311	4.666742046	5.269641236	4.25587524	1.23820388	0.25154913	5.390251438
1031	5.933773713	7.070542384	5.142403501	1.374948967	0.399479478	6.732300518	6.473652605	8.184826733	5.266442698	1.554147116	0.517183954	7.98905943	6.694615471	7.905669462	4.413798845	1.791125907	0.791816907	11.82766822	6.317643751	7.428981677	5.218353221	1.423625685	0.594933813	9.417020594	6.265484668	7.543850578	4.160121551	1.813372635	0.639514944	10.20695091	6.418004359	6.554071859	6.281936859	1.043320238	0.192428504	2.998260723	6.303553945	8.954842436	4.439828271	2.016934415	0.730402611	11.58715571
1032	4.805997219	6.040507144	3.354333725	1.800806849	0.325856167	6.780198829	4.866181184	5.98280857	4.058308441	1.474212386	0.237481474	4.880243162	5.170986305	6.566118244	4.043752157	1.623768715	0.49024156	9.48061996	4.690711959	5.300026658	4.184016209	1.266731866	0.306241991	6.528688897	4.9219031	5.720369976	4.629422342	1.23565524	0.266039844	5.405223112	5.061331786	5.099766786	5.022896786	1.015303918	0.054355298	1.073932723	4.869220832	5.196989115	4.519136786	1.149995975	0.159469749	3.275056814
1033	4.25810588	8.79313368	1.926324196	4.564721607	1.100238945	25.83869391	4.749529981	7.17118761	1.370166603	5.233807038	0.663418189	13.96808088	6.82162741	9.886496057	1.409440983	7.014480334	1.455176139	21.33180327	3.971687554	7.322985855	1.014245925	7.22012845	1.806092641	45.4741874	5.207239312	8.850445167	3.715019378	2.382341589	1.352139546	25.96653362	4.748031678	4.769671678	4.726391678	1.009157091	0.030603581	0.644553018	4.380708491	5.46893497	3.639946853	1.5024766	0.53099718	12.12126259
1036	6.007876515	7.698765989	4.234570671	1.818074744	0.519170179	8.641492184	5.90348946	8.926951824	3.037451824	2.938960794	0.882166608	14.94313853	5.265458877	7.839240024	2.780096514	2.819772618	1.106572924	21.01569776	5.922473983	8.462630559	4.058390159	2.085218579	1.277971829	21.57834433	5.930689768	9.823214953	4.685128418	2.096679979	1.160576805	19.56900209	5.471127948	5.485902948	5.456352948	1.005415705	0.020895005	0.381914033	5.517168889	7.18792473	4.617842696	1.556554695	0.604668509	10.95976072
1040	7.485025603	9.11190131	6.22565611	1.463604984	0.583097818	7.79019136	7.162272861	8.077848531	5.051683664	1.599040848	0.348689887	4.86842506	5.812584652	7.786435909	3.929852638	1.981355696	1.261400946	21.7012056	7.708580537	8.63904576	6.46645344	1.335978963	0.552618625	7.168876588	7.014960549	7.846414854	5.391375733	1.45536413	0.509084492	7.257125517	6.895294928	7.007654928	6.782934928	1.033130201	0.158901036	2.304484979	7.09723508	8.381889094	5.668503922	1.47867748	0.504092515	7.102660534
1041	4.59798271	6.639178308	3.885048584	1.708904835	0.359878036	7.826867977	4.897499671	7.35846589	3.616524315	2.034678948	0.518124071	10.57935897	4.697167947	13.9464227	3.542513252	3.936872415	1.340388244	28.53609365	4.60198331	7.903563868	3.348298636	2.360471609	0.837726443	18.20359587	4.75002255	6.069205054	4.223503522	1.43700722	0.294578513	6.201623462	4.62442909	4.70010909	4.54874909	1.033275082	0.107027682	2.314397741	4.712241789	5.024179184	4.47346409	1.123107078	0.120572702	2.558712133
1043	6.775899132	11.62402894	4.374855995	2.657008357	1.702047182	25.119134	7.186459051	10.84010232	3.488966622	3.106966474	1.256125738	17.47906346	7.655067159	10.12241622	4.633385842	2.18466939	1.231181008	16.08321628	5.795657244	9.454475412	4.006373554	2.359858681	1.275253312	22.00360128	6.887507605	13.08473085	5.217848012	2.507687234	1.547311848	22.46548297	6.403005355	6.482312855	6.323697855	1.025082634	0.112157742	1.751642172	6.620036111	9.364594207	4.816990754	1.944075604	0.894875264	13.51767949
1044	4.746156086	8.274088441	2.866627425	2.886349432	0.496636817	10.46397986	4.903048969	7.296991347	3.35577231	2.17445961	0.363355261	7.41080221	5.03471077	7.497110833	2.721247803	2.755026876	0.781997589	15.53212536	4.829501	6.319671083	3.764404392	1.678797075	0.463053867	9.588027138	4.908478504	5.841148758	4.532020725	1.288861881	0.325317344	6.627661573	4.975685954	5.236255954	4.715115954	1.110525384	0.368501628	7.406046751	4.798267874	5.171932021	4.454870745	1.160961185	0.163169697	3.400595819
1045	4.109915982	5.492876131	2.677648968	2.051380221	0.361336638	8.791825425	4.196820253	6.396796965	3.044674973	2.100978601	0.298828926	7.120365129	4.171355172	8.750390017	2.450635569	3.570661476	0.748024104	17.93240023	4.124043242	4.796189543	3.666682462	1.308046059	0.191940247	4.654176388	4.204241722	4.517607121	4.026408323	1.121994283	0.108751874	2.586717918	4.028328323	4.102798323	3.953858323	1.037669534	0.105316484	2.614396731	4.131506174	4.385958323	3.872254595	1.132662694	0.09617623	2.327873332
1051	9.829608352	11.04571286	8.776014431	1.258625194	0.359045024	3.652689015	9.799702272	10.81119677	8.756252208	1.234683118	0.339818556	3.467641637	10.30173367	11.79349555	9.165434358	1.286736131	0.607875518	5.900710864	9.285029279	10.17355989	8.002766797	1.271255324	0.594526245	6.403062689	9.756221253	10.91041959	8.254975277	1.321678046	0.520748878	5.337608332	9.356558549	9.504053549	9.209063549	1.032032573	0.208589429	2.22933922	9.834756968	10.7052434	8.787717383	1.218205244	0.45021585	4.577803516
1052	7.739195146	9.530186234	6.541548028	1.456870177	0.6756339	8.730027962	7.99376052	9.879811913	5.265722869	1.876249882	0.637486227	7.974797661	7.609460334	9.861510193	5.891539945	1.673842541	0.939498265	12.34645065	8.243650253	10.49342207	6.192193515	1.694621146	1.304435468	15.82351783	7.437043108	9.584181178	5.615225451	1.706820369	1.052186857	14.1479193	7.864081095	8.026771095	7.701391095	1.04224951	0.230078404	2.925687079	7.942043985	10.44415858	6.497577261	1.607392749	0.924007632	11.6343807
1054	6.849916645	7.932551999	6.136720711	1.292636959	0.318193302	4.645214213	6.658267524	9.039428506	5.464109986	1.6543277	0.44167773	6.633523337	6.930601122	8.540836845	4.773957542	1.789047508	0.580600119	8.377341434	6.851460504	8.952308051	5.1979685	1.722270547	0.961059335	14.02707253	7.078607391	9.954535197	4.726086565	2.10629557	0.990490773	13.99273499	6.269899576	6.567229576	5.972569576	1.099565186	0.420488119	6.706456992	6.46137003	6.998915575	5.544352736	1.262350342	0.358444278	5.547496528
1059	6.684091729	7.963530024	5.658072592	1.407463389	0.383881665	5.743213593	6.803446416	8.51137557	5.854431923	1.453834579	0.300754215	4.420615623	6.897737604	7.818282691	4.637935811	1.685724643	0.525797368	7.622751077	6.78116966	7.531897679	5.812704338	1.295764801	0.458964382	6.768218542	6.807070779	8.658132877	4.031970331	2.147370185	0.781336475	11.47830691	6.933640182	7.134415182	6.732865182	1.059640285	0.283938728	4.095088879	6.849142141	7.762173899	5.675785369	1.367594684	0.423644493	6.185365768
1060	6.763568248	7.908995914	5.430325819	1.456449609	0.362751164	5.36331047	6.39861417	7.144607666	5.373719857	1.329545986	0.313918267	4.906035258	6.072763055	6.841769823	4.569516816	1.497263299	0.53405846	8.794324011	6.552128452	7.678774362	5.402973069	1.421212778	0.661830044	10.10099311	6.318200743	8.839718804	3.853925139	2.293692401	1.050381075	16.62468664	6.471250434	6.721030434	6.221470434	1.08029613	0.353242264	5.458639983	6.545294832	7.480134355	5.211085501	1.435427293	0.465530327	7.11244243
1062	4.026407522	6.546881928	1.214656116	5.389905706	0.819316931	20.34858435	4.364960333	6.744267265	-0.230356394	-29.27753445	0.646001124	14.79970205	6.15186113	8.699774367	2.499106273	3.481154228	1.316349413	21.3975801	3.525295285	5.753255056	2.45299635	2.345398947	1.064769126	30.20368622	4.523417792	7.637555549	3.74385064	2.040026776	0.818798768	18.1013297	4.364129144	4.514644144	4.213614144	1.071442232	0.212860354	4.877498977	4.258875263	4.641917399	3.94280006	1.177314936	0.160544817	3.769652959
1063	3.980954375	5.279199218	2.141446342	2.465249357	0.576975137	14.49338732	4.423515111	7.008335526	1.730832003	4.049113672	0.519120683	11.73547891	5.635153922	7.691354982	3.383255636	2.273359098	1.016515209	18.03881888	4.348852092	7.385165606	2.391817758	3.08767906	1.160727399	26.69043173	4.62890709	6.422343358	3.679422294	1.745476013	0.675375307	14.59038373	4.408339968	4.418418301	4.398261634	1.004582871	0.014252916	0.323317072	4.228100607	4.924489431	3.785613575	1.300843135	0.288370585	6.820334033
1068	4.318588947	6.209678584	1.645934415	3.772737558	0.582113957	13.47926288	4.338961513	5.599063317	0.402183409	13.92166657	0.355848454	8.201235552	4.508556768	6.245290967	2.594119256	2.407480286	0.514647123	11.41489725	4.31165471	4.662285886	3.936901753	1.184252536	0.145546381	3.375650207	4.421026078	5.083158663	4.208477734	1.207837842	0.167613039	3.791270089	4.417717734	4.482757734	4.352677734	1.029885052	0.09198045	2.08208074	4.308741077	4.6010414	3.950521131	1.164666951	0.131653765	3.055504217
1069	9.441190092	10.34566774	8.183701359	1.26417953	0.421496717	4.464444762	9.061467668	10.31016258	7.852560316	1.312968276	0.353176622	3.897565329	8.823278461	9.94778874	6.466026856	1.538470062	0.565013853	6.403672456	9.332705366	10.66545734	8.149395476	1.308742148	0.599188294	6.420306555	8.916991015	10.3838265	7.598504689	1.366561833	0.68363357	7.666639664	9.094878841	9.096203841	9.093553841	1.000291415	0.001873833	0.020603166	9.449720937	10.43309451	8.743008461	1.19330715	0.397103116	4.202273467
1070	7.573044626	8.5152931	7.047955496	1.20819337	0.287355653	3.794453455	7.366659364	9.006386544	5.53133994	1.628246798	0.38311281	5.200631529	7.376722528	8.154032217	4.844504095	1.683151063	0.555457514	7.529868615	7.409417649	8.066832457	6.577100103	1.226502916	0.325436522	4.392201079	7.184968994	9.761911632	4.01660965	2.430385943	1.213066084	16.88338649	7.350994237	7.580324237	7.121664237	1.064403486	0.324321596	4.41194192	7.545066361	8.937777752	6.886966985	1.297781414	0.463536903	6.143576218
1071	5.46328378	7.457743203	1.492073754	4.998240325	0.835609589	15.29500613	5.238692724	8.211556087	2.068053406	3.97066926	0.738599797	14.09893338	5.098521895	7.858346903	1.644418508	4.778799841	0.945479106	18.54418057	5.288202785	7.84861135	3.941886333	1.991080078	0.887237211	16.77766998	5.196634329	7.678487327	3.963992551	1.93705897	0.695436908	13.38244841	5.186816869	5.199111869	5.174521869	1.00475213	0.017387756	0.335229799	5.614532074	7.702728675	5.012664911	1.536653419	0.577360957	10.2833317
1075	6.812833404	8.346441106	5.567920944	1.499022919	0.615368835	9.032494985	8.130245271	11.29883136	5.123005679	2.205508264	1.017856016	12.5193765	8.838516236	10.83530541	7.173126536	1.510541513	0.948474461	10.73115029	6.436506227	9.202064693	3.837520071	2.397919626	1.472798713	22.88195896	7.464886672	10.06517609	5.336750046	1.886012274	1.017916811	13.63606516	6.457931488	6.554001488	6.361861488	1.030201852	0.135863497	2.103823758	7.28451163	8.324981918	6.196808876	1.343430479	0.472291006	6.483495807
1081	4.006365004	6.041083375	2.466221624	2.449529805	0.402200162	10.03902942	4.02446088	5.569758185	3.186597053	1.747870249	0.219136495	5.445114298	4.088445146	7.187894587	2.257079892	3.184599098	0.720470707	17.62211993	4.037880786	4.696320522	3.831530493	1.225703549	0.215306236	5.332159292	4.090488411	7.732367111	3.836060406	2.015705253	0.61240278	14.9713853	4.439204183	4.547089183	4.331319183	1.049816232	0.15257243	3.436932024	3.958460025	4.305985351	3.621142552	1.189123402	0.14141595	3.572499133
1087	3.632537754	5.289045011	2.187009564	2.418391349	0.329601446	9.07358625	3.642974468	4.567696385	2.706704771	1.687548799	0.174998394	4.803722759	3.671619645	4.901397678	2.514791057	1.949027798	0.394623495	10.7479405	3.592274681	4.052889302	3.055185987	1.326560582	0.212264099	5.908905025	3.656842836	4.224930928	3.062238587	1.379687052	0.15725755	4.300363925	3.853010439	4.019128773	3.686892106	1.090112934	0.2349268	6.097227185	3.620019314	4.014950436	3.372006261	1.19067111	0.111601512	3.082898238
1101	4.351688091	7.353250615	3.118122684	2.35823005	0.499742325	11.4838728	4.365986745	6.818021128	3.373033059	2.021332436	0.35232487	8.069765005	4.254708505	6.852485973	2.583551218	2.652351509	0.546508657	12.84479669	4.354368834	5.67072802	3.301031978	1.717865218	0.443543117	10.18616324	4.345854428	4.929525305	3.722737106	1.324166914	0.213199328	4.905809232	4.32976347	4.40894347	4.25058347	1.037256062	0.11197743	2.586225106	4.278818567	4.615364969	3.799544836	1.214715227	0.122710146	2.867851112
1102	6.683218962	7.590383523	5.60950438	1.353129084	0.273763871	4.096287616	6.419711437	7.319943018	5.237015562	1.397731767	0.27000771	4.205916621	6.145903045	7.574007471	4.404167381	1.719736517	0.503077166	8.18556952	6.518354662	7.253187255	5.321004479	1.363123689	0.419578805	6.436882112	6.257045057	7.356388985	4.78672904	1.536830041	0.563705695	9.009135938	6.143034067	6.233334067	6.052734067	1.029837756	0.127703485	2.078834063	6.654178147	7.155561823	6.019916861	1.188647948	0.277591548	4.17168795
1105	7.23897029	8.29441449	6.266207941	1.323673675	0.360250226	4.976539637	7.482646479	8.566523203	5.97659708	1.433344609	0.350201609	4.680183813	7.434948539	8.906231588	5.70427784	1.561324998	0.496920944	6.683582828	7.508631343	8.582056913	6.569128043	1.306422535	0.417315005	5.557803888	7.444182511	9.473728597	5.8617192	1.616203075	0.663006222	8.906367105	7.189966788	7.377321788	7.002611788	1.053510035	0.264959982	3.685134991	7.158772815	8.438542034	6.141823518	1.373947332	0.442525869	6.181588388
1106	6.401559312	7.486255016	4.382426222	1.708244391	0.352395745	5.504842306	6.291674064	7.250535001	4.839742084	1.498124254	0.281757873	4.478265563	6.038987595	6.994729252	5.079246179	1.377119558	0.453672944	7.512400663	6.536399947	7.310635854	5.619754344	1.300881748	0.45305818	6.931310556	6.187832276	7.233942656	4.782484201	1.51259102	0.583498366	9.429770234	6.218595612	6.221945612	6.215245612	1.001077994	0.004737615	0.076184652	6.372819928	7.134349662	5.879075612	1.213515548	0.331396913	5.200161262
1107	6.570687533	7.253824572	5.58233834	1.299424028	0.268412682	4.085001464	6.363747015	7.511247619	5.122295083	1.466383232	0.334538101	5.256935894	6.261962505	7.993842318	5.58172038	1.432146681	0.412335809	6.584769696	6.591254158	7.573449155	5.654573489	1.339349319	0.493292549	7.484046849	6.290236903	7.477179887	5.345026116	1.398904276	0.484204114	7.697708705	6.855883475	7.003220975	6.708545975	1.043925316	0.208366691	3.039239093	6.697819043	8.426199361	5.366082772	1.570270106	0.559597553	8.354921947
1108	7.944605837	8.529015135	7.17276554	1.189083219	0.270422259	3.403847402	8.235072357	9.119865337	6.868401781	1.327800212	0.312037313	3.789126547	7.928700927	9.408506761	6.969571066	1.349940573	0.542319981	6.839960108	8.435498007	9.413567415	7.638675697	1.232355946	0.393313937	4.662604819	8.10961076	8.898204979	6.358043715	1.399519314	0.637407394	7.859901206	8.182911277	8.31747961	8.048342944	1.03344001	0.190308362	2.32568038	8.172662423	8.921551073	7.285601557	1.224545565	0.348391802	4.262892362
1109	3.518061432	5.522941712	1.508504636	3.661203009	0.478385367	13.5979822	3.512035752	5.518862979	0.436781288	12.63530084	0.407566017	11.60483679	3.596225842	5.618005654	0.041138198	136.5642144	0.793059036	22.05253705	3.441255138	4.662896831	2.668395427	1.747453463	0.382977332	11.12900138	3.562805597	5.148630734	3.040417252	1.693396106	0.313753969	8.806373537	3.585550502	3.666810502	3.504290502	1.046377434	0.114918994	3.205058582	3.510392413	3.826357642	3.059458944	1.250664811	0.133982482	3.816738011
1111	4.359788931	5.792272067	2.964899274	1.953615126	0.426758343	9.788509266	4.700229901	5.768520493	3.860571403	1.49421417	0.298598545	6.35284978	5.527561416	7.42817796	3.230111169	2.29966635	0.894032142	16.17407885	4.359520927	5.557627672	3.318698325	1.674640816	0.766376857	17.57938244	4.772507252	7.262937026	4.15199858	1.749262888	0.620825666	13.00837554	4.661334852	4.712124852	4.610544852	1.022032103	0.071827907	1.540929993	4.523424602	4.959459906	4.004123755	1.238588068	0.190232182	4.205490281
1112	6.176015443	6.690862608	4.975994448	1.34462823	0.235014381	3.805275157	6.173112138	7.121386781	5.296111781	1.34464435	0.264556396	4.285624341	6.309827847	7.074915152	5.367051894	1.318212548	0.353180251	5.597304067	6.134084138	6.645855917	5.343259167	1.243783187	0.291318125	4.749170675	6.257242052	7.171974461	5.693106812	1.259764606	0.281122628	4.492756169	6.208474347	6.31086768	6.106081014	1.033538151	0.144806041	2.332393316	6.073351479	7.194355005	5.508660711	1.306008009	0.284018282	4.676467063
1113	4.527535419	8.896548577	1.776105319	5.009020852	0.949879037	20.98004653	4.292412134	6.924539144	3.553317938	1.948753043	0.347108538	8.086561284	4.219482525	5.701873081	2.21340548	2.576063506	0.599455548	14.20684988	4.282222029	4.598700397	3.862179556	1.190700828	0.158748441	3.707151087	4.49452432	9.585215032	3.769351331	2.542934895	0.945086192	21.02750201	6.669831451	6.728441451	6.611221451	1.01773046	0.082887057	1.242715914	4.197398353	4.878811451	3.831929854	1.273199572	0.236246435	5.62840157
1114	4.784336686	8.1026774	3.118481859	2.598276266	1.019344243	21.30586349	4.876030873	10.58883554	2.661694662	3.978230745	1.03585706	21.2438577	4.484124902	9.1733298	-0.081141285	-113.0537897	1.557930995	34.74325602	4.869812426	10.53921299	3.029843673	3.47846758	1.87281223	38.45758453	4.688258017	8.781333678	3.909469575	2.246170103	1.100498728	23.47351029	6.920671663	6.936456663	6.904886663	1.004572124	0.022323361	0.322560615	4.930710602	8.378816398	3.917004705	2.139087652	1.345926293	27.29680164
1116	5.00517708	8.469348651	3.23071711	2.62150735	1.161551606	23.20700323	7.241063145	11.70565651	0.223172792	52.45109149	1.832079517	25.30125039	7.003923544	10.72886147	3.861377636	2.778506139	1.751262021	25.00401396	5.315724042	9.412431578	2.921087261	3.222235674	1.895120013	35.65121135	6.268970187	12.67486238	3.928533338	3.226359887	1.780491659	28.40166098	5.714929244	5.742112578	5.687745911	1.009558561	0.038443039	0.672677421	5.468557676	7.008036643	4.746245497	1.476543227	0.52003681	9.509578956
1117	5.814767418	8.269785439	3.981259299	2.077178304	0.842742375	14.49313988	6.327427902	8.75036083	3.788330632	2.309819728	0.790039479	12.48594992	5.850157862	9.837006503	2.964226101	3.318574956	1.43335842	24.50119218	5.326938413	8.504125744	4.019192828	2.115879011	1.222420367	22.9478975	6.156266056	9.379288276	4.066507612	2.306472573	1.609746681	26.14810124	5.795479122	5.815429122	5.775529122	1.006908458	0.028213561	0.486820157	5.647981559	9.926971983	4.170950524	2.38002631	1.066414959	18.88134634
1119	7.153419832	8.006994781	6.031534469	1.327522013	0.395586589	5.530034566	6.702006445	8.442230698	5.166130698	1.634149655	0.421346856	6.286876318	6.14012217	8.018451989	4.359223673	1.839422014	0.774079773	12.60691157	7.180070461	8.71672874	5.8339548	1.494137174	0.824896879	11.48870173	6.782245062	8.082026372	5.284001205	1.529527731	0.63224023	9.321990347	6.851888479	6.878935979	6.824840979	1.007926192	0.038250941	0.558253997	6.993261301	8.307166888	6.170664523	1.346235378	0.411175894	5.87960147
1121	5.590853376	6.304965613	4.557270745	1.383495949	0.282085166	5.045476007	5.535233372	6.476402108	4.461801104	1.451521921	0.278609964	5.033391457	5.601216123	6.913550941	4.480812571	1.542923483	0.441656119	7.885004063	5.603849429	6.283295214	5.037889995	1.247207704	0.365475106	6.521858064	5.617558798	6.565686083	4.936945809	1.329908477	0.43232925	7.696034261	5.485425669	5.567600669	5.403250669	1.030416875	0.116212999	2.1185776	5.489016304	6.02593331	4.81017757	1.25274654	0.271192532	4.940639945
1122	4.581518427	5.593461657	4.043354177	1.383371679	0.215478332	4.703207794	4.534971373	5.748768016	3.19223305	1.800861005	0.261622557	5.769001287	4.651950765	5.608595397	3.709165108	1.512091059	0.461144779	9.912933343	4.508364195	5.136977853	3.170871118	1.620052554	0.386834595	8.5803759	4.618482923	5.650679862	3.889391797	1.452844084	0.363817311	7.877420292	4.537047467	4.544052467	4.530042467	1.003092686	0.009906566	0.2183483	4.493634233	4.927447556	4.136513232	1.191207976	0.190501115	4.239355165
1123	6.662234634	8.423642613	4.576406281	1.840667567	0.573165649	8.60320418	7.010406877	8.7945961	4.505082687	1.952149763	0.499541252	7.125709832	7.854121254	10.06676273	5.553531437	1.812677725	0.983744241	12.52519804	6.449832152	8.692157956	2.918211359	2.978590954	1.445267391	22.40782949	6.947434172	9.202476378	4.675079941	1.968410486	0.913022524	13.1418665	7.092166174	7.151031174	7.033301174	1.016738939	0.083247681	1.173797671	7.000376851	8.614598506	5.221591328	1.649803281	0.589758106	8.424662246
1124	5.470370728	6.723067096	4.690099148	1.433459482	0.38706192	7.075606732	5.745467494	7.979384382	3.437380779	2.321355967	0.537085515	9.347986315	4.99073997	6.30180822	2.17202946	2.901345647	0.766517447	15.35879351	5.638193002	7.015382261	4.174856752	1.680388736	0.797061794	14.13683062	5.453815659	6.721260676	3.846702368	1.747278586	0.615802402	11.29122143	6.421044233	6.532007566	6.3100809	1.035170178	0.156925851	2.443930383	5.358703989	6.491317309	4.096926293	1.584435952	0.589929407	11.0088075
1130	5.470302625	6.315872312	4.176857498	1.512111034	0.287021824	5.246909432	5.875045247	7.319513316	4.537016381	1.613287831	0.400402278	6.815305437	5.74712235	8.318992625	5.042365635	1.649819396	0.516507221	8.987232039	5.756983438	7.223763624	5.096261809	1.41746321	0.50290827	8.735621272	5.741016594	6.839636335	4.820631956	1.418825664	0.465328317	8.105329599	5.664448665	5.775906998	5.552990331	1.040143536	0.157625887	2.782722485	5.545123021	6.192521932	5.12752435	1.207702101	0.211881194	3.821036851
1137	4.337331938	5.964298639	3.123602189	1.909429651	0.318785867	7.349814864	4.324356913	5.405269919	3.586662039	1.507047461	0.20018848	4.629323712	4.265743459	5.492017244	2.978090026	1.844140773	0.392464613	9.200380125	4.360102096	6.194617365	3.624185992	1.70924378	0.460412556	10.55967374	4.37195822	4.749070855	4.240833136	1.119843838	0.096277793	2.202166349	4.323387278	4.433173528	4.213601028	1.052110415	0.155261204	3.591193519	4.317871421	4.579439461	3.987504153	1.148447572	0.099780233	2.310866241
1138	3.477181379	8.61086508	0.217974068	39.50408035	0.812861038	23.37700998	3.528665916	4.871525655	0.873306394	5.578254882	0.365938963	10.37046215	4.054392155	6.623264008	1.873306394	3.535601026	0.931241909	22.96871821	3.573325229	4.339136777	3.348134011	1.295986589	0.223989834	6.26838645	3.592853376	4.443543914	3.211792084	1.383509206	0.207605402	5.778287611	4.146735799	4.456085799	3.837385799	1.161229554	0.437486966	10.55015286	3.533115819	3.970926235	3.331408701	1.191966099	0.103270897	2.922941168
1145	4.330238786	6.041583471	3.405516034	1.774058149	0.323197334	7.463730063	4.320884534	5.287096975	3.287286644	1.608346806	0.219460895	5.079073343	4.323292023	5.883655749	1.683382193	3.49513959	0.595065778	13.7641819	4.363351866	4.575362496	4.201741226	1.088920581	0.088982563	2.039316692	4.408690563	5.38825437	4.287595632	1.256707682	0.214156832	4.857606328	4.327897874	4.336800374	4.318995374	1.004122486	0.012590036	0.29090419	4.315362412	4.653572261	4.030099283	1.154704124	0.110939667	2.570807656
1147	7.085660211	7.762863149	5.966951153	1.300976487	0.279329397	3.942178828	6.99698458	7.860113515	5.906741866	1.330702051	0.305239681	4.362446095	7.113190832	8.042061457	5.355143707	1.501745219	0.480161379	6.750295195	6.894060745	7.969883769	5.46244279	1.459032904	0.603635467	8.755876827	7.114940517	8.394313111	6.178690815	1.358590899	0.432305698	6.076026871	7.204478688	7.451243688	6.957713688	1.070932784	0.34897841	4.843909252	6.999611741	7.774560914	5.613486947	1.384978889	0.422924162	6.042108876
1152	8.843235391	10.57869632	7.088185426	1.492440686	0.616313191	6.969317948	7.871319765	10.20162477	6.206974652	1.643574422	0.659772354	8.381978802	6.985176368	10.79391263	4.126915503	2.615491552	1.421203137	20.34598788	9.168029212	11.41926025	6.386829235	1.787938871	1.325960966	14.46287894	7.931845574	10.07322552	5.427507701	1.85595785	0.973420422	12.27230678	8.945858084	8.976508084	8.915208084	1.006875891	0.043345646	0.484533125	8.90610632	11.29363382	7.527217445	1.500373	0.88441322	9.930413899
1153	8.936262892	9.948561556	7.873663166	1.263523896	0.35977946	4.02606172	8.833595405	9.591617156	7.792070718	1.230945856	0.317194698	3.590776841	8.009389084	9.917192442	6.481381773	1.530104658	0.628820079	7.851036731	9.164278355	11.66708085	7.279168384	1.602804089	1.012927859	11.05300188	8.415333539	10.39062383	6.674801408	1.556694079	0.872208447	10.36451429	8.972446727	9.017241727	8.927651727	1.010035114	0.063349697	0.706047062	9.130505303	10.78218056	7.961107825	1.354356805	0.688827787	7.544246069
1155	8.532055055	9.067287749	7.850928809	1.154931852	0.23074544	2.70445325	8.7570063	9.728583422	7.619262253	1.276840605	0.258625619	2.953356546	8.995419192	10.37390153	7.704512463	1.346470862	0.506834599	5.634363314	8.397329715	9.383718878	7.577558121	1.238356569	0.435165112	5.182184422	8.689734165	11.13342673	7.510381055	1.48240504	0.596627132	6.865884745	9.107726978	9.211160312	9.004293645	1.022974225	0.146276823	1.606073866	8.688067095	9.351819849	8.15920492	1.146168032	0.294170393	3.385912995
1160	5.811530711	8.052142317	4.014613439	2.005708006	0.67563345	11.62574	5.632158044	8.587933937	3.477065388	2.469879907	0.776489869	13.78672018	4.747879119	8.003582453	0.498087788	16.0686181	1.014184233	21.36078463	6.807056717	10.59444651	4.34122914	2.440425549	1.901009182	27.92703603	6.07779583	11.78622176	3.398669489	3.467892892	2.090272267	34.39194611	5.712298757	5.942193757	5.482403757	1.083866497	0.325120627	5.691590037	5.32940192	8.084302993	3.398669489	2.37866701	1.113786325	20.89889901
1163	7.776109726	9.162910256	6.71799051	1.363936171	0.360981084	4.642180939	7.893553005	9.773501772	6.301671409	1.550938019	0.483461347	6.124762154	8.573465889	10.89741052	5.275931702	2.065494995	0.879187434	10.25474931	7.234725512	9.678665122	2.674654533	3.618659907	1.530230369	21.15118765	7.810617303	9.212251579	6.389184444	1.441850937	0.588638968	7.53639495	7.810582603	7.822867603	7.798297603	1.003150688	0.017373614	0.222436846	7.823686356	8.758394923	6.833018465	1.281775392	0.379221178	4.847090758
1164	6.665626204	10.65710807	4.782639087	2.228290255	1.039987236	15.60224357	7.814815659	10.43178127	4.377281272	2.383164486	0.820831552	10.50353057	8.636535649	10.72521059	5.843736965	1.835334248	1.166489976	13.50645702	7.471889263	9.343621512	4.161328495	2.245345813	1.096301935	14.67235255	8.082468413	10.66517113	6.014932552	1.773115665	1.124942649	13.91830554	7.405141207	7.430881207	7.379401207	1.006976176	0.036401857	0.491575462	6.971052009	9.114942343	3.70914186	2.457426188	1.193005857	17.11371334
1174	6.252386212	7.251197141	5.34591525	1.356399569	0.339069734	5.423045266	6.503335397	7.866043168	5.026686305	1.564856586	0.388720683	5.977251042	6.641682616	8.209410496	5.255324894	1.56211284	0.599834277	9.031360151	6.388028474	7.553439775	3.822998076	1.975789583	0.935851456	14.65008272	6.441427317	8.894906686	4.609009891	1.929895335	0.938751882	14.57366257	6.61505279	6.61515779	6.61494779	1.000031746	0.000148492	0.002244766	6.441340644	8.503091621	5.065813956	1.67852426	0.552643378	8.579632847
1175	8.327010289	8.979589752	7.431371151	1.208335524	0.302002349	3.626780064	8.513902602	14.02841388	7.284591188	1.92576543	0.456769468	5.364983481	9.107341294	10.53443011	7.570527045	1.391505512	0.633886967	6.960175823	8.193737411	9.122596385	5.467474926	1.668520937	0.703309241	8.583497447	8.60685725	10.81679389	6.003330281	1.801798899	0.779634493	9.058294692	8.703921269	8.830589602	8.577252936	1.029535875	0.179136075	2.058107712	8.644487301	9.635374616	8.024302696	1.200774071	0.361454256	4.181326706
1178	3.998313772	6.527845161	1.438574252	4.537718616	0.624836076	15.62748977	3.990007323	5.54915212	3.509861815	1.581017263	0.288539413	7.231550975	4.207400549	8.011703825	0.702385531	11.40641923	0.955491367	22.70977902	4.032003351	4.612560324	3.699033406	1.246963684	0.151293767	3.75232244	4.075014039	4.433839897	3.77824949	1.173516971	0.118760774	2.91436478	4.005671273	4.101691273	3.909651273	1.04911947	0.135792786	3.390013234	4.050834516	4.39932367	3.718042127	1.183236639	0.119912952	2.960203675
1179	3.991217062	6.02317321	0.961197049	6.266325115	0.547368097	13.71431542	4.080612763	4.986478721	3.036255763	1.642311818	0.256629372	6.288991057	4.208031466	6.525529059	2.241690289	2.910986005	0.727714256	17.29346042	4.131657779	5.367191675	3.719089293	1.443146763	0.302108142	7.312032073	4.16417695	5.398429641	3.826928214	1.410643038	0.283631143	6.811217353	3.960093214	3.970198214	3.949988214	1.005116471	0.014290628	0.360865951	4.066714855	4.323138593	3.809339203	1.134878876	0.10772981	2.649062305
1181	4.960905737	6.185195991	4.065242054	1.521482832	0.2608435	5.257981383	4.875415459	5.457778364	3.75434474	1.453723284	0.223911565	4.592666353	4.935745919	6.088303035	2.569689489	2.369275767	0.546188709	11.06598107	4.975380004	5.795332397	4.394763097	1.318690512	0.294016806	5.909434163	5.047195247	6.433671642	4.457656756	1.443285563	0.459053003	9.095209924	4.894456988	4.949751988	4.839161988	1.02285313	0.078198939	1.597704079	4.812136904	5.213484739	4.42950271	1.176990981	0.174505174	3.626355133
1182	6.979501423	7.549290173	5.985634936	1.261234648	0.308828884	4.424798633	6.897648763	8.14894839	5.441402201	1.497582441	0.306026865	4.436683799	6.736165644	8.01034474	4.714156439	1.699210631	0.572211594	8.494618809	7.178297402	7.887308737	6.457994016	1.221324875	0.364209623	5.073760569	6.731541033	7.357989191	4.829588065	1.523523143	0.481606549	7.154476911	7.150848347	7.362974597	6.938722097	1.061142743	0.29999182	4.195192027	7.091124555	7.914575152	6.400522335	1.236551446	0.346221711	4.882465516
1183	5.222267491	6.475101328	3.756006651	1.723932338	0.42549813	8.147765895	4.945227865	6.622549858	3.378337879	1.960298258	0.335985406	6.794133959	4.548396767	5.56520433	2.973810494	1.871405169	0.522369636	11.48469807	5.365646031	7.666697978	3.128009711	2.450982793	0.759410493	14.15319775	5.031102461	6.57386985	4.113515601	1.598114724	0.467599471	9.294175075	5.106119791	5.165247291	5.046992291	1.023430787	0.083618912	1.637621439	5.028433564	5.844981175	4.392696178	1.330613577	0.292368311	5.814301964
1184	4.763299478	5.403210501	3.794843121	1.423829742	0.261705512	5.494206557	4.682214645	6.002582343	3.726592157	1.61074303	0.245915631	5.252122118	4.950948077	7.339115165	4.16414751	1.762453214	0.586231726	11.84079729	4.888751345	6.507896652	3.849845872	1.69043044	0.666054399	13.62422329	4.874952764	6.146037659	4.21392917	1.458505212	0.441608068	9.058714801	4.818033791	4.828558791	4.807508791	1.004378567	0.014884598	0.308935105	4.658978616	5.241678307	4.307341556	1.216917265	0.2052044	4.404493284
1185	6.170745542	6.915821485	2.565456905	2.695746505	0.442637267	7.173157027	6.106047441	6.771232987	5.454216823	1.241467512	0.214817111	3.518104199	6.005518065	6.972580098	3.609514371	1.931722493	0.547494089	9.116517224	6.195655074	7.393563078	5.316991136	1.39055396	0.587097667	9.475957911	6.077157022	7.69331112	5.522978766	1.392964095	0.343811761	5.657444088	6.286193481	6.313903481	6.258483481	1.00885518	0.039187858	0.623395667	6.160881736	7.298705332	5.545957035	1.316040728	0.337072682	5.471175982
1186	7.043221799	8.451617191	5.702780556	1.482016905	0.284960467	4.045882337	7.230670431	8.187169253	5.394806242	1.517602095	0.277997511	3.844698957	7.080688559	8.606259741	5.650163944	1.523187615	0.502838805	7.101552351	7.370417111	8.437130519	6.57224361	1.283751945	0.468063619	6.350571645	7.279479595	8.18839796	5.780898338	1.416457699	0.517431099	7.10807815	7.139301425	7.289884758	6.988718092	1.043093263	0.212956992	2.982882772	7.168716362	7.860529097	6.746239602	1.165171942	0.261932043	3.653820708
1191	8.398293685	9.776507892	7.452539649	1.311835744	0.455072795	5.418633976	8.747274289	10.03364496	6.615803329	1.516617781	0.518501093	5.927573278	7.349203861	9.967747875	3.775511321	2.640105413	1.635258473	22.25082477	8.814856117	11.04971039	6.677740695	1.654707916	1.071694027	12.15781645	8.156193582	11.05148333	3.882036277	2.846826392	1.540255802	18.88449295	8.622203592	8.716130258	8.528276925	1.022027115	0.132832366	1.540584892	8.138657441	10.36899097	5.277241501	1.96485057	1.181300485	14.51468492
1192	9.748968023	10.89079216	8.875425195	1.227072723	0.306784721	3.146843033	10.11936135	11.16778612	8.972969825	1.244603106	0.294113023	2.906438589	10.4718493	11.47996865	9.256640745	1.240187338	0.41595964	3.972169844	9.676804652	10.92635796	6.622834668	1.649800803	0.794007908	8.20526958	9.858880257	11.21314147	8.27369445	1.355276236	0.763922441	7.748572056	10.05074606	10.06204606	10.03944606	1.00225112	0.015980613	0.158999274	10.0941137	10.9145614	9.575309227	1.139865162	0.306752541	3.03892496
1193	8.259112845	9.499470892	6.825214225	1.39182018	0.424776324	5.143122899	8.015803362	10.0942735	6.258354816	1.612927646	0.520297657	6.490898464	7.212794981	9.129089437	4.604101589	1.982816682	1.060518409	14.70329341	8.93274644	10.70815022	7.189740933	1.489365238	0.927233616	10.38016272	8.195869246	9.31991924	6.334395627	1.471319411	0.649892162	7.929508665	7.016544569	7.246204569	6.786884569	1.067677591	0.324788287	4.628892235	7.953562961	8.865950459	4.559546757	1.944480654	0.766822369	9.641243467
1195	8.224329626	9.677398481	6.827275966	1.417461156	0.468163259	5.692418471	8.216556414	9.733104136	6.682131645	1.456586708	0.431323036	5.249438018	7.944808174	9.579273777	6.079456793	1.575679226	0.705850222	8.8844212	8.204602595	9.760339958	6.221006307	1.568932658	0.851945605	10.38375223	7.901923861	10.53344684	3.511271968	2.999894892	1.505039863	19.04649918	7.976339444	8.249649444	7.703029444	1.070961692	0.386518709	4.845815696	8.033682481	9.687424292	6.062502373	1.597925031	0.733926824	9.135621504
1196	7.813325816	8.477009976	6.865622951	1.234703688	0.266276401	3.40797769	7.812284022	8.986480084	6.826773316	1.316358354	0.264919543	3.391063899	7.690725156	9.329881627	6.368412976	1.465024593	0.494685764	6.43223824	7.89995882	8.848993748	6.808173159	1.299760382	0.579203861	7.331732655	7.603003279	9.235474338	5.126258175	1.801601485	0.781104832	10.27363534	7.676534332	7.768689332	7.584379332	1.024301263	0.130326851	1.69773032	7.978719137	8.966329863	7.456408789	1.202499771	0.368265544	4.615597285
1200	7.042850562	8.249670718	6.101085064	1.352164514	0.338754456	4.809905492	7.344637995	8.37895152	6.265395056	1.3373381	0.320139329	4.358816993	7.697394394	8.895391789	6.936694477	1.282367534	0.435477323	5.657464086	7.130576504	8.179213411	6.366870044	1.284652169	0.464912616	6.519986362	7.275515345	9.565739277	5.321561746	1.797543604	0.867985853	11.9302319	7.375127223	7.419618473	7.330635973	1.012138442	0.062920129	0.853139577	7.187653272	8.21737786	6.485332692	1.267071136	0.381423431	5.306647619
1203	8.719583099	9.881107772	7.455308623	1.32537877	0.406519831	4.662147567	8.061528261	9.282095603	6.521420076	1.42332429	0.49250615	6.109339738	7.312242578	9.067083781	4.912785834	1.845609413	0.814022958	11.13232977	8.248159706	11.17243055	5.367346968	2.08155549	1.331683142	16.14521529	7.810260019	10.15979982	4.341104132	2.340372291	1.097147876	14.04752048	7.863753412	7.885665079	7.841841745	1.005588398	0.030987776	0.39405834	8.640483027	9.877620343	7.392503	1.336167242	0.570320159	6.600558753
1207	7.898527508	8.453022322	7.231829375	1.168863628	0.276873207	3.505377512	7.811687814	9.09671455	6.985086499	1.302305211	0.248952939	3.186928931	7.721635422	9.027423388	6.43795663	1.402218733	0.46254158	5.990202266	7.816897381	8.529980312	6.869311477	1.241751861	0.415930621	5.32091699	7.667116316	8.479178618	6.92922482	1.223683578	0.367697909	4.795778414	7.822832753	7.836477753	7.809187753	1.003494602	0.019296944	0.246674634	7.964353086	9.08762007	7.339146666	1.238239333	0.336018898	4.219035681
1208	4.364729084	5.617993636	2.753487094	2.040319582	0.310828576	7.12137156	4.35840349	6.294049664	2.480682754	2.537224744	0.308619006	7.081010444	4.397688387	5.657981433	2.911785748	1.943131096	0.464860326	10.57056082	4.331912675	5.769281417	3.556391173	1.622229146	0.389435533	8.989921142	4.464821522	5.171248034	4.230923691	1.222250367	0.226534808	5.073770744	4.293748691	4.404003691	4.183493691	1.052709533	0.155924116	3.631421574	4.337007344	4.663574293	4.087617918	1.140902694	0.132384201	3.052432028
1209	7.422896097	8.634040027	5.814501174	1.484915003	0.445173442	5.997301268	7.531600041	8.612769937	6.587766397	1.307388486	0.374835803	4.976841593	7.251676696	8.281149844	5.780078142	1.432705517	0.444409227	6.12836514	7.567600108	8.554770013	6.143448295	1.392502973	0.662324917	8.752113052	7.525336151	8.979205435	4.560211526	1.969032661	0.873696912	11.61007156	7.743436932	7.942269432	7.544604432	1.052708529	0.281191618	3.631354147	7.64661327	8.481478269	6.784501911	1.250125415	0.331692849	4.337774605
1211	7.875443001	8.506680337	7.235990308	1.175606928	0.168252398	2.136418208	8.126378973	9.617226191	7.331893079	1.31169755	0.269230712	3.313046476	7.951747515	8.896027713	7.351240604	1.210139648	0.322376327	4.054156976	8.13301477	9.042820441	7.296606452	1.239318648	0.397401781	4.886278853	8.021903573	8.473889654	7.432313348	1.140141603	0.235301194	2.93323389	7.904844503	7.935096503	7.874592503	1.007683445	0.042782789	0.541222394	8.011083264	8.534788365	7.654937339	1.114939024	0.220410535	2.75131999
1212	6.709789716	7.201291386	5.964414926	1.207375992	0.209266625	3.118825385	6.791418999	7.665302468	5.966981067	1.284619874	0.251148807	3.698031397	6.907844017	8.529585573	5.583122286	1.527744716	0.569090781	8.238327033	6.623386941	7.572871825	6.091354779	1.243216345	0.332773884	5.024225317	6.770820979	7.296378913	5.691554272	1.281965973	0.287909988	4.252216806	6.935497796	7.057090296	6.813905296	1.035689519	0.171957763	2.479386017	6.908962321	7.61467461	6.385595264	1.192476863	0.235931736	3.414865003
1213	6.249083934	7.618337378	4.529045348	1.682106668	0.303772579	4.861073752	6.314589984	6.978197367	5.133388956	1.359374368	0.222273817	3.520003952	6.410083333	7.451496573	5.825587642	1.279097841	0.310582423	4.845216626	6.287600553	7.006512167	4.896927895	1.430797495	0.399627865	6.355808731	6.233043522	6.753075282	5.312813274	1.271092157	0.240081805	3.851758846	6.328008975	6.330823975	6.325193975	1.000890091	0.003981011	0.06291096	6.273330265	7.281815767	5.756779484	1.26491136	0.247025008	3.937701315
1230	5.224306323	7.481942807	3.500244903	2.137548375	0.834017337	15.96417372	5.929595102	8.709851497	4.611677076	1.888651645	0.619892281	10.45420927	7.314659414	9.47624484	5.322809645	1.780308798	1.094469498	14.9626857	4.671573485	6.679190686	2.31170817	2.889288005	1.193925988	25.55725586	5.924180011	8.678165781	5.068346598	1.712228162	0.874492715	14.76141361	5.561441351	5.635153851	5.487728851	1.026864483	0.104245217	1.87442806	5.556661062	6.773155673	4.760893636	1.422664775	0.42409901	7.632263424
1234	5.303955221	7.883877546	1.936832755	4.070499905	0.993487787	18.73107418	5.570528915	8.951951551	4.242097221	2.110265532	0.612295983	10.9917028	6.264722171	8.768978481	3.881859665	2.25896329	1.146112634	18.2947081	4.521047654	6.226474586	3.123359617	1.99351831	0.902917322	19.97141794	5.552715577	8.928704147	4.513608767	1.978174141	0.949444055	17.0987338	5.410394136	5.520539136	5.300249136	1.041562197	0.155768553	2.879061098	5.330453882	6.950240723	4.367002992	1.591535599	0.511441868	9.594715179
1236	5.175778804	9.981062626	2.644634418	3.774080288	1.556276326	30.06844738	5.253347843	9.49362856	3.135362106	3.027920935	1.073460355	20.43383356	5.202864796	8.338918807	2.315482565	3.601374043	1.065629271	20.48158683	4.651564767	6.417741722	3.132305594	2.048887482	0.598720211	12.87137212	5.201634106	12.34497894	4.668825486	2.644129445	1.318408748	25.34604935	5.057783877	5.108278877	5.007288877	1.020168599	0.071410714	1.411897297	5.004828345	6.236248838	4.693207583	1.328781804	0.276307135	5.52081143
1238	4.841762633	6.7162472	3.572767326	1.879844554	0.542235007	11.19912413	4.692824993	7.446952722	3.425661966	2.173872611	0.388867674	8.286430343	4.585841093	6.779651065	2.880236183	2.353852475	0.706451168	15.4050512	4.579126773	6.55621603	3.069396359	2.135995246	0.643179259	14.04589326	4.724019299	5.102224108	4.45948551	1.14412842	0.131745309	2.788839352	4.79683051	4.84244551	4.75121551	1.019201402	0.064509352	1.344832833	4.675263765	5.074575929	4.319412595	1.1748301	0.121000433	2.588098531
1244	3.851955701	7.000115771	1.742259354	4.017837962	0.48546369	12.60304446	3.860226442	4.930191644	3.174975906	1.55282805	0.212735764	5.510965935	3.891435894	6.588937575	2.11554782	3.1145302	0.707389963	18.17812195	3.855256642	4.713788435	3.425280762	1.376175783	0.24154275	6.265283284	3.841495094	4.17995577	3.53257577	1.183260047	0.124952758	3.252711636	3.75935577	3.87892577	3.63978577	1.065701669	0.169097516	4.498045037	3.856439999	4.114438429	3.627111391	1.134356788	0.10000074	2.593084291
1258	4.432944315	6.15021899	3.70265989	1.661027254	0.30485334	6.876994568	4.458739487	5.283530541	3.968944602	1.331218011	0.182698907	4.097546113	4.415827864	6.993856161	2.662272719	2.627024689	0.659478828	14.93443241	4.44988897	5.26967222	3.672274208	1.434988762	0.306830199	6.895232702	4.5546205	4.995537727	4.354070241	1.147325939	0.18452804	4.051447106	4.591861907	4.620606907	4.563116907	1.012598844	0.040651569	0.88529598	4.441936518	4.798531935	4.068628232	1.179397984	0.141791517	3.192110388
1259	4.473653639	5.957605265	1.114997448	5.343155967	0.465292312	10.40072276	4.413748868	5.964864022	2.728044238	2.186498276	0.340046467	7.704254979	4.228572784	5.828407099	2.454707461	2.37437951	0.538643189	12.73817944	4.299485433	5.460343194	2.384787457	2.289656119	0.595639475	13.85373865	4.451642996	6.753965177	3.692463598	1.829121669	0.556674047	12.50491217	4.378047114	4.460557114	4.295537114	1.038416616	0.116686761	2.665269651	4.329016827	4.938595721	3.914990455	1.261457921	0.230684025	5.328785592
1263	5.511100681	6.511270832	4.416733483	1.474227697	0.323546541	5.870815285	5.84390418	7.034822183	4.835293255	1.454890492	0.318983283	5.458393451	5.919809913	7.297027249	4.919450256	1.483301359	0.482201299	8.145553763	5.503519689	6.507458704	4.887102347	1.331557688	0.424262455	7.708929545	5.705274096	6.872785249	5.014023309	1.370712664	0.375938329	6.589312316	5.717191879	5.800356879	5.634026879	1.029522401	0.117613071	2.057182501	5.663516653	6.403267523	5.009772763	1.278155283	0.312986359	5.526360714
1264	5.689694142	6.995041843	2.83745683	2.465250491	0.627530357	11.02924588	5.519189496	7.335073373	4.041031854	1.815148615	0.527685918	9.560931332	5.827289999	12.1153397	1.560262163	7.764938476	1.468722704	25.20421506	5.431720068	7.950690686	3.843571881	2.068568231	0.904879473	16.65916986	5.560607371	7.174140036	4.289843417	1.672354755	0.53942879	9.700896935	5.668089395	5.852079395	5.484099395	1.06709944	0.260201153	4.59063249	5.650434152	8.298248053	4.198009081	1.976710363	0.714386291	12.64303364
1266	9.011597232	10.48468672	8.016295444	1.307921694	0.385189161	4.27437169	9.376495316	10.53895028	7.493039538	1.406498687	0.41372057	4.412315644	9.61395523	10.77437475	7.355009743	1.464902853	0.587808611	6.114118454	8.814768893	10.34319992	7.544527518	1.370953966	0.741971381	8.417366236	8.991021685	10.20965726	7.336681372	1.391590658	0.709404106	7.890138973	8.618991726	8.697761726	8.540221726	1.018446828	0.111397602	1.292466751	9.129288471	9.991485908	8.38244324	1.1919539	0.357054851	3.911091782
1267	6.672296932	7.372305948	6.249031374	1.17975179	0.19676317	2.94895704	6.714626484	8.17048704	6.001737389	1.36135364	0.229260446	3.414343993	6.710127801	7.663955345	5.955303052	1.286912736	0.336604516	5.016365201	6.715987839	7.402560924	6.119296798	1.209707777	0.368214504	5.482655911	6.707679071	7.540060011	6.037623056	1.24884577	0.33269599	4.959927072	6.635599988	6.678509988	6.592689988	1.013017448	0.060683904	0.914520225	6.733882207	7.628602487	6.251078155	1.220365879	0.286465069	4.254084945
1268	4.059899551	7.044756148	1.224303513	5.754092898	0.493880631	12.16484854	4.0877541	6.806116728	2.516639654	2.704446271	0.479226714	11.72347217	3.928178295	4.922011716	1.658037594	2.968576668	0.597902055	15.2208482	4.166778137	5.507343386	3.214410128	1.713329403	0.550975609	13.22306085	4.21834221	7.678310147	3.664014798	2.095600201	0.753434114	17.86090546	4.436491499	4.850078165	4.022904832	1.205615934	0.584899873	13.18383848	3.914762174	4.973354686	3.460702982	1.437093767	0.360452937	9.207530912
1271	5.116730208	6.818458128	3.173543766	2.148531305	0.479747642	9.376058985	5.107966628	8.81102221	3.609387971	2.441140238	0.500130836	9.791192317	5.280069932	6.423397571	4.268197341	1.504943905	0.433748852	8.214831569	5.3235122	8.763872387	3.559953807	2.461793849	0.931975238	17.50677377	5.270379645	6.519144148	4.763560509	1.368544419	0.455150639	8.636012378	5.259076865	5.281001865	5.237151865	1.008372872	0.031006632	0.589583175	5.128663089	7.647947341	4.713670209	1.622503697	0.484052369	9.438178344
1272	4.376862092	6.353608659	3.055571726	2.07935183	0.481072985	10.99127582	4.008819828	6.143072039	2.487880889	2.469198612	0.367619856	9.170276345	4.106791255	7.455096265	2.479927438	3.006175161	1.053988445	25.66452443	4.035804273	7.480907393	2.402413125	3.113913805	1.076865675	26.68280229	4.205520009	7.483847246	3.661199712	2.044096972	0.609186397	14.48540005	5.08582234	5.40737734	4.76426734	1.134986128	0.454747442	8.94147321	4.016499133	4.609830408	3.804640478	1.211633644	0.171149921	4.261171619
1277	6.787899335	9.351047311	5.085777617	1.838666182	0.605746802	8.923921409	7.676044456	13.15652083	4.211174882	3.124192465	1.072438764	13.97124223	8.519830521	10.22947317	6.485074636	1.577387115	0.900005178	10.56365119	7.104199974	11.0835718	3.505642549	3.161637743	1.707376483	24.03333927	7.647258715	10.54877258	5.584136271	1.889060738	1.127411234	14.74268461	7.702556995	7.855348245	7.549765745	1.040475759	0.216079458	2.805295152	7.214555904	9.478630215	5.097437662	1.859489187	0.816005841	11.31054846
1278	8.253583557	10.63352443	6.867445971	1.54839579	0.625628563	7.580083954	9.148325286	11.74629052	5.893171168	1.993203691	0.983419262	10.74971901	10.49782147	12.48380085	8.583049895	1.45447143	0.917647667	8.74131523	8.00567185	10.49827245	3.004620034	3.494043284	1.950707363	24.36656659	8.922793936	12.31631466	6.503388333	1.893830421	1.263536429	14.16077115	9.175338238	9.331708238	9.018968238	1.034675807	0.221140575	2.410162645	8.755723221	11.28004434	7.070197607	1.595435512	0.807972909	9.227940273
1280	4.400095851	5.840454666	2.283261941	2.557943336	0.445214046	10.11828062	4.533184669	7.172193201	3.440579874	2.084588489	0.343038288	7.567269211	4.674991756	7.589597654	3.453036602	2.197948799	0.709692179	15.18060815	4.45442285	6.827616524	4.046966328	1.687094967	0.543944642	12.21133827	4.526790808	4.828176364	4.229044785	1.141670663	0.1303759	2.880095531	4.642952498	4.706382498	4.579522498	1.027701578	0.089703566	1.932037132	4.498744423	4.726698423	4.234020782	1.116361649	0.112896784	2.509517626
1281	7.86993606	10.14885841	6.430179164	1.578316583	0.619159378	7.867400362	8.520889378	11.16177158	2.084414642	5.354871027	1.193053443	14.00151311	9.853928814	11.77593946	6.841258137	1.721311961	0.907057998	9.205039077	7.60138364	10.02947795	2.301237544	4.358297549	1.824532469	24.0026363	8.323417513	11.214229	5.711992479	1.96327797	1.221436915	14.67470439	8.549122399	8.586602399	8.511642399	1.008806761	0.053004724	0.620001935	8.008443614	10.30476724	6.882602874	1.4972195	0.731813319	9.138021747
1282	8.374564072	10.37785852	7.276614344	1.426193286	0.560962639	6.698410021	8.985670279	11.13440773	6.295248746	1.768700202	0.59633259	6.63648422	9.531860794	11.58316197	7.519967848	1.540320678	0.894813631	9.387606999	8.780029365	11.36357846	4.839357344	2.348158578	1.405867174	16.01210105	8.713901031	11.75125432	6.55447913	1.792858606	0.987934062	11.33744873	8.638134208	8.693001708	8.583266708	1.012784759	0.077594363	0.898276882	9.196436234	10.72421774	7.859505994	1.364490052	0.656698848	7.140797062
1284	8.106329637	9.833203382	6.669618825	1.47432764	0.563678352	6.953558237	8.484455765	10.71629655	6.479829886	1.653792884	0.67685436	7.977581343	8.968165663	10.60343401	6.24500178	1.697907283	1.022439959	11.4007702	8.40541361	11.01728206	4.966616662	2.218267043	1.402729503	16.68840544	8.33213705	11.36377439	4.34563438	2.614986305	1.320767697	15.8514879	8.193237312	8.399227312	7.987247312	1.051579723	0.291313852	3.555540266	8.901209247	10.57512565	7.406759508	1.427766845	0.664123461	7.461047621
1286	5.808251317	7.473637307	3.931887939	1.900775766	0.483477366	8.323974625	5.612605893	7.123995183	2.396272441	2.972948761	0.498591231	8.883417796	4.638115388	6.865810638	1.482360785	4.631673145	1.054689904	22.73962194	6.082877357	8.183176676	4.171747957	1.961570248	1.154341674	18.97690198	5.601839597	7.787435582	4.168831376	1.86801405	0.605646367	10.8115621	5.151864015	5.151864015	5.151864015	1	0	0	5.557518691	6.84406171	4.066169783	1.683171652	0.605157942	10.88899517
1287	5.885909295	6.589304154	4.860356248	1.355724523	0.306086942	5.200334001	5.641103537	7.519727987	4.012786541	1.873941689	0.531126593	9.41529596	5.365347922	7.451851894	3.168520358	2.351839677	1.174734314	21.89483946	6.00213833	7.92199938	4.816986797	1.644596449	0.600836151	10.01036827	5.491578643	6.975767498	3.703297347	1.883663893	0.773564003	14.08636849	5.149481451	5.239821451	5.059141451	1.03571357	0.127760053	2.481027545	5.956842615	6.809877132	5.065958249	1.344242648	0.35940196	6.033430505
1288	4.349411326	6.140003366	2.952859565	2.079341476	0.419128927	9.636451814	4.09764554	6.191553199	2.742543014	2.257595658	0.321387799	7.843230859	4.441192079	7.425625647	2.501048759	2.969004751	1.128562957	25.41126205	3.9455549	5.925628501	3.376595631	1.754912092	0.599246787	15.1878963	4.188164146	4.644143116	3.893182147	1.192891301	0.137681128	3.28738616	4.162848722	4.192485389	4.133212056	1.014340743	0.041912576	1.006824383	4.190140657	4.502155728	4.012992703	1.12189482	0.097317843	2.32254359
1291	6.040771459	6.581666253	4.865548262	1.35270804	0.347853623	5.75843044	6.029086346	7.379055489	4.062424332	1.816416722	0.413447202	6.857543225	6.825618211	8.457944184	5.526186263	1.530521011	0.665564976	9.750984527	5.935137548	7.78620546	5.306595962	1.467269322	0.584594087	9.849714211	6.112148175	6.987765212	5.367258072	1.30192458	0.363039129	5.939632323	6.153961895	6.22223627	6.08568752	1.022437687	0.096554547	1.568981881	6.226844349	6.942691058	5.725491832	1.212592955	0.284597974	4.570500856
1292	6.486656645	7.960347673	3.894240059	2.044133785	0.590950954	9.11025489	6.704084325	8.167957007	5.18699186	1.574700179	0.479505775	7.152442472	7.832082002	10.47933025	5.373117743	1.950325817	0.992611268	12.67365775	5.823288064	8.726726399	2.036613249	4.284920765	1.509101129	25.91493177	6.576599165	9.181524815	3.761444269	2.440957292	0.998966857	15.18971784	6.713785266	7.035177766	6.392392766	1.100554679	0.454517632	6.76991614	6.879496865	8.352764048	5.72593379	1.458760152	0.52139181	7.57892358
1293	8.767000837	11.322262	6.596122668	1.716502644	0.718854087	8.199543952	9.37589568	12.02868205	6.125150103	1.963818331	0.970245479	10.34829644	10.81526686	12.42462162	8.087887529	1.536201087	0.918305555	8.490826597	8.255934249	11.33462105	2.468403607	4.591883197	2.052925121	24.86605463	9.152373645	13.02102104	5.039063924	2.584015848	1.531036806	16.72830312	9.26060426	9.44327926	9.07792926	1.040245962	0.258341463	2.789682566	9.037452919	11.63303435	7.895967918	1.473287945	0.821038628	9.084845425
1294	5.094972427	6.057944343	3.382583699	1.79092223	0.43090751	8.457504267	5.52195168	8.65476948	3.99634511	2.165671192	0.591827046	10.71771504	6.85023217	10.82126796	3.860795945	2.802859337	1.763191562	25.73915042	4.236915919	6.275681774	3.339059557	1.879475842	0.930324497	21.95758696	5.565478284	6.283172991	4.852230874	1.294903964	0.339955113	6.108282081	5.331423374	5.475285874	5.187560874	1.055464409	0.203452299	3.81609721	5.352027084	5.682649036	4.984258558	1.140119231	0.159970156	2.988963872
1295	5.758401156	7.576642887	4.556039639	1.662988799	0.512998633	8.908699124	6.591601146	8.371937868	3.703833175	2.260344209	0.609577454	9.247790335	5.888950148	7.822377018	3.624157858	2.158398537	0.963310215	16.35792783	6.057994381	7.897480337	4.206730042	1.877344222	1.068425458	17.63662016	5.978028691	8.518097728	4.330868307	1.966833698	0.881210201	14.74081586	5.991711538	6.015936538	5.967486538	1.008118996	0.034259324	0.571778587	6.054282545	7.298213579	4.727552104	1.543761638	0.644626648	10.64744903
1297	3.986997529	5.202044261	2.625558988	1.981309231	0.273116446	6.850178459	3.979565598	4.808288449	3.410300465	1.40993103	0.188783723	4.743827397	3.982844038	5.282796429	2.961465691	1.783845224	0.385745588	9.68517933	4.049944723	5.111685943	3.280169559	1.558360277	0.349921562	8.640156496	4.001524755	4.481109929	3.624568243	1.236315508	0.146510865	3.661375939	4.336523243	4.501938243	4.171108243	1.079314652	0.233932136	5.394462875	3.995563251	4.312772348	3.618836474	1.191756626	0.149541019	3.742676795
1298	5.492472836	10.74633101	4.447596497	2.416210872	0.601477795	10.95094711	5.32533134	9.283284228	3.708351714	2.503345137	0.470401183	8.833275405	5.221688503	6.926752786	4.056803898	1.707440872	0.501029674	9.595165892	5.136235449	6.145288326	2.984579743	2.059012945	0.667535035	12.99658167	5.366835168	6.207623539	4.66293923	1.331268377	0.333121794	6.20704351	5.206098607	5.248978607	5.163218607	1.016609794	0.060641478	1.164816154	5.340012406	6.663733741	5.058839827	1.317245449	0.325481188	6.095139164
1299	7.817019406	12.12623767	3.587689404	3.37995749	1.539829626	19.69842398	5.574023428	12.87092555	2.292467984	5.614440699	1.546274914	27.74073224	5.09192613	10.30292962	1.980632002	5.201839416	1.927141022	37.84699488	6.928608853	14.44007262	3.091285247	4.671219723	3.399275285	49.06144014	5.705106778	11.24365823	1.586985469	7.084915681	2.797819828	49.04062161	5.965214466	6.192424466	5.738004466	1.07919478	0.321323464	5.38662047	8.435493782	13.19952984	2.637733509	5.004118041	2.973879146	35.25435764
1301	3.689611827	5.528308557	0.116725522	47.36160936	0.731267228	19.819625	4.611231333	9.681788995	-2.1797039	-4.441790922	1.288099045	27.93394979	5.957887623	11.94152694	0.948109846	12.59508799	2.120354522	35.58903182	3.412848819	9.161562539	0.560794584	16.33675289	2.428181585	71.14823169	4.394220242	8.636979297	3.952828428	2.185012443	0.80672495	18.35877369	4.323476887	4.406434387	4.240519387	1.039126103	0.117319622	2.713548023	4.202622718	6.630156368	3.795774116	1.746720475	0.436228783	10.37991779
1302	5.050144976	5.888133526	3.998018845	1.472762824	0.271806956	5.382161446	5.072968731	6.573974914	4.505469725	1.459109775	0.288015553	5.677455709	5.074443055	6.324018081	4.108803348	1.539138661	0.426831005	8.411386246	5.176013752	7.186006807	4.686013074	1.533501229	0.632986396	12.22922554	5.186889649	5.860028783	4.75137743	1.233332622	0.284562896	5.486195295	5.160030122	5.230002622	5.090057622	1.027493795	0.098956058	1.917741877	4.985678665	5.383031405	4.747208359	1.1339362	0.177629254	3.562789867
1305	5.165607713	6.238859695	3.822309164	1.632222677	0.39634724	7.672809514	6.052491947	8.310440144	3.881515144	2.141029942	0.709762445	11.7267805	5.92066383	8.770609953	4.073370572	2.153157882	0.994337519	16.79435867	6.164645501	8.963089767	3.643708279	2.459881275	1.274207607	20.66960066	5.771839962	7.520307086	4.918262392	1.529057721	0.64601863	11.19259429	5.506401604	5.528189938	5.484613271	1.007945258	0.030813357	0.559591521	5.723246794	7.350823815	5.05602241	1.453874848	0.490450812	8.569450689
1306	7.987168221	9.442201046	6.273004483	1.505211908	0.696237509	8.716950611	8.541241742	10.86152947	5.662636786	1.918104565	0.786699721	9.210601272	8.828243182	11.30885364	6.249874286	1.809452978	1.076797281	12.19718645	7.838020384	9.830116376	5.983388966	1.64290111	1.113171161	14.20219783	7.947579882	9.818282514	4.920627953	1.995331207	1.206037033	15.17489665	8.067850456	8.085990456	8.049710456	1.004506994	0.025653834	0.317976073	8.721217523	11.46249774	7.392694146	1.550516972	0.823306035	9.440264884
1307	7.365682722	9.098126486	5.55926752	1.636569288	0.432782515	5.87566057	7.391635362	9.011719672	4.815559289	1.8713755	0.576729433	7.802460545	7.715950365	9.715489692	3.593432943	2.703679141	1.119419539	14.5078634	6.838670441	8.713101515	4.995156707	1.744309944	1.139681203	16.66524528	7.175232274	9.327528134	5.235722109	1.781517036	0.787154424	10.97043822	7.265715342	7.683770342	6.847660342	1.122101559	0.591219051	8.137107263	7.369454545	8.765629677	5.898452579	1.486089709	0.679713104	9.223384167
1308	5.033834022	7.762834073	3.501537355	2.216978797	0.679116165	13.49103213	4.779230131	8.826303366	-0.190494153	-46.33372317	0.890911508	18.64131844	5.361504842	10.52319012	2.900811497	3.627671129	2.387965128	44.53908368	3.755501821	6.622633896	2.027794826	3.265928984	1.046447172	27.86437663	4.710974483	5.98740393	4.2543342	1.407365677	0.341133517	7.241251645	4.774764145	4.999309145	4.550219145	1.098696345	0.317554584	6.65068629	5.198473816	7.746748988	4.063154427	1.906584927	0.84363806	16.22857188
1311	4.644497703	7.580763677	1.026270691	7.386709705	0.748310595	16.11176585	6.227985122	10.84845694	2.242034447	4.838666486	1.609946744	25.85020216	5.942859546	11.58723907	1.974913561	5.867213279	2.320363165	39.04455671	5.344834505	10.85860281	1.856296137	5.849606964	2.840430147	53.143463	5.710074121	10.69112447	4.418773029	2.419478076	1.577973697	27.63490741	6.406855497	7.258230497	5.555480497	1.306499141	1.204026072	18.79277708	5.502269186	8.016784535	4.454271166	1.799797147	0.83366055	15.15121346
1312	6.864562921	7.710371977	5.968868366	1.291764453	0.229416934	3.342047219	6.950380495	7.686121678	6.251346678	1.229514547	0.218927	3.149856324	7.07620451	7.701818976	6.46349869	1.191586685	0.313196465	4.426051635	6.854573669	7.2608555	5.753642091	1.261958145	0.312242562	4.555244098	6.900069381	7.463246034	5.810684026	1.284400597	0.395919752	5.737909725	6.904144955	6.979669955	6.828619955	1.022120136	0.106808479	1.547019653	7.014644463	7.644620407	6.397262733	1.19498303	0.308040047	4.391385037
1315	8.092154055	8.674219149	7.368835384	1.177149264	0.173691306	2.146416204	8.089306389	8.914959362	7.485462501	1.190969745	0.202123592	2.4986517	8.153852612	8.752005388	7.396333607	1.183289702	0.312069675	3.827266563	8.042402103	8.484437861	7.577490164	1.119689723	0.20458938	2.543884	7.931909985	8.971559145	6.586593562	1.362093935	0.466058057	5.875735584	8.044713715	8.157588715	7.931838715	1.028461244	0.159629356	1.984276402	8.087261264	8.743923181	7.173848106	1.218860931	0.3611726	4.465944508
1316	8.397021512	10.71839257	5.411537905	1.980655547	0.965796157	11.50165157	8.091504451	10.16160799	6.290626129	1.615357166	0.709199633	8.764743785	8.497030848	10.07932829	7.430413337	1.356496312	0.571843202	6.729917922	7.640124281	9.801135801	5.321194004	1.841905368	1.115111408	14.59546163	8.058250216	9.798390015	6.30647913	1.553702123	0.816869799	10.13706173	7.835384572	7.927876239	7.742892906	1.023890726	0.130802969	1.669387995	8.137413162	10.65669525	6.255820171	1.703484908	0.926437951	11.38491966
1317	6.168692935	6.887236393	5.401082798	1.275158454	0.279106239	4.524560426	6.188051823	6.984902848	4.987065417	1.400603815	0.287107643	4.639709739	6.573341387	7.75293808	4.896821378	1.583259319	0.488416153	7.430256913	6.095901532	7.726021572	4.753294752	1.625403425	0.686742057	11.26563567	6.238640122	7.275339762	4.859002632	1.497290764	0.538238982	8.627504896	6.253427353	6.275217353	6.231637353	1.006993347	0.030815714	0.492781187	6.26076383	6.874382171	5.716662143	1.202516783	0.256709022	4.100282786
1318	6.364741903	8.202156418	4.845759517	1.692646197	0.625471043	9.82712343	6.510619245	8.401380098	4.995594241	1.681757904	0.558783153	8.582642171	7.609113597	9.319864062	4.715398335	1.976474393	0.881012326	11.57838314	5.545662909	8.340676659	3.478388451	2.397856587	1.225273139	22.09425923	6.754353503	8.998256309	5.114652592	1.759309386	0.980513181	14.51675843	6.745425482	6.871360482	6.619490482	1.038049756	0.178098985	2.640292825	6.3392146	6.843879118	4.94442027	1.384162095	0.376464399	5.938659959
1326	5.601674484	7.01946894	3.241045278	2.165804035	0.540051278	9.640890048	5.35840783	7.593773412	3.993683424	1.90144601	0.45884546	8.563093258	5.855925902	7.792024837	3.746968105	2.079554621	0.852901318	14.56475598	5.12656776	6.782366991	4.00770804	1.69233061	0.837633674	16.33907349	5.452689716	7.359025146	4.062594325	1.811410285	0.706663305	12.95990313	5.164746957	5.234971957	5.094521957	1.027568828	0.099313147	1.922904418	5.522496353	6.75394907	4.429953436	1.524609495	0.544122063	9.852827931
1329	9.52977974	10.27684461	8.504017281	1.208469394	0.319605181	3.353752027	9.34766932	10.15786683	8.198541849	1.238984568	0.300353652	3.21313946	9.171199603	11.04091234	7.997149434	1.380605981	0.546697485	5.961024822	9.735881789	10.67932106	8.653565285	1.234094932	0.466677083	4.793372525	9.424462912	10.35049835	8.253980673	1.254000798	0.508536209	5.395917131	9.382696186	9.412216186	9.353176186	1.006312294	0.041747584	0.444942302	9.486312037	10.38529604	8.749716835	1.186929387	0.370302209	3.903542359
1337	8.204354399	10.3539875	7.176296374	1.442803775	0.368817108	4.495382452	8.067941499	8.750603915	6.873566782	1.273080511	0.244462389	3.030046618	7.979322993	9.322847764	6.48475029	1.437657172	0.443397911	5.556836231	8.259229287	9.000261427	7.554445306	1.191386139	0.306281186	3.708350691	8.250751671	9.262181374	7.445427156	1.244009401	0.333820875	4.045945005	8.085281993	8.113726993	8.056836993	1.007061084	0.040227305	0.497537437	8.188395529	8.779181054	7.751122924	1.132633444	0.257541071	3.145195787
1340	10.01172053	10.84600466	8.227432148	1.318273364	0.318268406	3.178958148	9.968805288	11.77649438	8.549532494	1.37744308	0.273789682	2.746464337	10.13412914	11.69108115	9.227293756	1.267010833	0.524820311	5.178741103	10.15711756	10.99925748	9.6293233	1.142266921	0.370417031	3.646871557	10.21671432	11.50740938	8.825401699	1.303896386	0.607763711	5.948719833	10.03834025	10.09779525	9.978885254	1.011916161	0.084082067	0.837609258	9.968785415	10.70641135	9.049956879	1.183034515	0.346855557	3.479416421
1345	10.23038296	11.12047288	9.362848882	1.187723205	0.284460758	2.780548477	10.06286537	10.98280892	8.99118097	1.22150905	0.26787254	2.661990696	10.06046907	11.08291213	8.351122983	1.327116384	0.449417906	4.467166523	10.20540391	10.76870636	9.193235955	1.171372781	0.380544438	3.7288523	10.16509	11.25246687	9.224056408	1.219904386	0.475104113	4.673880041	10.09756823	10.24544323	9.949693227	1.029724535	0.209126831	2.071061327	10.13519634	10.67323905	9.381420948	1.13769962	0.278798258	2.750792863
1346	8.640524063	10.04268516	7.120613257	1.410368012	0.542600984	6.279723087	8.126014069	10.49492009	5.556820093	1.888655727	0.984863768	12.11988756	7.622067053	12.34764248	4.663077782	2.647959794	1.558150787	20.44262765	8.362361616	11.42062734	3.77473113	3.025547236	1.961770151	23.45952305	8.189018165	11.78929549	4.583622389	2.572047714	1.786784151	21.81927204	8.129737869	8.753312869	7.506162869	1.166150138	0.881868222	10.84743735	8.282420318	11.34493996	6.483774242	1.74974321	1.051856139	12.69986428
1347	10.37537797	11.14083449	9.204346782	1.210388391	0.303518774	2.925375581	10.21216887	11.16471389	9.428168082	1.18418698	0.307380859	3.00994689	10.2665724	11.34261093	9.274993992	1.222923804	0.412663414	4.019485747	10.26919933	11.14463562	9.360231383	1.190636766	0.453642727	4.41750825	10.37368842	11.27273549	9.176230109	1.228471317	0.454147121	4.377875084	10.45333898	10.46970898	10.43696898	1.003136926	0.023150676	0.221466807	10.28249719	10.87545533	9.200166089	1.182093369	0.33785893	3.285767297
1349	8.747452177	9.953985046	6.744706134	1.475821904	0.471886207	5.394556011	8.433040508	11.04620701	6.15244994	1.795415992	0.468927375	5.560596739	8.311469756	11.4790834	6.132453418	1.87185823	0.979426797	11.78403851	8.822141662	10.17062569	7.50120466	1.355865644	0.714174993	8.095256467	8.722070273	10.26373604	6.751745114	1.520160473	0.733657464	8.411505994	8.533213527	8.633408527	8.433018527	1.023762547	0.141697128	1.660536531	8.515920381	9.317124193	7.329278979	1.27121975	0.432291971	5.076280089
1350	10.62780414	11.43504027	10.01953034	1.141275079	0.256643708	2.414832874	10.45993538	11.35211248	9.279235773	1.223388731	0.245777348	2.349702354	10.18417594	11.8341981	8.982998611	1.317399525	0.42324247	4.155883329	10.65864508	11.47796992	9.404065343	1.22053277	0.500287055	4.69372093	10.58632139	11.86276503	9.252484523	1.282116712	0.468403963	4.424614992	10.39874632	10.43378299	10.36370966	1.006761414	0.049549329	0.476493297	10.43470109	11.22111494	9.808703253	1.143995761	0.288383614	2.763697895
1351	10.31751283	11.31130257	9.585638932	1.180025938	0.30130188	2.920295667	10.02655314	10.93479588	8.586590933	1.273473485	0.300157625	2.993627234	10.12225547	11.13395972	9.053191231	1.229838124	0.388735287	3.84040186	10.14209177	11.23281182	7.357890041	1.526634913	0.775080912	7.642219474	10.22228439	11.60221443	8.342140686	1.390795824	0.662845699	6.484320664	10.30487565	10.36406565	10.24568565	1.011554132	0.083707301	0.812307723	10.24679218	11.00461397	9.630993196	1.142625039	0.261146246	2.548565845
1352	5.674072194	6.390259723	3.84981863	1.659885916	0.355007466	6.256661065	5.580054872	7.338268817	4.393217606	1.670363154	0.279423006	5.007531508	5.77954185	7.240113669	4.911982577	1.473969737	0.506350938	8.7610913	5.626486121	6.913068039	4.743238899	1.457457275	0.411768039	7.318387173	5.711436351	6.862604141	4.794972191	1.43120833	0.408704384	7.155894922	5.550667304	5.681542304	5.419792304	1.048295209	0.1850852	3.334467549	5.699476206	6.228545339	5.210164054	1.195460503	0.18796758	3.297979902
1353	6.583901661	7.436570241	5.847293101	1.271797071	0.282922287	4.297182765	6.483137865	7.624917694	5.43388436	1.403216776	0.331559983	5.11418991	6.205651281	7.348885861	4.377571604	1.678758573	0.50407884	8.12289988	6.715770196	8.194447226	5.657070318	1.448531972	0.505930033	7.533462551	6.474712606	7.343077933	5.417701586	1.355386194	0.425854962	6.577202539	6.337416848	6.470790181	6.204043515	1.042995615	0.188618377	2.976265904	6.493901728	7.100454614	5.981740583	1.187021489	0.249717189	3.845410655
1356	5.303061102	7.484874113	3.551356345	2.107609991	0.744376505	14.03673258	4.841954766	10.80663741	2.48860217	4.342452779	0.741406356	15.31212893	4.869933045	9.665853083	2.86473049	3.37408811	1.529011969	31.39698133	4.04434927	7.195886004	1.517488698	4.74197008	1.030820009	25.48790771	5.029184235	7.95798484	4.260290741	1.867944073	0.730202236	14.51929779	5.213016963	5.413456963	5.012576963	1.079974832	0.283464966	5.437637523	4.800924065	6.09539188	4.225127178	1.442652877	0.384868622	8.016553005
1357	3.576202959	7.507313741	2.468512395	3.041229915	0.570948515	15.96521566	3.556588915	4.836504335	2.860146118	1.690999038	0.209402776	5.887741895	3.526918061	5.805011074	1.534043	3.784125397	0.696752636	19.75528278	3.557311036	3.861343479	3.119976724	1.237619322	0.136580281	3.839424763	3.61148676	4.083205441	3.407718184	1.198222746	0.134724378	3.730440864	3.519903184	3.562618184	3.477188184	1.024568702	0.060408132	1.716187326	3.573627464	3.980400665	3.323283398	1.197731336	0.147513591	4.127839069
1358	4.325511407	5.406413061	1.49842228	3.60807039	0.418394664	9.672721327	4.337346916	6.178421263	3.567525062	1.731850837	0.266488866	6.144052375	4.509251635	5.627286909	3.784007512	1.48712361	0.36772201	8.154834543	4.452443826	5.98446233	3.962265019	1.510363971	0.407477412	9.151769864	4.387549249	5.661274175	4.054540621	1.396280049	0.255379691	5.820554413	4.514280621	4.532420621	4.496140621	1.008069143	0.025653834	0.568281775	4.310991849	4.579096712	4.091077536	1.119288665	0.091744133	2.128144431
1359	4.319526285	6.119953576	2.393699721	2.556692271	0.570677306	13.21157156	5.152854093	8.692571455	2.012600592	4.319074281	0.908880921	17.63839815	5.868483471	10.50940427	3.259777484	3.223963698	1.73425614	29.55203246	4.333110752	7.780854556	3.358500146	2.316764692	1.112436994	25.67294162	4.829674431	7.060742742	4.303612029	1.640655034	0.409592176	8.480740923	4.992091322	4.993656322	4.990526322	1.000627188	0.002213244	0.044335011	4.806679095	7.615979398	4.344112187	1.753172817	0.496061465	10.32025346
1360	3.794990111	5.045257983	1.870183166	2.697734679	0.450070226	11.8595889	3.852427256	5.065011195	1.149247567	4.407241174	0.290325731	7.536176845	4.054682679	6.695935646	0.711531109	9.410601388	0.856445659	21.12238433	3.800033235	4.331067512	3.081717299	1.405407145	0.206232984	5.427136336	3.856245645	4.24400375	3.471372212	1.222572369	0.126019863	3.267941803	3.89406663	3.91765663	3.87047663	1.012189713	0.033361298	0.856721292	3.82648505	4.059833597	3.575090344	1.135589092	0.092284054	2.411718665
1361	3.61859589	5.188983435	1.495446911	3.469854662	0.40057775	11.06997747	3.63150513	4.900188283	1.853272559	2.644073188	0.281804248	7.759984842	3.575750559	5.310517862	1.26819608	4.187458032	0.563301565	15.75337976	3.873200452	6.687893162	3.187960449	2.097859515	0.839762936	21.68137038	3.667500405	7.462305142	2.592270473	2.878675362	0.790389069	21.55116516	3.565317424	3.690377424	3.440257424	1.072703862	0.176861548	4.960611555	3.523047254	3.962371322	3.110572451	1.273839907	0.175304532	4.975934738
1364	6.726339732	9.216177397	5.730908415	1.608152972	0.598371181	8.895940512	6.701654172	8.882045124	4.023781968	2.207387278	0.430220743	6.419620175	5.532914436	7.397246625	3.209755139	2.304613998	1.123013769	20.29696614	7.024440234	7.977765765	5.905248065	1.350962005	0.527735044	7.512841257	6.526956507	7.742817584	5.232904391	1.47964056	0.562803445	8.622754641	6.035300837	6.062065837	6.008535837	1.008908992	0.037851426	0.627167179	6.49860199	7.358758856	5.791596044	1.270592562	0.365943027	5.63110385
1365	8.610703095	10.64436877	6.708620111	1.586670372	0.811100211	9.419674581	8.20616829	9.642286997	4.955011501	1.945966623	0.557291743	6.791132274	5.898163409	10.57576247	3.159723242	3.347053417	2.00191077	33.94125648	9.581311485	11.91445587	5.77825986	2.061945318	1.530618988	15.97504674	8.105344859	10.07134963	5.402647378	1.864150837	1.088600117	13.43064529	7.732756918	7.845506918	7.620006918	1.029593149	0.159452579	2.062040497	8.291503916	9.914562463	7.028048792	1.41071338	0.602187542	7.26270587
1368	5.013417629	6.611927685	4.219694898	1.566920795	0.453499495	9.045715482	5.486186813	7.872074715	4.193324048	1.877287475	0.462391265	8.42828144	5.555556348	6.889243713	3.989606831	1.726797653	0.661031252	11.89856083	5.439235619	8.005484174	3.135705616	2.553008845	1.041153864	19.14154739	5.431426351	8.692830868	4.057794356	2.142255153	0.919664547	16.93228423	5.503222817	5.511810317	5.494635317	1.003125776	0.012144559	0.220680851	5.328672353	6.083373289	4.241425396	1.434275679	0.415517379	7.797765595
1369	4.315601153	5.786304815	1.845556524	3.135262854	0.40278768	9.333292526	4.31749099	5.4147136	3.520125671	1.538215992	0.269803017	6.249069594	4.250238837	5.709001755	1.135312221	5.028574209	0.666635293	15.68465488	4.261351098	4.746868143	3.654428124	1.298935971	0.22218695	5.214002436	4.345915604	4.774030859	4.099812365	1.164451061	0.155869165	3.586566775	4.325242365	4.362902365	4.287582365	1.017567009	0.053259283	1.2313595	4.305716382	5.062705353	4.070246308	1.243832675	0.180657596	4.195761642
1370	4.065118087	7.794309498	1.773360612	4.3952197	0.617935408	15.20092147	4.054126515	5.595311438	3.631751461	1.540664745	0.222167474	5.48003308	3.898117795	5.209949858	1.563052017	3.333190323	0.716275152	18.37489756	4.050480105	4.605564473	3.599537466	1.279487856	0.181188737	4.473265689	4.125663183	5.913327696	3.732945136	1.584091777	0.466747678	11.31327638	3.940572355	4.071817355	3.809327355	1.068907178	0.185608459	4.710190355	3.946443396	4.377015746	3.830710915	1.142611866	0.127156843	3.222061746
1371	6.301115782	7.126952209	4.859594187	1.466573532	0.378508671	6.007010253	6.356691645	7.670771372	5.022655192	1.527234317	0.366134231	5.759823683	6.701184247	7.95348934	5.498876181	1.446384512	0.598639761	8.933342809	6.198940866	8.208890843	4.62563191	1.774652848	0.720884587	11.62915734	6.338486957	7.858190904	5.021896706	1.564785451	0.529477979	8.353381215	6.403301455	6.517886455	6.288716455	1.036441459	0.162047661	2.530689242	6.318742682	7.170154323	5.303337325	1.352007968	0.414154857	6.554387133
1373	5.000861434	6.234121217	1.94440022	3.206192404	0.522271849	10.44363768	4.719106446	7.337991221	3.416790085	2.14762717	0.451025931	9.557443463	5.467405016	13.09980136	3.039514798	4.309833058	1.548728043	28.32656513	4.38755915	7.417068903	3.083668101	2.405274712	1.125509965	25.65230294	4.834615314	7.083919129	4.14400391	1.709438331	0.473227112	9.78830953	4.825324757	4.830907257	4.819742257	1.002316514	0.007894847	0.163612764	4.946673171	6.968653587	4.334547125	1.607700502	0.50770865	10.26363846
1374	5.399798223	6.3148646	4.227681455	1.493694515	0.302751864	5.60672551	5.269777668	6.293852502	4.388274729	1.434243043	0.275309214	5.224304155	5.420863212	6.807815582	4.08790665	1.665354952	0.573804885	10.58512016	5.221929227	6.0594042	4.692924345	1.291178752	0.302767869	5.798007898	5.279142065	6.310011098	4.741368057	1.330841863	0.26358489	4.992949369	5.440730677	5.475396927	5.406064427	1.012824949	0.049025481	0.901082664	5.420296439	6.287746133	4.9804535	1.262484658	0.220963946	4.07660261
1380	4.269567234	7.275238786	1.724687955	4.218292801	1.120408784	26.24174119	4.235556479	8.307777332	2.74759784	3.023651136	0.860933794	20.32634432	4.064601864	6.645296551	1.215261471	5.468203108	1.043921857	25.68324998	4.116854305	7.531472215	2.481317619	3.035271324	0.876528543	21.29122088	4.160282495	8.135412479	3.680376701	2.210483638	0.799108909	19.20804441	3.708826701	3.737276701	3.680376701	1.015460374	0.040234376	1.084827604	4.014731621	6.504075654	3.404485305	1.910443157	0.475906828	11.8540135
1381	7.146952014	9.54004865	5.085864458	1.875796874	0.820788259	11.48445179	5.308059068	10.63374988	2.537249884	4.191053451	1.303675713	24.56030908	4.899009578	8.465899236	2.811903584	3.01073596	0.768157114	15.6798451	5.853026973	9.630308348	2.192163269	4.393061632	1.93127626	32.99619613	5.296825665	8.740902673	3.702834757	2.360597555	1.429090105	26.98012348	6.6616347	6.7509747	6.5722947	1.027186851	0.12634584	1.896619153	7.067994871	8.880533025	4.287547494	2.071238403	1.233355603	17.44986556
1382	6.299130313	8.339751865	4.700959277	1.774053203	0.600242476	9.528973784	7.136477	10.18944678	4.083263178	2.495417596	0.910476696	12.75806951	6.264072126	11.26244965	3.382559119	3.329564762	1.556815091	24.85308374	7.562859138	11.30412103	4.177691851	2.705829303	1.935939278	25.59798143	6.872889923	11.60924272	3.393173832	3.421352189	1.844064113	26.83098571	7.198471176	7.287281176	7.109661176	1.024982906	0.125596306	1.744763623	6.412063018	9.75400022	3.897749456	2.502469779	1.339852952	20.89581697
1384	6.945791013	7.9264597	6.184744272	1.281614785	0.271271969	3.905559038	6.78656268	7.870965176	2.319316246	3.393657587	0.404651505	5.96253986	6.890341197	7.960042042	5.24508129	1.517620338	0.493362315	7.160201517	6.926165407	8.819524177	5.559132829	1.586492795	0.573397556	8.278715882	6.885419834	7.818054589	5.093797605	1.534818459	0.519971638	7.551778258	6.983720301	6.987490301	6.979950301	1.001080237	0.005331585	0.076343051	7.014871407	7.668171317	6.273386113	1.222333709	0.257915451	3.676695353
1385	6.903209365	7.457448824	5.921944034	1.259290662	0.254854706	3.691829305	6.825555759	7.894797424	5.613626783	1.406363075	0.290720199	4.259289785	6.77504927	8.273200855	5.375338676	1.539103181	0.4113282	6.071220798	6.932324054	7.888737155	5.780891161	1.36462302	0.44446838	6.41153495	6.666536504	7.577700101	5.026366373	1.507590084	0.578773229	8.681767933	6.642344734	6.709194734	6.575494734	1.020333071	0.094540177	1.423295243	6.912381316	8.18074484	5.755625676	1.421347617	0.588123731	8.508265155
1386	6.472227414	7.208340578	5.296938744	1.360850281	0.30826183	4.762839905	6.267264232	9.930979875	4.609148625	2.154623486	0.35677095	5.692610637	6.1816217	6.953341143	5.026787282	1.383257487	0.391741765	6.337200564	6.394650529	7.245305048	5.924100186	1.223022032	0.309268664	4.83636537	6.087484697	7.504431953	4.601127812	1.630998368	0.556025655	9.133914627	6.183086493	6.365068993	6.001103993	1.060649674	0.25736212	4.162356776	6.45734839	7.112802776	5.767782967	1.233195288	0.351077136	5.436862231
1387	6.406261237	7.389517545	5.387530801	1.371596343	0.258476557	4.034748936	6.260494264	7.289251336	0.852323724	8.552209838	0.44096541	7.04361975	5.988170475	6.730105457	5.053469755	1.331779111	0.297268041	4.964254815	6.494422683	7.096444655	6.000091001	1.182722838	0.304917022	4.695059699	6.150837355	6.739627564	4.728193231	1.425412887	0.357680185	5.815146206	6.154297196	6.214024696	6.094569696	1.019600235	0.084467441	1.372495313	6.287186138	7.012726911	5.56009743	1.261259717	0.330566517	5.257781613
1389	8.113767354	8.718778151	5.057854545	1.723809586	0.364653374	4.494254737	7.996691563	9.947691491	6.734097106	1.477212362	0.361172656	4.516526035	7.471742274	8.827097699	5.789870043	1.524576136	0.65705792	8.793905037	8.29695413	9.724469294	6.463128346	1.504607177	0.800320768	9.64595869	7.73311014	8.971873949	6.022653545	1.489687873	0.602098232	7.785977715	7.883226843	8.067075176	7.699378509	1.047756668	0.260000806	3.298152034	8.127134784	8.847718531	7.379138507	1.199017815	0.376797925	4.63629477
1390	6.086566353	7.930355511	5.112737879	1.551097611	0.422194268	6.93649331	5.793411021	7.025103296	4.791984767	1.466011191	0.341739392	5.898759663	6.123586823	8.154220106	4.551714505	1.791461239	0.625527838	10.21505624	5.772295665	7.214207299	4.484054775	1.608857978	0.705478107	12.22179438	5.784090767	6.466190553	4.877698242	1.325664326	0.368326712	6.367927586	5.966399719	5.998683469	5.934115969	1.010880728	0.045656117	0.765220556	6.072217869	6.933266308	5.100632441	1.359295419	0.412274263	6.78951697
1392	3.942421757	5.72265563	2.588966333	2.210401718	0.336874252	8.544855754	3.958649536	4.89102895	3.378002619	1.447905612	0.230880322	5.832300138	3.963616193	5.342911098	1.700704283	3.141587372	0.500647635	12.63108258	3.930489806	5.464453011	3.381442807	1.616012254	0.348639182	8.870120488	4.182279557	10.90917747	3.593702673	3.035637186	1.190954786	28.47621183	4.000459188	4.054304188	3.946614188	1.02728668	0.076148329	1.903489717	3.773448573	4.417428858	3.54510659	1.246063763	0.210418868	5.576301471
1393	4.708263471	7.131136891	0.487018735	14.64242826	0.855534449	18.17091279	4.454405299	6.678740432	3.197994354	2.088415329	0.439845473	9.874392728	4.314213471	5.958267989	0.774521275	7.692839671	0.706387948	16.37350475	4.537656471	6.179861047	3.142776524	1.966369864	0.53336171	11.75412271	4.579202164	6.859626728	3.848067709	1.782615912	0.820585526	17.91983617	4.382582607	4.383847607	4.381317607	1.000577452	0.00178898	0.040820227	4.483651066	8.01715491	3.910834748	2.049985598	0.7003171	15.61934883
1396	8.827818596	10.43913716	6.844898541	1.525097428	0.554711963	6.283681035	8.553717544	10.15834167	6.776700374	1.499010007	0.609900035	7.13023351	8.584270041	11.86343428	6.46460549	1.835136622	1.133896328	13.20900115	8.343373224	10.58085057	5.537907786	1.910622383	1.506420139	18.05528889	8.223264685	11.3069081	4.28025372	2.641644361	1.558185421	18.94850136	8.530133045	8.586488045	8.473778045	1.013301033	0.079698005	0.934311398	9.088012893	11.46848423	7.198304357	1.593220244	0.889596855	9.788683896
1397	7.805478711	9.084114998	5.472419108	1.659981595	0.452170325	5.792986456	7.969872172	9.052301576	5.883458932	1.538601982	0.440892563	5.531990393	7.86469929	9.379680016	3.707204413	2.530122154	0.961741411	12.22858466	7.733490989	9.281382912	4.03472637	2.300374811	1.184601984	15.31781682	7.756568061	9.14273692	5.066787075	1.804444668	0.771705246	9.949055297	7.538696399	7.543556399	7.533836399	1.001290179	0.006873078	0.091170642	8.025668394	9.588533576	6.812749284	1.407439666	0.58813918	7.328226778
1399	6.541009296	7.209459393	5.992693994	1.20304147	0.229319995	3.505880885	6.50617593	7.171373991	5.729144469	1.251735583	0.228297937	3.508941957	6.637350543	7.957908597	6.011303336	1.323824161	0.305667197	4.605259212	6.44524599	6.954924569	5.233313228	1.328971584	0.360543448	5.593943952	6.365957888	6.998493519	4.347774682	1.609672541	0.443289372	6.9634355	6.491541407	6.548933907	6.434148907	1.017839966	0.081165252	1.250323256	6.654396607	7.743058388	6.261816588	1.236551451	0.396418001	5.957234363
1400	4.928857067	6.58724392	2.971407904	2.216876354	0.496694041	10.07726607	5.183136315	7.267608881	4.179291202	1.738957285	0.322387665	6.219934133	5.478470503	8.037418364	3.886662827	2.067948449	1.031678524	18.83150642	5.022372359	6.431776186	4.126722966	1.558567473	0.529893888	10.5506691	5.4042934	8.022610119	4.555133662	1.761223866	0.853981636	15.80191105	6.34481435	6.45649935	6.23312935	1.035835932	0.157946442	2.489378459	4.924442959	5.542126562	4.555133662	1.216677045	0.307258441	6.23945578
1401	3.688660903	4.748024336	2.424163885	1.958623493	0.32696756	8.864126273	3.739145375	5.283791355	2.935592673	1.799906167	0.255146649	6.823662177	3.771421141	5.977736935	2.265082479	2.639081353	0.596605831	15.81912516	3.581580761	4.160320264	2.572328595	1.617336242	0.32533949	9.083684333	3.719906116	4.196246666	3.342147026	1.255554179	0.142018887	3.817808379	3.735702628	3.760230128	3.711175128	1.013218185	0.034687123	0.928530095	3.706214441	4.095712445	3.383542287	1.210480644	0.137406041	3.707449831
1404	3.704266485	5.787373072	1.519193205	3.809504317	0.645812055	17.43427633	4.318311888	6.985779449	2.109476536	3.311617517	0.562325114	13.02187356	4.852985114	11.01519593	2.988332179	3.686068104	1.831196685	37.73340825	4.183214988	7.168556234	3.07508975	2.33116976	0.904586068	21.62418308	4.241669975	5.532558563	3.643353682	1.518534583	0.52202469	12.30705578	4.270395634	4.296095634	4.244695634	1.012109231	0.036345289	0.85109886	4.193085278	7.291436158	3.643353682	2.001297923	0.626515886	14.94164427
1406	4.224466674	5.208591084	3.105806923	1.677049222	0.279730766	6.621682388	4.268377047	6.166496273	1.813178469	3.400931777	0.317182711	7.430990914	4.174626816	5.552491757	1.512412382	3.671281604	0.523680767	12.54437318	4.231440932	4.770763396	3.725696859	1.2805023	0.191434478	4.524096666	4.280170066	4.862687804	3.964672924	1.226504153	0.168500619	3.936773928	4.143637924	4.322602924	3.964672924	1.090279831	0.25309473	6.108031996	4.212425012	4.441792924	3.964672924	1.12034284	0.124159541	2.947459979
1407	8.444891457	10.29808004	7.434263348	1.385218623	0.409328743	4.847057484	8.079012183	9.093829543	6.763728657	1.344499462	0.371152102	4.594028245	7.744257678	8.933595231	5.471429995	1.63277155	0.579522017	7.483248114	8.491504464	10.11690648	7.276090579	1.390431629	0.659078895	7.761626907	7.974880683	9.580869957	5.416883347	1.768705239	0.821156398	10.29678601	8.257991702	8.343376702	8.172606702	1.020895414	0.120752625	1.462251712	8.311898358	9.097721469	7.185837815	1.266062734	0.398630063	4.795896746
1410	9.972206461	12.06297648	8.136745827	1.482530823	0.634421673	6.3618987	8.673526388	11.3439311	5.992549483	1.893005828	0.878010046	10.12287283	8.523844171	12.96106434	3.794952573	3.415342904	2.225377485	26.10767443	8.558277463	12.5466658	4.879752499	2.571168477	1.988199159	23.23130054	9.144279038	11.97696733	5.65570788	2.117677854	1.556903681	17.02598613	7.810860706	8.306030706	7.315690706	1.135372043	0.70027613	8.965415669	9.185161563	11.26039573	6.823882719	1.650144968	1.138025712	12.38982792
1411	3.475666449	5.931033313	1.477485803	4.014274316	0.568344178	16.35209208	3.501999792	4.472463279	2.760380685	1.620234232	0.222986987	6.367418632	3.501177702	5.472047847	1.227683899	4.457212359	0.749978768	21.42075702	3.375405274	4.073444612	2.339836322	1.740910069	0.3566736	10.5668378	3.542329933	4.16665279	3.115098234	1.337567061	0.186811239	5.273682649	3.484061826	3.485226826	3.482896826	1.000668983	0.001647559	0.047288449	3.483433119	3.849958329	3.229050046	1.192288219	0.107281517	3.079763926
1413	4.220008567	7.683367678	2.813626584	2.730770217	0.491759708	11.65304999	4.258906248	5.859154213	3.454966779	1.695864125	0.272709585	6.403277485	4.097277056	5.121464001	2.730049532	1.875960103	0.509034329	12.42372243	4.155558135	4.831029086	3.187992535	1.51538281	0.359247191	8.644980515	4.216460394	4.77508362	3.778285427	1.263822893	0.165555775	3.926415992	4.250525427	4.380345427	4.120705427	1.063008629	0.183593205	4.319306115	4.197070516	4.505125266	3.714491463	1.212851156	0.13410823	3.195281787
1414	4.372772591	8.117052096	3.060781338	2.651954256	0.503745509	11.52004817	4.49857002	6.54903409	3.123514505	2.096687587	0.345912802	7.689394651	4.673636035	6.643278031	3.206248443	2.07197856	0.727172664	15.55903494	4.485107739	5.324653804	3.63293457	1.465661905	0.312861922	6.975572053	4.596769493	5.315215152	4.283648314	1.240815016	0.276319117	6.011158872	4.283648314	4.283648314	4.283648314	1	0	0	4.455713105	4.934928314	4.096849361	1.2045667	0.170985508	3.837444279
1417	4.817388519	8.65161585	3.299410229	2.622170403	0.542222623	11.25553027	4.735981471	6.595375403	3.280717183	2.010345615	0.375700223	7.932890483	4.44563046	6.185178874	1.918222991	3.224431624	0.692503144	15.57716393	4.669444914	5.436111189	3.738630351	1.454038158	0.305675403	6.546289954	4.755642314	5.636387437	4.599126486	1.225534339	0.17200839	3.61693286	4.722337561	4.722337561	4.722337561	1	0	0	4.72590788	5.026029547	4.58931172	1.095159765	0.092520006	1.957719204
1418	3.857730215	6.280886879	1.255693397	5.001927137	0.586347389	15.19928446	3.942175775	6.105274526	2.947842689	2.071099163	0.362397678	9.192834075	4.049738768	5.576009236	1.786787536	3.120689575	0.678345339	16.75034805	3.787847843	4.170939231	3.087928946	1.350723836	0.288408918	7.614057642	3.953403477	4.345017158	3.683117698	1.179711732	0.117018165	2.959934784	3.868068599	3.907658599	3.828478599	1.020681845	0.055988715	1.447459204	3.928993436	4.285474214	3.521175918	1.217057686	0.149724859	3.810768883
1420	4.446194403	6.609613158	2.990389432	2.210285084	0.391754326	8.811003093	4.415081624	5.681328011	2.440817402	2.32763336	0.273198217	6.187840675	4.32487695	5.803939811	1.762402189	3.293198253	0.663718551	15.34653029	4.403282001	4.910552394	3.827703287	1.28289787	0.200966419	4.564014282	4.536676976	5.555786962	4.209719357	1.319752338	0.31349403	6.91021273	4.429064357	4.447959357	4.410169357	1.008568832	0.026721565	0.60332303	4.367808052	4.662852853	4.065291228	1.146991099	0.130516539	2.988147323
1428	4.950214127	6.139276222	1.581424111	3.882118768	0.550700455	11.12478049	4.920747291	10.0869641	0.869447325	11.60158161	0.687292792	13.96724422	5.135383147	8.42441498	3.205013851	2.628511255	0.831941465	16.20018295	4.916923114	6.808959861	4.449045004	1.530431779	0.560360773	11.39657383	4.999864383	6.311753846	4.71861626	1.33762813	0.262245638	5.245055025	4.95387626	4.99089626	4.91685626	1.015058402	0.052354186	1.056832737	4.899052073	5.387188809	4.484483841	1.201295177	0.14316368	2.922273073
1429	8.575555867	9.61383585	7.093477509	1.355306454	0.382292478	4.45793234	8.34749181	9.723156713	5.983803658	1.624912392	0.53781809	6.442870537	8.04890546	9.677125987	4.989664969	1.93943402	0.80681693	10.02393349	8.168685948	9.619149207	5.914272265	1.626429893	0.95642271	11.70840348	7.935433989	11.31036255	5.005862994	2.259423113	1.276910912	16.09125491	7.386235408	7.467930408	7.304540408	1.022368279	0.115534177	1.564182166	8.569369724	10.46614335	6.618614751	1.581319316	0.746110763	8.706716915
1432	6.281105013	7.28737756	4.920596898	1.480994625	0.308853961	4.917191481	6.436095341	7.68938627	4.767087722	1.613015476	0.392015188	6.090885347	6.295294313	7.904205304	5.478133011	1.442864802	0.442470883	7.028597253	6.533304316	7.552616795	4.804139241	1.572106139	0.672509973	10.29356572	6.037919725	7.873656457	3.692487717	2.132344657	0.7576062	12.54747057	6.152394064	6.275922814	6.028865314	1.040979104	0.174696034	2.839480563	6.619378024	7.548084456	5.998581625	1.258311536	0.436317777	6.591522272
1434	7.380932165	7.739281587	6.623689502	1.168424574	0.165913036	2.247860189	7.451006658	8.148148476	6.537781809	1.246316979	0.223445922	2.998868901	7.979872258	9.200795905	6.804124923	1.352237945	0.584084345	7.319469866	7.152349678	8.179723798	5.718050232	1.430509259	0.536517114	7.50127074	7.546570849	8.855085307	6.605546898	1.340552939	0.470543122	6.235191211	7.470049724	7.500072224	7.440027224	1.008070535	0.042458227	0.568379438	7.33273952	7.972266749	6.564358029	1.214477747	0.325896235	4.444399452
1436	6.606929711	8.549469179	3.321526611	2.573957755	0.748116106	11.32320364	7.157763524	9.244479298	5.737431575	1.611257438	0.522377575	7.29805579	8.324099386	10.33554043	5.621274078	1.838647304	1.073440991	12.89558115	5.803107976	8.549979623	3.931875021	2.174529856	1.282688574	22.10347591	7.092788769	10.04713669	5.531837784	1.816238488	1.003867127	14.1533487	6.97285973	7.06704473	6.87867473	1.027384635	0.133197704	1.910230659	6.880036034	8.458980005	5.92713445	1.427161823	0.403688464	5.867534156
1437	4.523893276	5.614282501	2.260808188	2.483307753	0.519324598	11.47959437	4.866606239	8.55278655	2.517962496	3.39670927	0.640814193	13.16757843	5.22528647	6.941354511	3.286864751	2.11184671	0.811554602	15.53129396	4.590064532	7.72328509	3.307506479	2.335077842	0.797573731	17.37608971	4.856390923	6.007269389	4.572172422	1.313876388	0.302917662	6.237505737	4.757093858	4.859418858	4.654768858	1.043965663	0.144709403	3.04197073	4.704149407	5.14432134	4.484074172	1.147242696	0.134659985	2.862578822
1439	5.699334999	9.11387462	3.318280127	2.746565773	1.391496753	24.41507216	6.139432334	9.11995028	4.037185748	2.258987039	0.829674792	13.51386817	7.171613134	9.30522051	4.440863914	2.095362679	1.149462508	16.02794918	4.851705505	8.532227269	2.508412257	3.401445374	1.55543423	32.05953513	6.030689359	11.07328362	4.46024821	2.482660851	1.554807824	25.78159364	5.877653628	5.889103628	5.866203628	1.003903717	0.016192745	0.27549676	5.902335132	8.413322198	4.742747385	1.773934286	0.725225407	12.287093
1440	4.995818309	8.029114008	3.085850686	2.601912673	0.583241651	11.67459692	4.987880768	7.595191766	3.279944624	2.315646341	0.36151632	7.247894179	5.374205625	10.54905408	2.80841285	3.756233376	1.592531914	29.6328802	4.73905559	5.537511146	4.226746911	1.310111834	0.233981691	4.937306324	5.12266554	6.446929408	4.800381105	1.343003663	0.373010951	7.281579258	5.30975464	5.67270964	4.94679964	1.14674336	0.513295884	9.667035829	4.969778365	5.390699231	4.561200367	1.181859773	0.170862054	3.438021602
1441	5.14125659	6.605092298	2.769681019	2.384784477	0.511086063	9.940878344	5.285516639	6.638674982	3.800732894	1.746682855	0.359636795	6.804193786	5.935131853	9.077607922	2.561512761	3.543846457	1.130292103	19.04409424	4.96771494	6.201176457	3.432702591	1.806499774	0.600291346	12.0838525	5.473024356	6.964879503	5.05838751	1.376897181	0.398123716	7.274290959	5.17101646	5.30015646	5.04187646	1.051226959	0.182631539	3.531830557	5.204798416	5.579571906	4.813904257	1.15905336	0.209954292	4.033860209
1445	7.240887803	9.271352508	4.692058405	1.975966987	0.735221706	10.15375083	7.471618797	10.29616337	2.80743463	3.667463262	0.596136644	7.978681198	7.865629595	9.207744843	6.779446446	1.35818535	0.502522663	6.3888422	7.167604677	8.029045031	5.937677049	1.352219894	0.518479082	7.233645063	7.513673985	10.32790023	5.26345677	1.962189618	0.848890742	11.29794484	7.459198162	7.550188162	7.368208162	1.024697999	0.128679292	1.725108909	7.383308005	8.011751113	6.266912459	1.27842078	0.329332483	4.460500403
1452	6.855592106	7.808270064	6.186464782	1.262153805	0.262648067	3.831150732	7.005122645	7.845212542	5.84627328	1.341916836	0.253536673	3.619303846	7.070438033	7.803380691	6.159771674	1.266829536	0.339852716	4.806671304	6.989353974	7.557344203	6.441997775	1.17313673	0.29739819	4.255016867	6.84776574	7.767632442	5.852887915	1.327145258	0.513891497	7.504513395	6.899577191	7.027210762	6.77194362	1.037694812	0.180501128	2.61611868	7.044774422	7.704955494	6.419780912	1.200189788	0.294153498	4.175484985
1453	7.034497301	8.117810968	6.046303662	1.342607223	0.323562668	4.59965587	7.060998999	7.831923615	5.893017467	1.329017546	0.239583304	3.393051096	7.078540542	7.833823689	6.300284162	1.243407994	0.327603437	4.628121221	7.168310515	7.532713702	6.676071665	1.128315285	0.219324056	3.059633868	6.976300586	7.951970986	5.167171088	1.538940912	0.612407155	8.778394038	7.109137281	7.135205614	7.083068948	1.007360745	0.036866191	0.518574745	7.227733747	7.919511735	6.749349042	1.173374156	0.265805929	3.677583291
1455	7.134947461	7.734319977	5.975894488	1.294253102	0.270539064	3.791745708	7.265565475	8.318851487	6.232133106	1.334832127	0.245133932	3.373914022	7.564489428	8.527961669	6.934035632	1.229869894	0.352004622	4.653382428	6.958043234	8.089081517	5.938716951	1.362092449	0.46461177	6.677333758	7.220655764	8.466029804	5.197495213	1.628867263	0.481722443	6.671450063	7.378113173	7.521445673	7.234780673	1.039623178	0.202702765	2.747352347	7.32954141	7.911016547	6.893536354	1.147599163	0.192434214	2.625460492
1459	7.405781782	8.196282448	6.905051294	1.186998054	0.21208908	2.863831081	7.512367382	8.745853049	6.382094384	1.370373505	0.290961471	3.873099602	7.399283937	8.498501492	5.795821522	1.466315252	0.484756937	6.551403372	7.576721438	8.618770974	6.524145199	1.321057504	0.485196542	6.403779604	7.481751464	8.368577313	5.957250244	1.404771828	0.579944333	7.751451457	7.563965584	7.620810584	7.507120584	1.015144289	0.08039097	1.062815121	7.549516586	8.863391318	7.095088504	1.249229141	0.323435832	4.284192619
1460	9.138006537	9.567056166	8.515707306	1.123459957	0.206472131	2.259487673	9.15010429	10.22327879	8.1363252	1.256498302	0.235379689	2.572426301	9.223351784	10.11075018	7.807699607	1.294971718	0.446469132	4.840638658	9.09527324	9.774451707	7.336069801	1.332382593	0.484767928	5.329888557	9.120140802	9.980537401	6.475320342	1.541319483	0.691435714	7.581414903	9.155864619	9.324844619	8.986884619	1.037605913	0.238973808	2.610062705	9.368670777	9.840132881	8.796378093	1.118657336	0.235661503	2.5154209
1462	6.03882192	8.80722132	2.074117416	4.246250117	0.921532417	15.26013566	7.220141116	10.80023124	3.842086954	2.811032485	1.324392563	18.34302878	9.05979895	11.21466451	5.108890227	2.195127319	1.210472053	13.36091518	5.402644524	9.520378808	1.502030358	6.338339806	2.252987593	41.70157008	7.006487199	10.50204087	5.220698106	2.011616197	1.318985982	18.82521075	7.049592662	7.097625662	7.001559662	1.013720657	0.06792892	0.963586455	6.49208741	9.289165459	4.617473346	2.011742086	1.010015465	15.55763811
1463	4.385611678	5.795213146	1.492769666	3.882188444	0.623244871	14.21112758	4.478503933	6.397167921	3.677297817	1.739638245	0.273414231	6.105034969	4.661669161	10.02494759	2.38611245	4.201372651	0.966532672	20.73361791	4.560353015	6.230283831	4.189449741	1.487136549	0.488919772	10.72109485	4.516318456	5.050492313	4.293948149	1.176188472	0.131521946	2.912149506	4.518968817	4.520718817	4.517218817	1.000774813	0.002474874	0.054766338	4.436532712	4.574893885	4.110123786	1.113079343	0.098841249	2.227894059
1464	4.734665855	5.96217297	2.86477644	2.081200085	0.492638586	10.40492828	5.142146035	7.537505135	3.834527819	1.965693168	0.428350627	8.330191785	5.872741322	9.754941353	2.812339072	3.468622063	1.490828585	25.38556533	4.826770105	8.393665292	2.053579289	4.08733441	1.266495869	26.23899298	5.130840217	7.761298758	4.447261627	1.745186007	0.581954176	11.34227829	4.877513701	4.926698701	4.828328701	1.020373509	0.069558094	1.426097359	5.239906241	6.780190712	4.492097566	1.509359628	0.452277649	8.63140728
1465	9.632568149	10.35673241	8.676880427	1.193600914	0.305012033	3.16646639	9.473473285	10.2699869	8.191867604	1.253680771	0.315643311	3.331864684	9.116766874	11.62043597	7.363629152	1.578085443	0.628368169	6.892445291	9.769904682	10.78218678	8.509490284	1.267077865	0.532558191	5.451007028	9.267511052	10.66149059	7.622264111	1.398730146	0.622469707	6.716686963	9.603926084	9.640471084	9.567381084	1.007639499	0.051682435	0.538138613	9.739472693	10.48890599	8.872877021	1.182131339	0.401079031	4.118077476
1466	8.513796705	9.937137601	6.88910387	1.442442702	0.380784757	4.472561075	7.854816078	9.429467899	5.798567899	1.626171852	0.552192156	7.02998199	7.787345745	9.356407619	5.876529544	1.592165503	0.84495379	10.85034384	7.930144492	11.39437167	6.11029165	1.864783601	1.376088991	17.35263452	7.936694069	10.66721978	5.35945682	1.990354645	1.137453412	14.33157688	7.459906069	7.473938569	7.445873569	1.003769202	0.019844952	0.26602147	8.547386556	10.23628257	5.689104379	1.79927839	0.737176321	8.624581512
1471	7.570634212	8.146121361	6.476115384	1.25787156	0.276870194	3.657159841	7.629342502	8.906956817	6.341122781	1.404634025	0.270773103	3.549101413	7.957739716	9.666968148	6.568486756	1.471719211	0.700674186	8.804939728	7.395834194	8.096407674	6.104108677	1.326386554	0.417507651	5.645173212	7.644237822	8.150133786	6.911120778	1.179278159	0.267526317	3.499712107	8.049064535	8.194329535	7.903799535	1.03675827	0.205435733	2.552293279	7.73573163	8.234211673	7.477001775	1.101271863	0.165673652	2.141667521
1474	6.075856297	9.239112945	4.72732532	1.954405995	0.709630575	11.67951544	6.805481103	9.692312806	1.518035136	6.384775012	1.247897164	18.33664872	5.947157848	10.20383371	4.04521872	2.522443016	1.376871358	23.15175406	5.855302223	9.269506216	1.301810482	7.120472867	1.896439094	32.38840664	6.170590078	8.813324602	4.216065312	2.090414628	1.017960265	16.4969679	5.393070436	5.476080436	5.310060436	1.031265181	0.117393868	2.17675384	6.128184588	7.656351428	4.551921173	1.682004397	0.694410298	11.33141942
1475	5.506007588	10.61230987	3.109240699	3.413151602	1.524378428	27.68573061	6.283049728	9.84184884	3.43084884	2.868633769	1.088921781	17.33110238	7.688973692	10.91815713	4.519097236	2.416004029	1.470707392	19.12748634	3.855827991	8.550776191	1.15766017	7.38625757	1.979317545	51.33313906	6.246511108	11.85357442	3.964209603	2.990148253	1.578710658	25.27347876	5.827993992	5.862048992	5.793938992	1.011755388	0.048161043	0.826374271	5.589843658	8.36558548	3.93593219	2.125439432	0.903302153	16.15970335
1477	6.016330589	6.651603063	5.099262829	1.30442444	0.270289725	4.492600948	5.848392879	7.290792568	2.008057164	3.630769432	0.354244689	6.057128792	5.99488446	7.043255353	4.053407437	1.737613468	0.514899766	8.588985655	5.985987316	6.803164699	3.594597624	1.892608133	0.657730193	10.98783138	5.799182286	6.799940332	4.887186127	1.391381493	0.387504183	6.68204868	5.937977111	5.943287111	5.932667111	1.001790089	0.007509474	0.12646519	5.987676403	6.619248386	5.194119546	1.274373516	0.293421105	4.900416877
1478	5.745481275	6.231278398	5.071952653	1.228575822	0.222415776	3.871142655	5.767188799	6.375356641	5.041471722	1.264582446	0.205514604	3.563514404	6.091421902	7.967295651	4.395061547	1.812783636	0.652014777	10.70381903	5.660133893	6.339000176	4.137770806	1.531984364	0.487806227	8.618280704	5.765617736	7.559539415	4.510542186	1.675971336	0.611473921	10.60552311	5.70015296	5.74180296	5.65850296	1.014721208	0.058901995	1.033340601	5.861949748	6.483366081	5.216793091	1.24278766	0.281417517	4.800749389
1479	7.033511822	7.702730047	6.484771775	1.187818217	0.223888481	3.183167765	7.158067747	8.211504992	5.547404992	1.480242565	0.330301249	4.614391212	7.094845066	8.475668438	5.695722549	1.488076072	0.539863252	7.609232438	7.017445605	7.847740349	6.020093568	1.303591092	0.501766761	7.150276455	6.845905561	8.147226833	5.421139298	1.502862477	0.579096747	8.459023308	7.24163094	7.24910094	7.23416094	1.002065201	0.010564175	0.145881161	7.236651114	7.967812092	6.281480666	1.268460816	0.357396549	4.938700839
1482	4.839432349	9.247756792	3.105897622	2.977482814	0.670324903	13.85131261	4.89586227	7.902259959	3.910036528	2.021019472	0.385669689	7.877461988	5.010991299	7.427038267	3.395567137	2.187274752	0.715133639	14.27130076	5.034165995	7.63866304	4.045154855	1.888348731	0.685380837	13.61458557	5.090700247	6.72471326	4.506365792	1.492269729	0.55575951	10.91715252	5.065005817	5.150470817	4.979540817	1.034326458	0.120865762	2.386290687	4.802781337	5.33913866	4.537890817	1.176568339	0.227968737	4.7465983
1486	6.944563224	7.750464197	6.225245233	1.245005443	0.29677878	4.273541335	7.15141157	8.129925293	6.216717045	1.307752184	0.332266279	4.646163568	7.095629411	8.122828903	5.608827225	1.448222342	0.551650624	7.774512896	6.889153375	8.135692579	3.306864169	2.460243954	0.910818259	13.22104777	6.916059067	8.130750011	5.38464521	1.509988067	0.687350105	9.93846493	6.9269583	6.9978608	6.8560558	1.020683175	0.100271277	1.447551332	7.04244181	8.254655074	6.057950294	1.362615187	0.365117395	5.184528396
1487	7.894185892	8.648330033	7.166009726	1.206854353	0.238834391	3.025446755	8.045236084	8.810782773	7.003976847	1.257968575	0.256337822	3.186206332	7.990082095	9.032333189	7.326199648	1.232881115	0.321509268	4.023854378	8.090799336	9.082328255	7.515342407	1.208504917	0.363815894	4.496661931	7.853727929	8.603120375	5.941244632	1.448033351	0.56358746	7.176050217	8.063182352	8.117952352	8.008412352	1.013678117	0.077456477	0.960619188	8.179701653	8.759166225	7.828560377	1.118873178	0.261990434	3.202933864
1488	8.257696093	8.966724096	7.370589704	1.216554503	0.298897683	3.619625618	8.174633198	9.458512421	6.915520519	1.367722414	0.328001434	4.012429995	7.730010999	8.583298645	7.10771373	1.207603313	0.336321217	4.350850426	8.594948717	9.472442499	7.769780971	1.219138935	0.42063602	4.893991045	8.0527442	9.1906831	6.863695017	1.339028479	0.457926331	5.686587324	7.862243999	7.959433165	7.765054832	1.025032448	0.137446238	1.748180769	8.378015202	9.005293378	7.708683318	1.168201236	0.326815474	3.900869906
1489	5.685573133	8.592449365	3.5808581	2.399550366	0.678619241	11.9358106	5.669606523	6.796231983	1.666939078	4.077072805	0.490544666	8.652181848	5.254893431	6.578309363	2.945564529	2.233293244	0.681766943	12.97394422	5.703319846	7.530588323	2.142979557	3.514073803	0.965582385	16.93018121	5.607450998	6.599276815	4.651396197	1.418773318	0.398856954	7.112981534	5.452897426	5.744802426	5.160992426	1.113119716	0.41281601	7.570580879	5.608008207	7.458036822	4.977091842	1.498472815	0.43248235	7.711870852
1490	10.10861992	13.06407129	5.636468308	2.317776057	1.100695142	10.88867868	9.427282519	12.27959792	6.138464585	2.000434758	0.924031307	9.801671955	9.790745203	12.41298931	6.257121232	1.983817933	1.185181133	12.1051167	9.046737385	12.81442051	2.556101182	5.013268096	2.147902617	23.74228991	9.096546133	13.34307231	5.077837715	2.627707512	1.565815296	17.21329472	9.127611987	9.209841987	9.045381987	1.018181653	0.116290781	1.274054828	10.09398822	12.17398634	7.864069675	1.548051689	1.08858606	10.78449901
1491	5.984439436	7.048324543	4.4133321	1.597052835	0.568767303	9.504103247	4.990286672	7.699237984	3.685687335	2.088955813	0.568489789	11.39192649	5.058367874	8.259307611	1.411510821	5.851395177	1.022842585	20.22080266	5.455255405	7.636086005	3.614153739	2.112828218	0.848463174	15.55313384	4.972615759	6.766317811	2.993886747	2.260044679	0.830584289	16.70316649	5.197616333	5.298496333	5.096736333	1.039586117	0.142665864	2.744832535	5.789345823	7.27556878	4.545703283	1.600537547	0.655408125	11.32093582
1495	7.969963833	8.520503404	7.126466313	1.195614071	0.262148208	3.289201981	8.094212587	8.681085064	7.127902544	1.217901761	0.219048629	2.706237655	7.982698353	8.70911029	7.250267461	1.201212278	0.333497973	4.177759923	8.00944574	8.861935549	5.917995461	1.497455618	0.509575884	6.362186604	7.848915299	8.757244636	6.479636983	1.351502354	0.571633162	7.282957461	7.834621421	7.863586421	7.805656421	1.007421541	0.040962696	0.522842057	8.197190257	9.008445051	7.633010297	1.180195585	0.372235443	4.541012603
1496	3.905392323	6.069865075	2.241424228	2.708039379	0.487146378	12.47368608	3.973711429	6.852100938	2.073584088	3.304472184	0.399249014	10.04725737	3.944570067	6.053599712	0.772944074	7.831872851	0.79384391	20.12497931	4.222555245	6.483851481	3.70522493	1.749921153	0.649855762	15.3901068	4.064503359	9.052229182	3.685307107	2.456302533	0.857444931	21.09593362	4.055342107	4.197187107	3.913497107	1.072490152	0.200599123	4.946540082	3.918338702	4.868877447	3.716904428	1.309928071	0.226721113	5.786154026
1497	5.382408626	5.993390877	3.701148414	1.61933276	0.26227069	4.872738368	5.498251368	6.51420834	2.907099891	2.240792743	0.256204547	4.659745971	5.764595605	7.000300336	4.666870173	1.499998945	0.477798253	8.288495592	5.51584939	6.47692196	4.674777118	1.385503907	0.396587036	7.189954034	5.591252576	7.353458283	4.872027612	1.509321964	0.514010677	9.193122112	5.471887337	5.506744004	5.43703067	1.01282195	0.049294771	0.900873276	5.48939249	6.193250904	4.98360797	1.242724336	0.243848419	4.442174965
1499	7.934356636	8.560812733	7.1892342	1.190782286	0.280392963	3.533909252	8.336194275	9.667096629	6.634230093	1.457154258	0.460891807	5.52880357	8.172152082	9.277953646	7.134832846	1.300374353	0.471353547	5.767801943	8.087468349	9.318600644	6.607594136	1.410286475	0.562654282	6.957112631	7.834819283	9.932376504	6.193297487	1.603729923	0.823524779	10.51108838	8.061051932	8.092671932	8.029431932	1.007876024	0.044717433	0.554734459	8.36306498	9.288661952	7.609546972	1.220658994	0.422453005	5.051413642
1501	3.946281839	4.957341655	2.927542158	1.69334595	0.28416986	7.200951965	3.940919153	5.550412135	2.456848684	2.25915913	0.357882443	9.081192218	3.897852016	4.997317243	2.924568233	1.708736758	0.377880209	9.694575561	4.010918026	5.525193729	3.039690105	1.81768323	0.486824012	12.13747098	4.07085232	6.131876536	3.6392678	1.684920394	0.619616977	15.22081687	4.377966718	4.420316718	4.335616718	1.01953586	0.059891944	1.368031057	3.77635092	4.222850132	3.489724603	1.210081199	0.170942876	4.526668184
1503	4.902865299	6.20425393	3.069743439	2.021098523	0.524747021	10.70286433	5.245059207	6.442895376	3.988135737	1.615515569	0.344122345	6.560885813	6.299855806	8.214811558	2.682582003	3.06227789	1.038874481	16.49044856	4.696434917	7.30014959	2.047206249	3.565908219	1.139327944	24.25942154	5.398970494	8.315658825	4.106346951	2.02507458	0.862884831	15.98239576	5.35122831	5.43195331	5.27050331	1.030632748	0.11416239	2.13338664	5.110696053	5.630822073	4.01933427	1.400934009	0.354765264	6.941623218
1506	4.766208387	6.149011426	3.408527935	1.80400793	0.380326719	7.979649411	4.841363829	6.261063469	3.601838469	1.738296573	0.351518499	7.26073295	4.917020623	5.662524164	3.741476248	1.513446508	0.314105143	6.388119284	4.760424847	5.844253864	3.442758682	1.69754967	0.360832988	7.579848435	4.923198066	5.853614318	4.727139028	1.238299589	0.24451082	4.966503822	4.924244028	4.968079028	4.880409028	1.017963658	0.061992052	1.258915098	4.798811487	5.08023312	4.652825703	1.091859752	0.109029502	2.272010515
1510	5.86307511	8.880152698	3.916381756	2.26743797	1.126910142	19.22046231	6.309641815	9.741502569	2.463454242	3.954407759	1.189041162	18.84482823	5.405115455	13.67985468	2.315318776	5.908410894	1.68842954	31.2376221	5.638019716	11.47816506	3.114648486	3.685220053	1.832072148	32.49495816	5.963725475	10.24100171	4.714951592	2.172026904	1.172528287	19.66100372	5.669775872	5.740000872	5.599550872	1.025082369	0.099313147	1.751623868	5.702149717	7.320310733	4.456079488	1.642769334	0.502170221	8.806682496
1511	4.971005518	6.473606581	3.166437114	2.044445017	0.392970006	7.905241796	5.041995246	8.630175832	2.333756414	3.697976267	0.617001977	12.23725821	5.156871901	7.849519475	2.529155532	3.103612797	0.979960772	19.00300784	4.846811939	6.404658012	2.530732353	2.530752809	0.743773207	15.3456172	5.143565399	6.508215292	3.968558117	1.639944559	0.645659291	12.55275749	5.116262849	5.203172849	5.029352849	1.034561107	0.122909301	2.402325766	4.886002186	5.404841337	4.643018788	1.164079144	0.219934663	4.50132143
1512	8.131227722	10.34367341	6.393207747	1.617916047	0.861833268	10.59905463	9.536851897	11.27175807	7.046982203	1.599515615	0.804679804	8.437583098	8.922281559	10.75211508	6.796682726	1.581965131	0.930346783	10.42722959	8.525554292	10.43668094	6.390368584	1.633189198	0.948396156	11.12415831	8.941701064	11.46935869	6.467303504	1.77343752	1.187724416	13.28298059	8.178614237	8.256974237	8.100254237	1.019347541	0.110817775	1.354970066	8.257283055	9.262256561	6.649766103	1.392869526	0.550100113	6.66199898
1513	7.641010216	10.33383915	6.174767647	1.673559192	0.685644529	8.973218329	7.692654601	10.65844036	5.330143214	1.999653655	0.892551679	11.60264857	8.874356206	13.07537442	4.716793786	2.772089477	1.692848087	19.0757284	6.299845135	10.37847762	2.655948543	3.90763505	2.009334983	31.89499012	7.563829117	10.17185429	4.461868392	2.27972979	1.347109561	17.80988888	7.645474155	7.675534155	7.615414155	1.007894515	0.04251126	0.556031697	7.526367925	9.996434468	5.140391793	1.944683376	0.941091245	12.50392293
1515	5.566929982	7.36397896	4.282799559	1.719431147	0.393195321	7.063054911	5.280582963	7.524333655	4.201721385	1.790774058	0.361568454	6.847131392	5.954974956	9.654255952	1.165030907	8.286695138	1.590253146	26.70461518	4.79987631	7.517718081	2.850737809	2.637113121	1.180464456	24.59364326	5.617554331	9.448037123	4.23237585	2.232324694	1.209903422	21.53790335	5.227774997	5.574589997	4.880959997	1.142109339	0.490470477	9.382011983	5.229933121	6.315500398	3.972582142	1.589772136	0.49032291	9.37531894
1519	8.001900929	9.322231892	7.307315796	1.275739567	0.319704725	3.995359698	7.887935047	9.295902679	6.51022832	1.42789196	0.37070921	4.699699072	7.306551951	8.821688796	4.306404879	2.048504273	0.995949119	13.63090451	8.064079703	9.938289686	4.771944407	2.08264993	1.15153686	14.27982985	7.659303187	8.958205821	4.56440344	1.96262358	0.970435829	12.67002761	7.674308444	7.717173444	7.631443444	1.011233786	0.060620264	0.789911753	8.070121048	9.309725609	7.50252359	1.240879218	0.429318599	5.319853278
1520	7.089739714	9.977256527	5.267022395	1.89428785	1.062715544	14.98948603	8.093528055	9.955299455	4.552965402	2.186552845	0.783868681	9.685129601	8.369950558	10.73344004	5.925353135	1.811443098	0.932541997	11.14154726	7.431997886	9.584056952	3.632960884	2.638084267	1.245012897	16.75206205	7.741474016	11.3096556	4.723872087	2.394149416	1.28435798	16.59061281	7.400560765	7.798393265	7.002728265	1.113622144	0.562620117	7.602398453	7.434753594	9.857369874	5.449298819	1.808924451	0.89473017	12.03442937
1522	6.945581538	8.33799166	4.923816365	1.693400209	0.519718286	7.48271808	6.985684521	8.731337595	4.729637595	1.846090196	0.412439088	5.904061173	7.305152851	9.129275919	5.57977129	1.636138014	0.628454851	8.602898037	6.663445014	7.467755995	5.766720989	1.29497439	0.383939757	5.761880765	7.031805411	8.272574976	6.059835782	1.365148376	0.459172321	6.529934978	6.920495436	7.029415436	6.811575436	1.031980854	0.154036141	2.225796443	6.983766385	7.70121839	6.354013723	1.212024199	0.254137174	3.638970144
1523	6.942076638	7.765626218	5.98181965	1.298204672	0.304384379	4.384630054	6.70866196	7.671466303	5.618329195	1.36543553	0.308990103	4.605838023	6.42969196	7.896139376	4.953204426	1.594147686	0.680200398	10.5790511	7.012337477	8.133290371	5.774184606	1.408560849	0.609714558	8.694883275	6.642250109	7.886246647	4.69864492	1.678408729	0.721785879	10.86658688	6.864190612	6.923003112	6.805378112	1.017284124	0.083173435	1.211700546	7.073733648	8.156799827	6.013689406	1.356371983	0.437290309	6.181888246
1524	5.355735163	6.685843615	4.231328235	1.580081535	0.561905869	10.49166644	5.769221126	11.30519983	4.06346944	2.782154509	0.677666607	11.74624082	5.195635388	7.991441184	3.346202556	2.388212025	0.999451205	19.23636148	5.630138751	6.760327627	4.202324404	1.608711507	0.726196662	12.8983795	5.600841282	8.348799681	3.974911103	2.100373937	0.78626944	14.03841675	4.873708556	5.078798556	4.668618556	1.087858966	0.29004106	5.951136721	5.425390497	6.559038658	4.619851179	1.419751071	0.455985808	8.404663381
1525	7.816660257	9.62538377	6.287657608	1.530837773	0.606542311	7.759609493	7.505681692	8.793599707	5.447606255	1.614213527	0.398735037	5.312442667	6.096126407	9.785225266	2.673451163	3.660147378	1.6976291	27.84766893	7.852206231	9.258295606	6.486113692	1.427402609	0.804413894	10.24443157	7.179562694	8.654727593	5.269889412	1.642297763	0.829066019	11.5475838	7.495908387	7.506828387	7.484988387	1.00291784	0.015443212	0.20602189	7.791713608	8.974601282	6.114296887	1.467805939	0.628447341	8.065585731
1528	6.938789163	7.977038376	5.643895459	1.413392299	0.289212916	4.168060295	6.749369631	9.503370041	5.578269371	1.703641292	0.408904493	6.058410118	6.965670283	8.624696287	5.48984791	1.571026452	0.641349784	9.207294607	6.637020444	8.086489906	4.274002503	1.892018055	0.809488698	12.19656779	6.881713517	8.484996882	5.253504308	1.615111816	0.572217571	8.315044924	6.923686904	7.025703154	6.821670654	1.029909462	0.144272764	2.083756333	6.872642642	7.506797844	5.982446386	1.254804032	0.277693964	4.040570402
1534	6.73903471	7.34005353	6.054720883	1.212286028	0.238245957	3.535312806	6.451319758	7.69654413	5.700253499	1.350210851	0.276734915	4.289586087	6.198653742	7.652080237	4.941563596	1.548513965	0.485414962	7.830973984	6.63027648	7.663085338	5.859956127	1.307703534	0.469090606	7.074978058	6.29209595	7.458031903	4.975563444	1.498932129	0.570759891	9.071061466	6.69692959	6.73094059	6.66291859	1.01020904	0.048098817	0.718221938	6.806813645	7.955926678	6.165507516	1.290392828	0.434658799	6.385642703
1535	7.589219419	9.131612531	6.241989514	1.462933014	0.407922244	5.375022405	7.780056223	8.961920117	6.059382908	1.479015314	0.33776333	4.341399598	7.756418541	8.333105703	6.538946393	1.274380489	0.372751886	4.805721658	7.520804147	8.062539029	6.209890779	1.298338299	0.45318993	6.025817471	7.561732714	8.668517465	5.875004489	1.475491207	0.650890276	8.607686896	6.938671278	7.039951278	6.837391278	1.029625334	0.14323155	2.0642504	7.93522005	8.76174462	6.888221071	1.271989463	0.4096178	5.162021942
1536	5.028260718	6.630849879	3.158696431	2.099236196	0.586018389	11.65449491	5.367931467	7.548269613	3.328069613	2.268062418	0.592988505	11.04687176	6.082672706	7.189683517	4.717216256	1.524136933	0.57829935	9.507323148	4.697361991	5.956669203	3.571365577	1.667896796	0.693799637	14.76998448	5.282643988	7.205207946	4.583237351	1.572078292	0.577573565	10.93341831	5.122576038	5.159669371	5.085482705	1.01458793	0.052457895	1.024053029	5.076515311	6.123239001	4.482445776	1.36604865	0.366016386	7.209992744
1537	8.40468175	9.420766011	7.425029084	1.268785065	0.393557023	4.682592801	8.207501613	9.847703943	7.061225281	1.394616876	0.391546098	4.770588128	8.448508275	10.11044197	6.162511152	1.640636701	0.696254456	8.241152557	8.362560622	10.03442133	4.707210743	2.131712786	1.036622079	12.39598881	8.556473299	10.35541142	6.713274493	1.542527634	0.788853802	9.219380163	8.341104434	8.435199434	8.247009434	1.022819181	0.133070425	1.59535738	8.336070357	8.989290399	7.316950325	1.228556981	0.375038193	4.498980656
1540	6.456485744	7.204379286	5.206507355	1.38372594	0.274648207	4.25383433	6.250001574	7.602827321	4.803659066	1.582715846	0.319587702	5.113401943	6.057212172	7.31997252	4.930918501	1.484504869	0.517088503	8.536740795	6.384973238	7.756069087	5.155702723	1.50436701	0.502109786	7.863929379	6.090783275	7.307019104	4.872174285	1.499745016	0.540414617	8.872662068	6.475175837	6.552037979	6.398313694	1.02402575	0.108699485	1.678710936	6.516955886	6.990067184	6.140423006	1.138368998	0.210020526	3.222678351
1543	4.03302511	7.157627869	1.945408306	3.67924196	0.567857661	14.08019157	4.025151864	5.628088197	3.090617393	1.821023919	0.260087496	6.461557344	4.039588743	7.024721482	2.407783149	2.917505874	0.671165692	16.6147035	4.086263107	4.448804319	3.805359033	1.169089245	0.150690524	3.687734242	4.062415459	4.311043895	3.756008684	1.147772611	0.101656417	2.502363866	4.159205816	4.236020816	4.082390816	1.03763236	0.108632815	2.61186437	4.038121871	4.296980816	3.804228489	1.129527532	0.115022753	2.848422018
1556	4.448605482	7.34591892	-0.319144435	-23.01753722	0.63206545	14.20817047	4.539953114	6.590790114	3.15830609	2.086811704	0.291931416	6.430273802	4.569642016	6.002866762	2.669549927	2.248643751	0.564881741	12.36161912	4.438523808	4.782751178	2.845613618	1.680745112	0.347428024	7.827557961	4.505895627	5.065751916	4.195122138	1.207533833	0.154194633	3.422064023	4.615233316	4.635000816	4.595465816	1.008603045	0.027955467	0.605721633	4.485850571	4.639967997	4.090153186	1.134424015	0.104993219	2.340542048
1558	3.955534716	5.109902086	3.340500317	1.529681665	0.287007586	7.255847995	3.962165541	4.926553406	2.906353272	1.695097927	0.291956543	7.368610421	3.648772285	4.790104869	1.836825454	2.607817122	0.555090111	15.21306533	4.024780167	5.059754542	3.222668369	1.570051263	0.392265219	9.746252035	3.924380928	4.559436376	3.428475236	1.329872921	0.162254431	4.134522967	3.935956302	4.018906302	3.853006302	1.043057287	0.117309015	2.980445056	3.903263963	4.250773574	3.540318152	1.200675587	0.140423788	3.597599061
1559	4.226064983	5.005166152	3.141393993	1.593294621	0.243143729	5.7534309	4.258223043	5.587265598	3.537200401	1.579572816	0.202232139	4.749214337	4.243619789	6.484245318	3.008927479	2.155002194	0.523431888	12.33456139	4.2470827	4.705621801	3.673846711	1.280843261	0.183038113	4.309737432	4.287573795	4.749938763	4.038848569	1.176062603	0.1264514	2.949253037	4.246430674	4.298786388	4.194074959	1.024966513	0.074042161	1.743632874	4.25660743	4.695045081	3.621486012	1.296441589	0.165667726	3.892013267
1565	4.966481901	5.78269956	3.324262106	1.739543807	0.340409153	6.854130543	5.040468791	6.018688103	3.956516857	1.52120876	0.237483105	4.711528135	5.136021242	6.307396232	4.259381598	1.480824407	0.351829788	6.850240121	5.100503742	5.687375427	4.71590039	1.205999906	0.22204019	4.353299225	5.092153033	5.714401391	4.812555312	1.187394434	0.235871188	4.632052227	5.035034705	5.076019705	4.994049705	1.016413533	0.057961543	1.151164714	5.001403329	5.319452631	4.576147363	1.162430361	0.14567413	2.91266512
1571	4.512966179	5.583667694	3.260361294	1.712591701	0.305693462	6.773670583	4.655239058	6.917933082	2.979447416	2.321884603	0.388620369	8.348021744	4.501957154	6.63693941	3.106191446	2.136680731	0.556334507	12.35761443	4.597750535	5.548202982	2.369989696	2.341024094	0.554661921	12.06376719	4.628397417	5.290146783	4.304151998	1.229079918	0.214822276	4.641396498	4.582014543	4.698650793	4.465378293	1.052240255	0.164948567	3.599913642	4.517589383	4.82087333	4.17272512	1.155329717	0.150045138	3.321354062
1573	4.430122303	6.604259743	1.964299179	3.36214555	0.500910762	11.30692852	4.621039461	6.64539096	3.354265304	1.98117631	0.391753916	8.4776146	4.979675256	9.042744327	2.713540618	3.332452172	1.20806001	24.25981511	4.20398547	6.085098087	3.19597765	1.903986433	0.568003555	13.51107321	4.690033126	9.306005899	4.148710017	2.243108306	0.859119875	18.31799162	4.68277456	4.90619456	4.45935456	1.100202842	0.315963594	6.747358645	4.471275112	4.897571819	4.274258298	1.145829633	0.173925676	3.889845097
1580	5.991423031	7.606431739	4.13535866	1.839364458	0.700369917	11.68954209	6.221347101	11.86698281	3.310330681	3.584833042	1.097601678	17.6425083	5.114631774	8.961348811	3.454134374	2.59438338	1.316482061	25.73952768	6.387601643	11.30998323	3.817336749	2.962794212	2.079931961	32.56201744	6.09301085	12.27061556	3.9837811	3.080143022	1.775515396	29.14019751	5.333961373	5.430526373	5.237396373	1.036875193	0.136563533	2.560264747	5.933145772	8.687477289	4.632336587	1.875398543	0.713280486	12.02196126
1584	4.170330291	6.181405379	2.40816044	2.566857787	0.38532266	9.239619721	4.172939315	5.265781614	3.112651308	1.691735146	0.234796003	5.626633531	4.118407099	5.465209751	2.124311909	2.572696471	0.49729748	12.0749957	4.162227157	5.332974021	3.148058972	1.694051499	0.404446575	9.717071161	4.16685963	4.407047254	3.989307677	1.104714805	0.078189454	1.876459989	4.255359439	4.285934439	4.224784439	1.014474111	0.04323958	1.016120501	4.130252938	4.378177081	3.749370477	1.167709915	0.136497118	3.304812564
1588	3.710142586	5.256806378	1.216012057	4.322988697	0.419642379	11.31068064	3.700158149	5.452869611	2.87301083	1.897963473	0.214393964	5.79418379	3.852292443	5.305951575	2.523847984	2.102326134	0.521560528	13.53896506	3.682250157	4.411320546	2.815605675	1.566739471	0.301199891	8.179778061	3.743995629	4.134291642	3.50249196	1.180385762	0.132936946	3.550670429	3.94425196	4.08983196	3.79867196	1.07664784	0.20588121	5.219778363	3.691289486	3.907721835	3.427087554	1.140245696	0.096742879	2.620842384
1591	4.712399474	9.436400441	1.962259629	4.808945922	1.112465978	23.60720869	4.868500811	9.744454857	0.829642844	11.74536118	1.170455786	24.04140066	4.443086943	11.9507589	2.019227295	5.91848126	1.702311355	38.31370794	4.074908379	9.611914798	1.249275464	7.693991497	1.7928141	43.99642725	4.709764655	7.898092131	3.073115731	2.570060103	1.112312527	23.6171573	4.496954193	4.539234193	4.454674193	1.018982309	0.059792949	1.329632166	4.851445818	9.917778393	3.866571567	2.565005774	1.211284043	24.96748574
1592	4.064596092	6.746511394	1.441541478	4.680067481	0.560017954	13.77794845	4.274663065	6.249470589	3.411407499	1.83193318	0.413395903	9.670841815	4.22125259	8.130085757	3.140966851	2.58840228	0.843360364	19.97891256	4.215337068	6.792389146	3.781798602	1.796073736	0.692259926	16.42240975	4.271955473	5.244092347	3.942089849	1.330282299	0.247865995	5.802167107	4.318379849	4.466549849	4.170209849	1.071061172	0.209544024	4.852375911	4.201977342	4.457505843	3.885621241	1.147179709	0.118976429	2.831439095
1593	6.760504721	7.906660904	5.854719908	1.350476372	0.40873958	6.045992076	6.770386121	9.352378196	5.235157303	1.786456004	0.520937862	7.694359706	6.776966809	8.376277241	5.722532525	1.463736065	0.545982392	8.056441881	6.573371415	7.880904051	5.692050885	1.384545608	0.538006825	8.184640595	6.899171231	8.829190173	6.093608985	1.448926276	0.589187715	8.539978144	6.668445133	6.681475133	6.655415133	1.003915608	0.018427203	0.276334323	6.573603165	7.404624007	5.588642014	1.324941549	0.367174093	5.585583496
1594	6.117395654	8.180720966	4.144181747	1.974025626	0.811727283	13.26916434	5.474721777	9.120139305	1.828814286	4.986913856	0.668550445	12.21158758	5.2090272	8.447239607	3.431121308	2.461947232	1.015973771	19.50409802	6.026266827	11.67979305	3.132812779	3.728212913	1.793653457	29.76392364	5.361292571	9.669656266	3.888220697	2.486910343	1.168759225	21.79995234	5.535158893	5.573093893	5.497223893	1.013801512	0.053648191	0.969225862	6.271488889	9.348091688	3.888220697	2.404208098	1.265567146	20.17969207
1602	3.696648398	4.518765941	1.966426175	2.2979586	0.388075711	10.49804227	3.855626841	7.457276767	2.838529026	2.627162414	0.402292354	10.43390274	4.283951272	11.17278727	3.260503076	3.426706557	1.238918159	28.91998718	3.791846849	4.561874278	3.482913945	1.309786676	0.346535691	9.138968551	3.889313788	4.285480821	3.682170784	1.163846294	0.177229402	4.556829603	3.878353398	3.891190898	3.865515898	1.006642063	0.018154967	0.468110168	3.850756647	5.805944181	3.539609269	1.640278274	0.362529046	9.414488618
1603	10.0643028	10.83693871	8.960568549	1.209403025	0.318019156	3.159872698	9.8145927	10.57518839	8.479028377	1.247217006	0.347138488	3.536962755	9.970818271	10.97516895	7.766625596	1.413119355	0.483652238	4.850677496	9.808386438	10.7164638	6.523916582	1.642642678	0.822142846	8.382039704	9.663466006	10.64530277	7.35453111	1.447448193	0.634366523	6.564585864	9.79132111	9.83182611	9.75081611	1.008308023	0.05728272	0.585035663	10.28003883	11.01474395	9.841701039	1.119191073	0.334998086	3.258723935
1604	7.618439265	9.43277321	6.244547371	1.510561559	0.599041356	7.863045638	8.755467005	11.90501315	5.708520227	2.08548147	1.012250568	11.56135438	8.13877393	10.61319604	6.118546467	1.734594335	0.921016672	11.31640563	8.17752012	11.69417697	5.762545968	2.029342071	1.288228123	15.75328589	8.025377772	10.91454706	5.612793269	1.944583836	1.026205044	12.78699986	8.515986183	8.622696183	8.409276183	1.025379117	0.150910729	1.77208753	7.744959707	9.229483914	6.158880195	1.498565262	0.645961409	8.3404102
1605	7.001018761	7.707235438	5.411500485	1.424232606	0.314572558	4.49323975	7.07881581	7.693146255	6.381698346	1.205501394	0.220549656	3.115629246	6.90598185	8.181406478	5.461293683	1.498071144	0.501434824	7.26087665	7.098099698	7.800508278	6.212009676	1.255714122	0.334860314	4.717605112	7.009260422	8.28044608	5.904915589	1.402297113	0.518841434	7.402227953	7.147088269	7.158795769	7.135380769	1.003281535	0.016556905	0.231659449	7.0778492	7.944478507	6.396338256	1.242035394	0.306566353	4.331349038
1608	4.050736266	6.146655545	1.812393879	3.3914568	0.497646106	12.28532478	4.106916393	6.076473685	0.658996189	9.22080247	0.377819045	9.199579655	4.289888804	6.699011868	2.763500692	2.424103561	0.590445077	13.76364526	4.120360996	6.625560421	2.54518091	2.603178578	0.730812826	17.7366213	4.112929503	4.425376816	3.85092333	1.149172922	0.12944913	3.147370497	4.391696816	4.459046816	4.324346816	1.031149213	0.095247283	2.168803709	4.125608358	4.443461383	3.670236394	1.210674438	0.133124772	3.22679131
1611	8.563679706	9.266481305	7.669908794	1.20816056	0.256216375	2.991895819	8.767180027	9.655789644	7.334786744	1.31643768	0.328659478	3.748747908	8.551711442	9.818374166	6.645314872	1.477488179	0.530632532	6.204986398	8.862146423	10.67778571	5.790093792	1.844147278	0.90531954	10.21557868	8.493789922	9.812769312	6.795225546	1.444068228	0.663638714	7.813222598	8.522030717	8.681725717	8.362335717	1.038193874	0.225842835	2.650105853	8.97505678	9.892787022	8.048372629	1.229166128	0.420778401	4.688309066
1612	5.915489317	7.03593971	4.748337834	1.48176898	0.342947236	5.797444941	5.684414717	7.018443607	4.073550025	1.722930506	0.421289535	7.411308918	6.017587737	7.734362951	4.90800686	1.575866369	0.599155158	9.956733241	5.266370513	7.384288543	3.666961492	2.013734957	0.817513365	15.52327856	5.68765894	6.897870476	3.958366576	1.742605275	0.65393872	11.49750235	5.54557985	5.55028235	5.54087735	1.001697385	0.006650339	0.119921441	5.727133813	7.257183425	4.189099592	1.732396966	0.715713162	12.49688213
[truncated: 5,546 more rows]
