# Supplementary material for: Amelioration for an ignored pitfall in reference gene selection by considering the mean expression and standard deviation of target genes
Source: Sci Rep. 2022 Jul 1;12:11129. doi: 10.1038/s41598-022-15277-5 (PMC9249883; doi:10.1038/s41598-022-15277-5)
Supplement: Supplementary file 8 — Supplementary Information 8. [file 41598_2022_15277_MOESM8_ESM.txt]

Supplementary Table S4: Statistic for all genes in the TCGA dataset
Normal_Mean	Normal_Max	Normal_Min	Normal_MFC	Normal_SD	Normal_CV	PTC_Mean	PTC_Max	PTC_Min	PTC_MFC	PTC_SD	PTC_CV
1	4.29976932843493	5.90689059560852	1	5.90689059560852	0.934366411646348	21.7306171628153	4.77203878771759	7.53915881110803	0	Inf	0.967670803031618	20.2779324745272
10	1.06570019178226	2.8073549220576	0	Inf	0.819990476492212	76.9438236771709	0.973565647442229	3.90689059560852	0	Inf	0.891049304535279	91.5243165035929
100	7.94453509578807	10.4737057496194	6.4757334309664	1.61737753125152	0.91482507929377	11.515149322945	8.16798561526832	10.3083390301394	5.97727992349992	1.72458696297822	0.699286929843581	8.56131441436935
1000	8.36231653954512	11.9329528921947	4.39231742277876	2.71677835265499	1.65679010670859	19.8125734522687	10.9990226281099	14.7646124627532	3.58496250072116	4.11848449175776	2.2061380983884	20.0575830506088
10000	12.0696649357889	13.02669633425	9.1548181090521	1.4229333864503	0.656854882333018	5.44219649698243	11.9537002994849	13.7793089739599	8.72109918870719	1.57999681872699	0.733757842204232	6.13833226382506
100008586	0	0	0	NA	0	NA	0	0	0	NA	0	NA
100009676	8.01422715273024	8.66888498426625	6.44294349584873	1.34548517922774	0.451147510715743	5.62933271191407	7.78281566229081	9.02790599656988	5.39231742277876	1.67421635054964	0.480775511764229	6.17739816315675
10001	10.3264039387154	11.0202855008446	8.9915218460757	1.22563073187153	0.375816905863234	3.63937831692051	10.1125241598215	11.0801513096141	8.31288295528435	1.33288912754036	0.443089148406641	4.38158803285828
10002	4.79459506785207	6.4757334309664	3	2.15857781032213	0.717050013325784	14.955382116284	3.91560836003285	6.64385618977472	1	6.64385618977472	0.882685469933994	22.5427414790428
10003	6.70298079969144	9.88417051910844	3.4594316186373	2.85716603440247	0.964682048016989	14.3918366596156	5.60967835647354	10.9915218460757	2.32192809488736	4.7337907966564	0.901004189230606	16.0616016102038
100033413	2.63219358104778	4.52356195605701	0	Inf	1.15326657297478	43.8138965643899	1.44562190306282	4.70043971814109	0	Inf	1.14289348094768	79.0589488528256
100033414	2.57872951958901	4.39231742277876	0	Inf	1.07950477542434	41.8618845917733	1.25136712540624	4.16992500144231	0	Inf	1.0539992230784	84.2278178545111
100033415	0.71861551734085	2	0	Inf	0.715065569895895	99.5060018383557	0.265425439304078	2.8073549220576	0	Inf	0.50867989875646	191.647002672455
100033416	4.79406680980425	6.37503943134692	0	Inf	1.36757727733392	28.5264542942355	3.3613383804684	6.71424551766612	0	Inf	1.42313465539164	42.3383335537116
100033417	0.137931034482759	2	0	Inf	0.395069430365648	286.425337015095	0.0390138695233489	1.58496250072116	0	Inf	0.198537672745353	508.889979822516
100033418	1.65991854778029	3.16992500144231	0	Inf	0.980849344319722	59.0902093136651	0.659206261955215	3.32192809488736	0	Inf	0.780256928279204	118.363094119426
100033419	0.817136991783369	2.8073549220576	0	Inf	0.776001060567825	94.9658464089643	0.412083675195258	3.16992500144231	0	Inf	0.642172190054062	155.835387012063
100033420	1.04885053792881	2.58496250072116	0	Inf	0.821711562140374	78.3440092201342	0.361130415769836	2.58496250072116	0	Inf	0.595110035225838	164.790892497166
100033421	0.257015355096699	2.32192809488736	0	Inf	0.547276453228094	212.935313931803	0.163047061767354	2	0	Inf	0.404011127153382	247.788045226998
100033422	0.11353383621933	1.58496250072116	0	Inf	0.344492764027206	303.427397063989	0.0159362549800797	1	0	Inf	0.125353870043366	786.59553452212
100033423	0.11353383621933	1.58496250072116	0	Inf	0.344492764027206	303.427397063989	0.033037773905819	1.58496250072116	0	Inf	0.184012582487411	556.976335669518
100033424	0.504254148249882	2.32192809488736	0	Inf	0.703426331904037	139.498372863252	0.19453581659217	2.8073549220576	0	Inf	0.444537757206911	228.512037009027
100033425	1.90556224050492	4.08746284125034	0	Inf	1.11577117111759	58.5533837415848	0.938562959887171	4.24792751344359	0	Inf	0.927987547926955	98.8732336122142
100033426	1.92090998784494	3.90689059560852	0	Inf	1.03848745002356	54.0622651032511	0.960661289916748	4.24792751344359	0	Inf	0.961547623295717	100.092262838971
100033427	0.942781519076309	3	0	Inf	0.839824830953013	89.0794753566905	0.421419245058779	2.8073549220576	0	Inf	0.638187932968664	151.437776146092
100033428	1.19275753911162	2.58496250072116	0	Inf	0.928334800187079	77.8309731647987	0.639511021336897	3.16992500144231	0	Inf	0.769464429891076	120.320745728903
100033429	0.343531250062169	2	0	Inf	0.617233995505576	179.673318044246	0.141134711169744	1.58496250072116	0	Inf	0.374116977460848	265.077934662646
100033430	0.830544019001706	3	0	Inf	0.812983902337566	97.8857090939927	0.347267809756004	3.90689059560852	0	Inf	0.598293904569098	172.28602472238
100033431	0	0	0	NA	0	NA	0	0	0	NA	0	NA
100033432	0	0	0	NA	0	NA	0	0	0	NA	0	NA
100033433	0.482477692976886	2.32192809488736	0	Inf	0.704989867609735	146.118645042416	0.248105328728356	2	0	Inf	0.51613090040111	208.028946031307
100033434	0.518565786156049	2.32192809488736	0	Inf	0.679665306419255	131.066361214723	0.258143861956244	2.32192809488736	0	Inf	0.505530493686785	195.832854539254
100033435	4.36849866531589	5.70043971814109	0	Inf	1.4009310347481	32.068935853659	2.91173846125924	5.64385618977472	0	Inf	1.37216864377955	47.1254084814377
100033436	0.44404978452006	1.58496250072116	0	Inf	0.547720413702112	123.346623013026	0.168873381495652	2	0	Inf	0.41997397030722	248.691633096737
100033437	0.0344827586206897	1	0	Inf	0.18405922400992	533.771749628767	0.00714135956318956	1.58496250072116	0	Inf	0.0946313851045971	1325.11721706856
100033438	1.4134632055409	3	0	Inf	0.890561262646617	63.0056204615401	0.716682075787871	4.08746284125034	0	Inf	0.807982035452369	112.739255347516
100033439	1.74734727762028	3.8073549220576	0	Inf	1.12746506002002	64.5243835876472	0.869583764553559	4.58496250072116	0	Inf	0.898962124087176	103.378439286835
100033440	0.0172413793103448	1	0	Inf	0.131306432859723	761.577310586391	0.00398406374501992	1	0	Inf	0.063056415391108	1582.71602631681
100033441	0.0962924569089855	1.58496250072116	0	Inf	0.32374769166022	336.21293095286	0.0763742031929973	1.58496250072116	0	Inf	0.279435733902727	365.877118477549
100033442	0.0172413793103448	1	0	Inf	0.131306432859723	761.577310586391	0.0288682332596209	2.32192809488736	0	Inf	0.204720773467538	709.155879497097
100033443	0	0	0	NA	0	NA	0.00398406374501992	1	0	Inf	0.0630564153911077	1582.7160263168
100033444	0	0	0	NA	0	NA	0	0	0	NA	0	NA
100033445	0	0	0	NA	0	NA	0.0162747509988891	2.58496250072116	0	Inf	0.161462711216154	992.105570322862
100033446	0	0	0	NA	0	NA	0.00597609561752988	1	0	Inf	0.0771507546845654	1290.98929505506
100033447	0	0	0	NA	0	NA	0.0131174551807194	1.58496250072116	0	Inf	0.121744867370179	928.113461741611
100033448	0	0	0	NA	0	NA	0.00398406374501992	1	0	Inf	0.0630564153911078	1582.71602631681
100033449	0	0	0	NA	0	NA	0.0131174551807194	1.58496250072116	0	Inf	0.121744867370179	928.113461741607
100033450	0	0	0	NA	0	NA	0	0	0	NA	0	NA
100033451	0	0	0	NA	0	NA	0.0051493276906796	1.58496250072116	0	Inf	0.0835680762771913	1622.89295413169
100033453	0	0	0	NA	0	NA	0.00199203187250996	1	0	Inf	0.0446321842677454	2240.53565024082
100033454	0	0	0	NA	0	NA	0.00398406374501992	1	0	Inf	0.0630564153911079	1582.71602631681
100033455	0.0172413793103448	1	0	Inf	0.131306432859723	761.577310586391	0.0111254233082095	4.58496250072116	0	Inf	0.20936052269983	1881.82073526445
100033456	0	0	0	NA	0	NA	0.00597609561752988	1	0	Inf	0.0771507546845655	1290.98929505506
100033458	0.0172413793103448	1	0	Inf	0.131306432859723	761.577310586391	0.0051493276906796	1.58496250072116	0	Inf	0.0835680762771915	1622.89295413169
100033460	0.0862068965517241	1	0	Inf	0.283120627606263	328.419928023266	0.136288178485927	2.32192809488736	0	Inf	0.391148853559195	287.001307013274
100033603	0.18249935346071	1.58496250072116	0	Inf	0.409971272333417	224.642588896448	0.310314130900659	3.16992500144231	0	Inf	0.569539695370482	183.536500164348
100033799	0.0172413793103448	1	0	Inf	0.131306432859723	761.577310586391	0.0544618525953877	2	0	Inf	0.250983874894284	460.843439827347
100033800	0	0	0	NA	0	NA	0.0153395213508787	3.70043971814109	0	Inf	0.187296838960214	1221.00836574986
100033801	0.0172413793103448	1	0	Inf	0.131306432859723	761.577310586391	0.0190935507982493	1.58496250072116	0	Inf	0.143586059238894	752.013393192741
100033802	0	0	0	NA	0	NA	0	0	0	NA	0	NA
100033803	0	0	0	NA	0	NA	0.00631459163633926	3.16992500144231	0	Inf	0.141480676779306	2240.53565024081
100033804	0	0	0	NA	0	NA	0	0	0	NA	0	NA
100033805	0.0172413793103448	1	0	Inf	0.131306432859723	761.577310586391	0.0099601593625498	1	0	Inf	0.0994013940149244	997.989995909841
100033806	0.0172413793103448	1	0	Inf	0.131306432859723	761.577310586391	0.020258814743909	2	0	Inf	0.166075888857841	819.771003176646
100033807	0	0	0	NA	0	NA	0.0151094870532294	1.58496250072116	0	Inf	0.129466132687089	856.853262000167
100033808	0.0172413793103448	1	0	Inf	0.131306432859723	761.577310586391	0.0111254233082095	1.58496250072116	0	Inf	0.113464504255607	1019.86685011689
100033809	0	0	0	NA	0	NA	0.0162747509988891	1.58496250072116	0	Inf	0.140509827064196	863.360840812784
100033810	0	0	0	NA	0	NA	0.0119521912350598	1	0	Inf	0.108779170291929	910.119058109137
100033811	0	0	0	NA	0	NA	0.0151094870532294	1.58496250072116	0	Inf	0.129466132687089	856.85326200017
100033812	0	0	0	NA	0	NA	0.00860941851571187	2.32192809488736	0	Inf	0.121156608291342	1407.25657685517
100033813	0.0172413793103448	1	0	Inf	0.131306432859723	761.577310586391	0.0139442231075697	2	0	Inf	0.133301321792812	955.960907714163
100033814	0	0	0	NA	0	NA	0.0171015189257394	1.58496250072116	0	Inf	0.136723056109329	799.47902115027
100033815	0	0	0	NA	0	NA	0.0119521912350598	1	0	Inf	0.108779170291929	910.119058109137
100033816	0	0	0	NA	0	NA	0.00597609561752988	1	0	Inf	0.0771507546845655	1290.98929505506
100033817	0	0	0	NA	0	NA	0.0119521912350598	1	0	Inf	0.108779170291929	910.119058109135
100033818	0	0	0	NA	0	NA	0.0139442231075697	2	0	Inf	0.133301321792812	955.960907714163
100033820	0	0	0	NA	0	NA	0	0	0	NA	0	NA
100033821	0.679597682757508	2.32192809488736	0	Inf	0.651430522677557	95.8553184046093	0.35876418686657	2.58496250072116	0	Inf	0.590351515522632	164.551406504293
100033822	0	0	0	NA	0	NA	0.0131174551807194	1.58496250072116	0	Inf	0.121744867370179	928.11346174161
100036563	0	0	0	NA	0	NA	0	0	0	NA	0	NA
100036564	0	0	0	NA	0	NA	0.00597609561752988	1	0	Inf	0.0771507546845654	1290.98929505506
100036565	0	0	0	NA	0	NA	0	0	0	NA	0	NA
100037417	8.74108009886644	9.41503010398693	7.61979926462456	1.23560080482656	0.396063135220193	4.53105486668124	8.32998942586375	10.631128589448	6.27873185079892	1.69319678592346	0.566265613404577	6.79791515276575
100038246	0.0273269396676062	1.58496250072116	0	Inf	0.208115772186121	761.577310586389	0.129846451037988	6.64385618977472	0	Inf	0.526192810918961	405.242351032773
10004	7.0674782122985	8.43045255166553	4.85798099512757	1.73538195396834	0.611074295012113	8.64628480847313	7.17054775260902	10.3026389237876	3.58496250072116	2.8738484493813	0.948199380093171	13.2235278643555
100048912	2.14704479343319	4.16992500144231	0	Inf	1.13312090130285	52.7758389004522	4.0342206066065	7.65821148275179	0	Inf	1.38716131883979	34.3848652343939
100049587	5.25825684779407	9.82177398197057	1	9.82177398197057	1.77227048144959	33.7045247645727	5.37913490066891	9.4898479604393	0	Inf	1.88337074632916	35.01252117873
100049716	10.2986722765549	11.2900188469326	8.09275714091985	1.39507693735751	0.56976890896836	5.53245014180562	10.0160664602052	11.4963544885646	7.11894107272351	1.61489670600215	0.603945006605097	6.02976237233076
10005	10.1907226291897	11.2697111211428	9.20212382383046	1.22468588087871	0.37448700139308	3.67478357541025	10.3253571418055	11.6991386252759	8.4594316186373	1.38296982027741	0.457133592302095	4.4272908532262
10006	11.8361033805486	12.4870863402713	10.2324209271761	1.2203452564297	0.420215476660191	3.55028562314495	11.7685778221188	12.9275927993996	7.95419631038687	1.62525443111308	0.569776297039138	4.84150511345775
10007	11.6602023076588	12.4160057805593	9.79603960882977	1.2674515698536	0.399224026555871	3.4238173234237	12.1654275577802	13.4733252418918	10.2479275134436	1.31473658690667	0.542128628515623	4.4563055917333
100073347	2.57204091093744	4.75488750216347	0	Inf	0.980330247328078	38.1148776895144	1.95010095459157	6.2667865406949	0	Inf	1.08484752299983	55.6303262374967
10008	9.00600927913554	10.2143191208008	6.61470984411521	1.54418249046676	0.649673264394599	7.21377520562536	9.23396984979948	12.5471355318309	5.12928301694497	2.44617727085452	1.34762767433	14.5942394901719
10009	11.0779108069852	12.1263818305426	9.1006623390052	1.33247244857874	0.540012117362711	4.87467471774736	11.5783625107454	13.1989054025819	8.25266543245025	1.59935059898134	0.680955841225128	5.88127933110714
100093630	12.088362579151	13.1617617433047	10.6147098441152	1.2399549244958	0.494006387955341	4.08662781845544	12.0449248021978	13.6602187885356	9.87498134765377	1.38331590791118	0.665720032027974	5.52697541047747
100093631	8.25894738382324	9.66355810421727	5.04439411935845	1.91570243632079	0.842314001275168	10.1988057573173	8.49061026806079	10.581200581925	3	3.52706686064167	0.852864385176823	10.0447948763477
100093698	0	0	0	NA	0	NA	0.0268762013871109	2.32192809488736	0	Inf	0.200064623163955	744.393228352206
1001	8.49904076167156	11.7772553151919	5.39231742277876	2.1840804967158	1.08155913765817	12.7256612597473	12.2488801238647	15.3036737405219	4.58496250072116	3.3377969259541	1.8493408708797	15.0980404100502
10010	11.3904982480438	11.9754897569458	9.68650052718322	1.23630713933675	0.444443450377271	3.90187892310681	11.7451454092302	12.9472716524603	8.06608919045777	1.60514858523719	0.625750899462435	5.32774076147813
100101116	0	0	0	NA	0	NA	0	0	0	NA	0	NA
100101118	0.0172413793103448	1	0	Inf	0.131306432859723	761.577310586391	0.00199203187250996	1	0	Inf	0.0446321842677455	2240.53565024082
100101120	0	0	0	NA	0	NA	0.00199203187250996	1	0	Inf	0.0446321842677453	2240.53565024081
100101121	0	0	0	NA	0	NA	0	0	0	NA	0	NA
100101266	5.49774885649575	6.78135971352466	2.58496250072116	2.62338804204424	0.824271593379851	14.9928928165926	5.03272138854	7.22881869049588	2.32192809488736	3.11328275255938	0.788559441163335	15.668648833988
100101267	11.2228326293371	12.2449583931511	9.37503943134693	1.30612340170092	0.539848235069932	4.81026718387246	11.1118352107075	12.5471355318309	9.17741953798924	1.36717467038452	0.520638336027205	4.68543967899662
100101467	10.6230382924426	11.4152135987653	7.88264304936184	1.44814544148228	0.654311709058806	6.15936506154075	10.399913996469	12.3320365483617	5.35755200461808	2.30180435723849	0.629969387542916	6.05744804963586
100101629	0.0172413793103448	1	0	Inf	0.131306432859723	761.577310586391	0.0151094870532294	2.58496250072116	0	Inf	0.151949580863563	1005.65677926893
10011	11.0813727286496	12.0396045179538	9.9957671508778	1.20447028589462	0.375863554390781	3.39185012177265	11.3706530272922	12.754261196514	9.67948009950545	1.31765973641143	0.471217594569411	4.14415595514504
100113379	0.357842887968336	2	0	Inf	0.593965701396867	165.985051364057	0.248408123735219	2.32192809488736	0	Inf	0.506945001525683	204.07746490048
100113380	0	0	0	NA	0	NA	0	0	0	NA	0	NA
100113381	0	0	0	NA	0	NA	0	0	0	NA	0	NA
100113382	0.0172413793103448	1	0	Inf	0.131306432859723	761.577310586391	0.0239043824701195	1	0	Inf	0.152903681280794	639.64706669132
100113386	5.27251803566064	6.78135971352466	1	6.78135971352466	1.17488431741995	22.2831730394022	3.95599585988629	7.22881869049588	0	Inf	1.17539490670951	29.7117324774777
100113389	0.596320527609962	2.32192809488736	0	Inf	0.717886900152648	120.386078780471	0.423749115984842	2.32192809488736	0	Inf	0.627422269851198	148.064561360322
100113392	0.206896551724138	1	0	Inf	0.408618583773969	197.498982157419	0.167857893439224	3.16992500144231	0	Inf	0.41308120894257	246.089832583377
100113393	2.06030998376607	3.58496250072116	0	Inf	1.00517946866202	48.7877783722929	1.95659312020023	4.24792751344359	0	Inf	1.11912525778189	57.1976486182964
100113403	0.0517241379310345	1	0	Inf	0.223403795622112	431.914004869417	0.022250846616419	1.58496250072116	0	Inf	0.159688268988101	717.67277776418
100113404	0	0	0	NA	0	NA	0.0119521912350598	1	0	Inf	0.108779170291929	910.119058109137
100113407	9.72737185519794	10.9527412471865	7.19967234483636	1.52128329215452	0.755241863838523	7.76408957199421	8.76943833627102	10.7021726853655	5.7279204545632	1.8684220163776	0.738028068160689	8.41591034522876
100124412	0.0172413793103448	1	0	Inf	0.131306432859723	761.577310586391	0.0338645418326693	1	0	Inf	0.181060872357039	534.662105430787
100124534	0.251464870702089	2	0	Inf	0.492834629736595	195.985478353538	0.18255936699283	3.70043971814109	0	Inf	0.474222635697186	259.763518853464
100124535	0.0790510775986407	1.58496250072116	0	Inf	0.300574301240111	380.227961933917	0.0219123505976096	1	0	Inf	0.14654343496108	668.770948640566
100124536	0.910301506618559	3.32192809488736	0	Inf	0.808076131575119	88.7701630393682	0.781838784240351	3.4594316186373	0	Inf	0.802001988358724	102.578946520025
100124537	0.304513415478828	3	0	Inf	0.663080612450156	217.750870321265	0.404445142584697	3.90689059560852	0	Inf	0.67162287970969	166.060315477529
100124538	0	0	0	NA	0	NA	0.00199203187250996	1	0	Inf	0.0446321842677457	2240.53565024083
100124539	0.11353383621933	1.58496250072116	0	Inf	0.344492764027206	303.427397063989	0.125686728097705	1.58496250072116	0	Inf	0.350803388712597	279.109333198564
100124540	0.0517241379310345	1	0	Inf	0.223403795622112	431.914004869417	0.022250846616419	1.58496250072116	0	Inf	0.159688268988101	717.67277776418
100124541	0	0	0	NA	0	NA	0	0	0	NA	0	NA
100124700	0.155172413793103	1	0	Inf	0.365231199928332	235.371217731592	0.486019197823851	5.58496250072116	0	Inf	0.939149685634194	193.233043023657
100125288	6.58619216150679	8.43045255166553	5.04439411935845	1.67125176030808	0.675139136988152	10.2508265843506	7.14317696839422	10	3.8073549220576	2.62649535037194	1.0026012272963	14.0357887216349
100125556	7.68952570591937	8.66177809777199	5.16992500144231	1.67541658638288	0.647870325947038	8.42536133858438	6.99146511153883	8.57742882803575	4.75488750216347	1.80391835224977	0.685672945127568	9.80728551438985
100126270	3.50248956934995	5.24792751344359	0	Inf	1.03168692217887	29.4558171195452	2.31083162482313	5.93073733756289	0	Inf	1.18491383960197	51.2765113162524
100126296	0.464220905234583	2	0	Inf	0.60786468095027	130.942978675874	0.416582270479549	3	0	Inf	0.646727419419799	155.246025875109
100126297	0	0	0	NA	0	NA	0	0	0	NA	0	NA
100126299	0	0	0	NA	0	NA	0	0	0	NA	0	NA
100126301	0	0	0	NA	0	NA	0.00199203187250996	1	0	Inf	0.0446321842677452	2240.53565024081
100126302	0.313274568990385	1.58496250072116	0	Inf	0.50143717722286	160.063160836477	0.424918937089415	3.58496250072116	0	Inf	0.706559147307088	166.280926933226
100126303	0	0	0	NA	0	NA	0.00315729581816964	1.58496250072116	0	Inf	0.0707403383896533	2240.53565024082
100126304	0	0	0	NA	0	NA	0	0	0	NA	0	NA
100126306	0	0	0	NA	0	NA	0.00199203187250996	1	0	Inf	0.0446321842677454	2240.53565024082
100126307	0	0	0	NA	0	NA	0.00398406374501992	1	0	Inf	0.0630564153911079	1582.71602631681
100126308	0.0172413793103448	1	0	Inf	0.131306432859723	761.577310586391	0.00398406374501992	1	0	Inf	0.0630564153911078	1582.71602631681
100126309	0.0344827586206897	1	0	Inf	0.184059224009919	533.771749628766	0.0102986553813592	1.58496250072116	0	Inf	0.11795808468862	1145.37364656484
100126310	0	0	0	NA	0	NA	0.00199203187250996	1	0	Inf	0.0446321842677454	2240.53565024082
100126313	1.58833797369604	3	0	Inf	0.899456743577346	56.6288005747493	1.13972287147007	3.58496250072116	0	Inf	0.843501730387937	74.0093711816053
100126314	0.11908432061394	2.32192809488736	0	Inf	0.420545882353731	353.149667551198	0.0429979332683689	1.58496250072116	0	Inf	0.207561631909393	482.724671006652
100126316	0.0517241379310345	1	0	Inf	0.223403795622112	431.914004869417	0.00597609561752988	1	0	Inf	0.0771507546845654	1290.98929505506
100126317	1.68986623043832	3.58496250072116	0	Inf	1.07205149688915	63.4400213211598	1.04094101907324	4	0	Inf	0.960332220238981	92.2561607855528
100126318	0.106378017266247	1.58496250072116	0	Inf	0.359528635588167	337.972679720402	0.0306619868979657	2.8073549220576	0	Inf	0.2043508233062	666.463083381457
100126319	0	0	0	NA	0	NA	0.00398406374501992	2	0	Inf	0.0892643685354913	2240.53565024083
100126320	0.140860775886937	1.58496250072116	0	Inf	0.394554829817528	280.102695255791	0.0416471924215309	2.32192809488736	0	Inf	0.219019512209393	525.892621986598
100126324	0	0	0	NA	0	NA	0.00913339143569952	1.58496250072116	0	Inf	0.104492212618523	1144.06804256846
100126327	0.165257974150365	1.58496250072116	0	Inf	0.39576961762763	239.485942909797	0.180942890836396	2.32192809488736	0	Inf	0.445685774097644	246.312951029737
100126330	0.0273269396676062	1.58496250072116	0	Inf	0.208115772186121	761.57731058639	0.00597609561752988	1	0	Inf	0.0771507546845656	1290.98929505506
100126331	0.35361681041943	2	0	Inf	0.604370566479188	170.911152601126	0.109750473117626	1.58496250072116	0	Inf	0.332948088937147	303.36824933803
100126333	1.85269499950022	4	0	Inf	1.0123266185345	54.6407594778191	1.01867693227217	4.58496250072116	0	Inf	1.0104206446814	99.1895087314525
100126334	0.0172413793103448	1	0	Inf	0.131306432859723	761.577310586391	0	0	0	NA	0	NA
100126335	0.0344827586206897	1	0	Inf	0.18405922400992	533.771749628767	0.0285654382527582	2.58496250072116	0	Inf	0.203799857872039	713.449085110258
100126336	0.0172413793103448	1	0	Inf	0.131306432859723	761.577310586391	0.0099601593625498	1	0	Inf	0.0994013940149242	997.989995909839
100126337	0	0	0	NA	0	NA	0.00315729581816964	1.58496250072116	0	Inf	0.0707403383896533	2240.53565024082
100126339	0	0	0	NA	0	NA	0	0	0	NA	0	NA
100126340	0	0	0	NA	0	NA	0.00398406374501992	1	0	Inf	0.0630564153911078	1582.71602631681
100126341	0	0	0	NA	0	NA	0	0	0	NA	0	NA
100126342	0.0172413793103448	1	0	Inf	0.131306432859723	761.577310586391	0.018266782871399	1.58496250072116	0	Inf	0.147207589166645	805.875835953211
100126343	0.573528663905008	2	0	Inf	0.682239831726017	118.954792438938	0.348000816221387	2.8073549220576	0	Inf	0.604969862698089	173.841506829463
100126345	0.0172413793103448	1	0	Inf	0.131306432859723	761.577310586391	0.00199203187250996	1	0	Inf	0.0446321842677452	2240.53565024081
100126346	0	0	0	NA	0	NA	0.0217268736964313	2.32192809488736	0	Inf	0.171097686447365	787.49335425772
100126347	0.106378017266247	1.58496250072116	0	Inf	0.359528635588167	337.972679720402	0.0921606822838455	2	0	Inf	0.335358634545875	363.88471334555
100126348	1.20918171065962	3.58496250072116	0	Inf	1.00407552150763	83.0376040801915	0.627478857888791	3.4594316186373	0	Inf	0.750593319003073	119.620495506177
100126349	0.0344827586206897	1	0	Inf	0.18405922400992	533.771749628767	0.0139442231075697	1	0	Inf	0.117376430443453	841.75668689448
100126350	0.843559320763146	2.32192809488736	0	Inf	0.685391100379625	81.249899504349	0.475473785874607	2.58496250072116	0	Inf	0.66174010522759	139.17488721494
100126354	0	0	0	NA	0	NA	0.00199203187250996	1	0	Inf	0.0446321842677457	2240.53565024083
100126355	0.11353383621933	1.58496250072116	0	Inf	0.344492764027206	303.427397063989	0.0353683017971384	1.58496250072116	0	Inf	0.199342022286704	563.617737232815
100126572	0.120689655172414	2	0	Inf	0.378250182077926	313.40729372171	0.0732169073748277	1.58496250072116	0	Inf	0.271188848593216	370.391018026599
100126791	3.74118506339152	6.74146698640115	1.58496250072116	4.25339210444018	1.03945374231644	27.784077095992	4.78574662258533	8.69696752623429	0	Inf	1.61304414063843	33.7051722092016
100126793	5.54310705726216	6.68650052718322	2.32192809488736	2.8797190326032	0.761244756306877	13.73317795314	4.66738388216173	7.19967234483636	0	Inf	0.95639677050407	20.4910672584555
100127206	0.172413793103448	2	0	Inf	0.42459190043108	246.263302250026	0.143768034067926	3	0	Inf	0.409801200670667	285.043336182123
100127888	1.36365340058208	4.8073549220576	0	Inf	1.20813333390647	88.5953375975725	1.51640603093801	6.93073733756289	0	Inf	1.20579429166125	79.5165850742081
100127950	0.395255387993203	2	0	Inf	0.599698388851286	151.724279306117	0.112907768935795	3	0	Inf	0.378296609113722	335.049228834589
100127967	0.797197828587008	5.12928301694497	0	Inf	1.29375658853271	162.288022136968	0.291914604616849	4.90689059560852	0	Inf	0.683727426771689	234.221726476862
100127983	7.98645926769018	9.36413465500805	4	2.34103366375201	0.924136814157668	11.5712956540871	5.30888219350801	9.1548181090521	0	Inf	1.30434528156521	24.5691133090171
100128006	1.78210489044561	4	0	Inf	1.05194974832097	59.0284979274109	1.45903903340235	5.6724253419715	0	Inf	0.978334067367115	67.0533169414754
100128025	7.03085636742941	8.3264294871223	4.52356195605701	1.84067988191767	0.724096754660589	10.2988415182962	5.73243584967062	9.54496443278924	1.58496250072116	6.02220205742803	1.04184870382388	18.1746247345053
100128054	2.4747236461149	5.04439411935845	0	Inf	1.22354986543286	49.4418787873034	2.71289894485762	6.93073733756289	0	Inf	1.46615472281616	54.043838440621
100128055	1.53257559685582	3.16992500144231	0	Inf	0.917179764801369	59.845645897209	0.826870317595315	2.8073549220576	0	Inf	0.815783372766617	98.6591676357495
100128059	1.27522317264439	3.8073549220576	0	Inf	1.00504223305279	78.8130465798126	2.14305116205255	5.52356195605701	0	Inf	1.18571494774926	55.3283546722988
100128071	7.67148612120601	8.88874324889826	5.6724253419715	1.56700929726277	0.72281576683917	9.4221087729158	7.29818603450843	10.61194694182	4.58496250072116	2.31451117433368	0.899056973572124	12.3189100595828
100128098	2.20101042973111	6.93073733756289	0	Inf	1.35007098036111	61.3386907269693	1.25310829309952	9.40514146313634	0	Inf	1.27560386773657	101.795182009482
100128108	6.79560029361474	8.16490692667569	5.55458885167764	1.46993902603784	0.524909778456155	7.72425916440919	5.76629198691358	8.79116288855502	0	Inf	1.02035693192211	17.6952005593505
100128124	0.32468453619335	2.32192809488736	0	Inf	0.640033223691944	197.124640180216	0.227169521946828	3	0	Inf	0.510809676360692	224.85836655511
100128126	2.06194371541724	3.58496250072116	0	Inf	0.866901584234722	42.042931519074	2.12992363969677	4.24792751344359	0	Inf	0.894634465961596	42.0031239283754
100128139	3.73596740343647	5.8073549220576	0	Inf	1.27331543120907	34.0826161930062	3.05893311394823	5.90689059560852	0	Inf	1.4150350515856	46.259104036413
100128164	4.31175570687164	5.75488750216347	0	Inf	0.927256718799612	21.5053166700016	3.27521627348476	6.33985000288462	0	Inf	1.12082733984289	34.2214756599983
100128191	6.75687344405635	7.56224242422107	5.24792751344359	1.44099597504899	0.486940171615247	7.2065900841103	6.3591865292101	8.54303182025524	4.32192809488736	1.97667143753762	0.68861495513816	10.8286642006033
100128233	0.741015655588906	3.8073549220576	0	Inf	0.962817677508652	129.932164084101	0.554647559821206	3.4594316186373	0	Inf	0.800639897916572	144.351107967493
100128239	5.50243989713744	9.11113567023471	3.70043971814109	2.46217648826115	0.781017309679635	14.1940180043756	4.37816894549036	7.48381577726426	1.58496250072116	4.72176204412351	0.957991430431675	21.8810978369949
100128252	11.1637568988554	12.2708792953288	8.4262647547021	1.45626557585688	0.564214518467868	5.05398427769165	10.9440874579071	13.1328210067796	7.83289001416474	1.67662522811257	0.573264297283918	5.23811875123252
100128260	0.321445796375426	2.32192809488736	0	Inf	0.574146367963802	178.613742795143	0.688140703487575	6.35755200461808	0	Inf	1.29115820171212	187.629970901066
100128264	0.0790510775986407	1.58496250072116	0	Inf	0.300574301240111	380.227961933917	0.0353683017971384	2	0	Inf	0.218451994235531	617.649090104762
100128310	1.32418737274817	4.75488750216347	0	Inf	1.22186987338265	92.2731856932622	0.752677759254914	4.4594316186373	0	Inf	0.942229604968488	125.183665038969
100128317	2.83609361421021	5.49185309632967	1	5.49185309632967	1.03300556337571	36.4235354644096	1.95372470869276	8.43462822763673	0	Inf	1.9275959435264	98.662617867804
100128325	4.23422893664015	5.61470984411521	2.32192809488736	2.41812391024434	0.640645388896776	15.1301547101779	4.5938717720627	7.56985560833095	2	3.78492780416547	0.821633185630986	17.8854183659999
100128327	3.7373234293148	6.37503943134692	1	6.37503943134692	0.954384151236083	25.5365683298932	3.93322374366719	13.1975238782578	0	Inf	1.88987741366776	48.0490695885434
100128338	8.72421093076903	9.69870466677034	5	1.93974093335407	0.755433738974126	8.65904945408668	8.89761702826993	11.902375114486	5.04439411935845	2.35952521410039	0.721183896326534	8.10536005354192
100128385	3.78900613620966	5.12928301694497	1.58496250072116	3.23621726987934	0.836338717293418	22.0727728387912	3.38061065684641	6.82017896241519	0	Inf	1.18588582335775	35.0790417392816
100128386	4.77122860428491	6.22881869049588	0	Inf	0.95204585667727	19.953893129796	4.43587727032127	7.35755200461808	0	Inf	0.862185951987042	19.43665028236
100128398	9.08959684305898	10.2324209271761	5.95419631038687	1.71852260049371	0.770059177284708	8.47187384193769	8.70315113356979	11.5497846679479	5.8073549220576	1.98882018112571	0.7695665217933	8.84238949758012
100128420	3.98580026654217	7.58496250072116	0	Inf	1.68140284352844	42.184824403836	2.78022024224269	7.40087943628218	0	Inf	1.66466801590929	59.8754008986881
100128494	5.80898927114258	7.27612440527424	1.58496250072116	4.59072337797493	0.968605829404417	16.6742575032145	5.24884420955091	7.86418614465428	1.58496250072116	4.96174902628678	0.951605672382864	18.1298136197546
100128505	0.18249935346071	1.58496250072116	0	Inf	0.409971272333417	224.642588896448	0.221645997225393	3	0	Inf	0.480010450498356	216.566261744953
100128511	7.65187844695618	8.68299458368168	4.90689059560852	1.76955129006802	0.700995322819224	9.1610880606457	6.8254211141656	9.91737207947684	2.8073549220576	3.53263921193409	0.934562018185836	13.6923715409476
100128531	6.95985017812503	8.13442632022093	3.8073549220576	2.13650329080034	0.810655855932145	11.6476049797746	5.24731383604279	8.34872815423108	0	Inf	1.23812232616283	23.5953549730227
100128553	3.9687975127191	5.7279204545632	0	Inf	1.32844537783609	33.472238721646	3.31824321597257	6.12928301694497	0	Inf	1.28558682631624	38.7429956950712
100128554	0.705319287866641	2.58496250072116	0	Inf	0.813353606025731	115.317079798832	1.62956429688752	6.32192809488736	0	Inf	1.71459273398708	105.217863281735
100128568	4.88528946804912	6.12928301694497	3	2.04309433898166	0.639319832574651	13.0866315446801	4.88934630767686	7.4594316186373	1.58496250072116	4.70637735292996	0.876416098667435	17.925015810219
100128569	7.51764035934035	8.86727873970966	5.16992500144231	1.71516583649393	0.835679958652139	11.1162534878892	6.69648909909681	9.70735913208088	3.4594316186373	2.80605608152032	0.8931692305914	13.3378732851498
100128590	2.41707936093196	4.4594316186373	0	Inf	1.08243011452725	44.7825641153088	1.39455309135851	6.04439411935845	0	Inf	1.07834751410112	77.3256694767094
100128594	2.18173129794095	4	0	Inf	0.928449562218504	42.5556329092746	2.06719178758913	4.8073549220576	0	Inf	0.988329759517144	47.8102595729537
100128640	7.54081411167985	9.02236781302845	3.16992500144231	2.84624015045255	0.837738865235575	11.109395521871	7.04488317000479	9.16239132875691	4.39231742277876	2.08600391247689	0.704901895224391	10.005870618631
100128675	2.6415596342558	4.52356195605701	0	Inf	1.0778082333347	40.8019648452249	3.31627225011	8.42206476617281	0	Inf	1.55119121104982	46.7751467328524
100128682	1.99655219565701	3.90689059560852	0	Inf	1.06452316210968	53.3180732477356	0.789656595599773	4	0	Inf	0.874719983936638	110.772200069102
100128688	0.0517241379310345	1	0	Inf	0.223403795622112	431.914004869417	0.0282269422339488	1.58496250072116	0	Inf	0.176595880461089	625.62880172226
100128714	0.378918619370688	2.8073549220576	0	Inf	0.629366896448117	166.095531935954	0.449926622862016	3.16992500144231	0	Inf	0.725230897818316	161.188705217102
100128731	12.7038063748425	13.3911093040417	11.9095181142966	1.12440395787018	0.361562038270641	2.84609216798712	12.8698593994711	14.3387363825739	11.0801513096141	1.29409210956644	0.516868329857222	4.01611481379868
100128750	8.73776952487848	9.78463484555752	6.52356195605701	1.49989145676353	0.570351054652833	6.5274215923058	7.62186153904152	9.76155123244448	4.39231742277876	2.22241479675868	0.7797061598614	10.2298651827707
100128770	5.30387980302574	8.48381577726426	1.58496250072116	5.35269179769497	1.17354873466165	22.1262317066871	6.15890003700047	8.93663793900257	1	8.93663793900257	1.0383419036678	16.8592102068521
100128782	8.84362690823393	9.80413102118332	7.4178525148859	1.32169398104218	0.481825419288974	5.44827845281857	8.24702979734916	10.1446582428319	5.90689059560852	1.71742782071738	0.601486585825141	7.29337228802637
100128788	6.29871105342136	7.4093909361377	4.24792751344359	1.74423666898479	0.623109113949568	9.89264483899615	5.77762088796043	8.73131903102506	2.58496250072116	3.37773527801242	0.937411734308688	16.2248744333865
100128811	0.548513468814087	2.32192809488736	0	Inf	0.75343220437684	137.358925024357	0.412128781906572	5.8073549220576	0	Inf	0.903343003090018	219.189496766281
100128822	9.17332796943204	10.0579917227592	7.4757334309664	1.34541872254252	0.517701735894289	5.64355419995239	8.85503778259606	11.3766680618577	6	1.89611134364295	0.687502422549282	7.76396938588471
100128881	6.10308804550174	7.48381577726426	3.70043971814109	2.02241256372195	0.809963859862651	13.2713776013707	6.19300013980258	9.22158712126481	2.58496250072116	3.56739686501918	1.04233447653503	16.8308485871963
100128882	3.92061629665479	6.06608919045777	0	Inf	1.28028409440487	32.6551745320566	2.78582892832579	7.04439411935845	0	Inf	1.32125925030908	47.427867406888
100128890	5.03976660869804	6.53915881110803	0	Inf	1.09058033559037	21.6395007996632	4.25222596457545	6.96578428466209	0	Inf	1.20296276235964	28.2901890064477
100128893	4.11873249774862	5.8073549220576	2.32192809488736	2.50109162934235	0.657901481148165	15.9733967065787	3.90959098876509	6.94251450533924	0	Inf	1.0257081856724	26.2356903476594
100128905	1.28460232298344	3	0	Inf	0.905957445158754	70.5243505285511	1.47212716285936	4.08746284125034	0	Inf	0.990726903994092	67.2990030337984
100128927	10.4423186468392	11.4283601727043	7.8703647195834	1.45207504097844	0.603826580664066	5.78249525881727	10.9055039282496	12.9938229367459	8.84862294042934	1.46845707227247	0.636969744438106	5.84080982070071
100128946	0.0517241379310345	1	0	Inf	0.223403795622112	431.914004869418	0.111814563979286	2.8073549220576	0	Inf	0.383425214605055	342.911693217428
100128966	11.5771445533375	13.3231955316781	9.44501484586842	1.41060609740663	0.742548139326507	6.41391438022981	10.9134558028039	12.3342732853072	7.64385618977472	1.6136192229528	0.560727455527514	5.13794590512245
100129029	4.41600998061345	5.95419631038687	0	Inf	1.05239377429666	23.8313268972837	4.97320393537283	7.38370429247405	0	Inf	1.02676843109604	20.6460150124342
100129060	6.57115441781619	7.83289001416474	4.16992500144231	1.87842467465373	0.612003990944468	9.31349275988947	6.43365706684784	8.97154355395077	2.58496250072116	3.47066680907281	0.840616207245604	13.0659156761282
100129066	3.24107053051525	5.4262647547021	0	Inf	1.08644925801625	33.5213087091792	2.53330003792499	7.4262647547021	0	Inf	1.33598743646307	52.7370392950915
100129075	7.48294739514491	8.56985560833095	4.58496250072116	1.86912228987326	0.631864019354298	8.44405267053279	6.90896777283615	8.70043971814109	4.32192809488736	2.01309219568769	0.642627283790205	9.30135014259019
100129094	1.91289527660723	3.70043971814109	0	Inf	0.826972202555009	43.2314415048247	2.35825808544373	4.70043971814109	0	Inf	0.925036589591038	39.2254179176061
100129128	1.28103086354142	3.4594316186373	0	Inf	0.890842395871763	69.5410564433259	1.23088605391598	6.68650052718322	0	Inf	1.16042695584725	94.2757416216904
100129129	8.51736815901081	9.9614496943982	4.70043971814109	2.11925911015357	0.847305970642493	9.94797870450274	5.27238229665599	11.6564248632778	0	Inf	2.48758227421604	47.1813714228156
100129138	2.72283811993036	5.6724253419715	0	Inf	1.46638261439137	53.8549318689896	1.68498084414615	6.79441586635011	0	Inf	1.41076396750912	83.725816374133
100129175	0.33214935356018	1.58496250072116	0	Inf	0.610007333291334	183.654529732755	1.69662518848915	5.08746284125034	0	Inf	1.32101191082828	77.8611516433184
100129195	9.78773793036117	11.1085244567782	8.79116288855502	1.26360125476006	0.465946787345197	4.76051556202633	9.22658268434369	11.5444815223108	6.7279204545632	1.71590636367895	0.720342092348294	7.80724691895539
100129196	7.53899284389048	8.70735913208088	5.7279204545632	1.52016062393885	0.624405504028345	8.28234642156951	7.31033873620726	9.41574176829009	4.08746284125034	2.30356632805739	0.780028852307378	10.6702148895507
100129213	0.14801659484002	1.58496250072116	0	Inf	0.380244363085115	256.893062224606	0.230069938839926	3	0	Inf	0.534554224754058	232.344228650393
100129215	5.65835767131769	6.7279204545632	4.32192809488736	1.55669421305783	0.521003680925408	9.2076837695571	5.40689502074236	7.66533591718518	2	3.83266795859259	0.696605381478013	12.8836490963046
100129216	2.75610047642165	4.24792751344359	0	Inf	1.00918949383479	36.6165712196768	2.01982633519174	4.32192809488736	0	Inf	1.04715449424734	51.843788547689
100129239	0	0	0	NA	0	NA	0.00398406374501992	1	0	Inf	0.0630564153911078	1582.7160263168
100129250	8.44651355092849	9.74819284958946	7.52356195605701	1.29568851915168	0.426784283529581	5.05278634736419	8.31043342978335	10.3003525603282	6.35755200461808	1.62017590305924	0.524549320912894	6.31193698072338
100129271	0	0	0	NA	0	NA	0.0624374544576609	5.4594316186373	0	Inf	0.370189812104225	592.897028425867
100129278	0.343531250062169	2	0	Inf	0.58812420959312	171.199624338888	0.315116061433198	4.16992500144231	0	Inf	0.630648742981021	200.132211640603
100129291	0.120689655172414	1	0	Inf	0.328611443719994	272.278053367995	0.167333920519236	3	0	Inf	0.434150643362764	259.451665278383
100129345	0.0618096982882959	1.58496250072116	0	Inf	0.274357964344185	443.875268674684	0.035029805778329	2	0	Inf	0.19928068404459	568.888920782637
100129347	3.59110705136739	5.12928301694497	0	Inf	0.874580513264461	24.3540641020837	2.70683451490514	5.52356195605701	0	Inf	1.23466356923624	45.6128205266183
100129361	10.9705835940389	11.8399910705399	9.88722061546838	1.19750448897807	0.347786370888482	3.17017201416213	10.8596946394597	12.8936807383909	8.89178370321831	1.4500668447124	0.472378852351824	4.34983549754144
100129385	4.38552692358023	6.14974711950468	1.58496250072116	3.88005843463586	0.942960329605942	21.5016426996675	1.74719709107246	6.08746284125034	0	Inf	1.33047778175051	76.1492672205537
100129407	0	0	0	NA	0	NA	0.00597609561752988	1	0	Inf	0.0771507546845654	1290.98929505506
100129427	0.0618096982882959	1.58496250072116	0	Inf	0.274357964344185	443.875268674684	0.0179282868525896	1	0	Inf	0.132823216430741	740.858384980355
100129434	8.66062642990409	9.78463484555752	3.58496250072116	2.7293548659405	1.05951062376941	12.2336488283463	6.7746530663763	9.85330955540367	2	4.92665477770183	1.24112602943651	18.3201415227655
100129461	5.583342574719	6.4757334309664	2.58496250072116	2.50515565667192	0.641472197860896	11.4890352736986	5.41796071333696	7.33091687811462	0	Inf	0.701449410207416	12.9467422766783
100129480	5.13887953816912	6.96578428466209	1	6.96578428466209	0.943619234543857	18.3623536519023	6.32435019995224	9.12670447284319	1	9.12670447284319	1.70983732894809	27.0357787739364
100129482	9.82742150473636	11.0993478104032	6.4262647547021	1.72718495643707	0.765450389414283	7.78892397202431	9.37820032945994	11.5627194270493	5.49185309632967	2.10543130419438	0.730441557360561	7.78871778912645
100129484	7.57844121505132	8.7279204545632	4.70043971814109	1.856830632436	0.73088384154822	9.64425032547106	7.88147663208203	11.1176431013891	5.04439411935845	2.2039600471985	0.733288413235113	9.30394705796903
100129503	5.49164869248504	6.61470984411521	2.8073549220576	2.35620718710803	0.799416774472905	14.5569540084903	4.45173235972101	7.07681559705083	1	7.07681559705083	0.950827343818223	21.3585918241907
100129515	0.0962924569089855	2	0	Inf	0.374032468047316	388.433819277087	0.0908099414370076	2.58496250072116	0	Inf	0.340337142387332	374.779607828967
100129534	8.3560165618041	9.23601419190008	6.04439411935845	1.52802977594062	0.585690719186806	7.00920964977543	7.94879285014177	10.0701209444768	5.70043971814109	1.76655160696282	0.633560870434032	7.97052939205394
100129540	1.81133727717082	5.4262647547021	0	Inf	1.58617476637229	87.5692664399743	4.4464862409438	8.53915881110803	0	Inf	2.1362375857086	48.0432743958108
100129543	3.26226056491562	5.61470984411521	0	Inf	1.24665178140248	38.2143534090976	4.74192209758073	7.76818432477693	0	Inf	1.26796302832745	26.7394318640188
100129550	9.58765731928839	10.6934869574993	6.61470984411521	1.61662222675009	0.708181052189195	7.38638260218668	9.08951459972692	11.0774833568595	6.32192809488736	1.75223178603028	0.669030955879006	7.36046956675889
100129583	9.22767181995735	10.298062567719	6.75488750216347	1.52453502214814	0.61161459063302	6.62804879244012	9.13310494359447	10.7739633684336	6.74146698640115	1.59816303931574	0.710173087376128	7.77581218832058
100129597	0.54166664827475	3.16992500144231	0	Inf	0.713072734172722	131.644201547929	0.684888641806776	3.16992500144231	0	Inf	0.798527954252457	116.592378017234
100129620	0.0344827586206897	1	0	Inf	0.184059224009919	533.771749628766	0.0441631972140285	2	0	Inf	0.223585005010891	506.269969375924
100129654	1.27330315352461	2.8073549220576	0	Inf	0.931469844572348	73.1538158838266	0.637722110432621	5.24792751344359	0	Inf	0.823177349082148	129.080885798944
100129662	5.18683726211298	7.3037807481771	0	Inf	1.2183016054791	23.4883329457457	3.29941693335955	7.5077946401987	0	Inf	1.80157817287684	54.6029255854739
100129669	0.175343534507626	2	0	Inf	0.463415649546722	264.290126720678	0.180409359811821	3.16992500144231	0	Inf	0.502038646609324	278.277494656033
100129697	2.72787164209968	4.32192809488736	0	Inf	0.733173598031312	26.8771296536145	2.20730164060721	4.39231742277876	0	Inf	1.04455023912348	47.3224963868615
100129716	5.79435621684062	6.56985560833095	4.70043971814109	1.39771085308784	0.431140943077671	7.44070483317216	4.95908970200297	7.8073549220576	1	7.8073549220576	0.818499745106966	16.5050401241255
100129722	5.64698290676071	8.17990909001493	3.16992500144231	2.58047401320002	1.08339150293864	19.1853157841433	5.32281702259518	9.56033283421244	0	Inf	1.40584610130722	26.4116931944015
100129724	1.80582728486081	3.8073549220576	0	Inf	0.832392264726695	46.0947883391216	1.21358671728517	3.8073549220576	0	Inf	0.952332477067534	78.4725527647445
100129726	5.5116718762507	7.77478705960117	3.32192809488736	2.34044411484012	1.02998668012526	18.6873729650595	3.92448101690558	9.65999589242998	0	Inf	1.1687684725556	29.7814785578237
100129792	7.41479218667909	8.4178525148859	5.61470984411521	1.49924978290885	0.566816490536677	7.64440157277747	6.16781811835016	9.36413465500805	2.32192809488736	4.03291328255465	0.969374803190885	15.7166567591683
100129794	8.41563112058624	9.51963625284321	4.90689059560852	1.94005471843267	0.755139780819428	8.97306179416791	8.24806699509293	10.4019461239765	5.12928301694497	2.02795324212232	0.769440574166037	9.32873817130492
100129827	1.73564815851785	4.16992500144231	0	Inf	0.986705614754215	56.8494029110605	1.60518167837357	5.24792751344359	0	Inf	1.05405316574171	65.6656613978874
100129836	1.34097233462126	3.16992500144231	0	Inf	1.00406035411675	74.8755457658516	1.43992569937479	6.4093909361377	0	Inf	1.26703124878641	87.9928213890864
100129842	10.3893107961422	11.7099453802325	5.64385618977472	2.07481285604832	1.13029361389731	10.8793897504445	9.53098474721461	12.2591547688668	3	4.0863849229556	1.02046122449935	10.706776388427
100129845	4.08914823739717	5.64385618977472	1.58496250072116	3.5608767950073	0.756201461212044	18.4928845155631	3.15745479608651	7.27612440527424	0	Inf	1.13124028987777	35.827600486312
100129858	6.43195089545916	7.18982455888002	5.16992500144231	1.39070190706329	0.469918849407003	7.30600803775969	5.86434886603919	8.29920801838728	3.58496250072116	2.31500553122042	0.735642566355599	12.5443179312839
100129878	4.15104585615561	5.35755200461808	1.58496250072116	3.38023896601994	0.714747824661575	17.2184998535169	3.35836811176952	6.74146698640115	0	Inf	1.00565356327265	29.9447091505039
100129917	7.64207221252773	8.93369065495223	4	2.23342266373806	0.842268158636231	11.0214629646589	6.6385160720274	10.4377520723236	2.58496250072116	4.03787369039653	0.999969853279243	15.0631533076014
100129924	1.50282143898506	3	0	Inf	0.875068547503006	58.228377956465	1.30713340813737	3.8073549220576	0	Inf	0.870407057550699	66.588999419042
100129931	2.77379569041572	4.64385618977472	0	Inf	0.986662139242511	35.5708296271322	1.91502441187992	4.39231742277876	0	Inf	1.06359764477125	55.5396389817897
100129935	0.158102155197281	1.58496250072116	0	Inf	0.409844372510139	259.227568402677	0.493791320771096	7.76155123244448	0	Inf	1.1678238174715	236.501487237128
100129940	5.99398995674617	8.18487534290828	2.32192809488736	3.52503394094352	1.39093503955385	23.2054949973409	8.5676347970574	12.18146288127	0	Inf	1.77081426146897	20.6686478055434
100129969	1.58470182227365	3	0	Inf	0.962684757891616	60.748637021847	0.528188341154826	3.90689059560852	0	Inf	0.714720888635514	135.315536702846
100129995	0.935007703295733	2.58496250072116	0	Inf	0.872754963417667	93.3420078082098	3.36188726848194	7.23840473932508	0	Inf	1.67960290893475	49.9601198612818
10013	11.9805144512581	12.6388883822523	9.8376279331714	1.28474958273583	0.510535612835979	4.26138305590346	11.7426976042813	12.914571997649	9.59058704991503	1.34658826727019	0.483745968668019	4.11954718557726
100130015	6.005654529981	7.4093909361377	3.70043971814109	2.00230013201236	0.766943565228881	12.770357692075	6.52200468888997	8.95419631038687	3.4594316186373	2.58834320127825	0.864545803836782	13.2558292285424
100130017	0.106378017266247	1.58496250072116	0	Inf	0.359528635588167	337.972679720402	0.105916185261837	2	0	Inf	0.320281365295013	302.391333773247
100130086	0.976613618312954	4.08746284125034	0	Inf	1.19688940181772	122.555059582855	0.66905805605123	3.70043971814109	0	Inf	0.95857830440557	143.27281403098
100130111	6.08517835920758	7.91886323727459	2.8073549220576	2.82075599884271	0.837762783548414	13.7672675161736	5.07034121406399	10.6573184495813	1	10.6573184495813	1.11521929351359	21.9949554957016
100130148	0.288877370726957	1.58496250072116	0	Inf	0.507767914549618	175.772824735917	0.42801011403315	6.88264304936184	0	Inf	0.985342338016591	230.214732248191
100130155	0.0517241379310345	1	0	Inf	0.223403795622112	431.914004869417	0.0290084510442651	2.8073549220576	0	Inf	0.209529136346438	722.30377287884
100130197	2.16241260864236	3.70043971814109	0	Inf	1.09342134907717	50.5648803890233	1.58172824155666	4	0	Inf	1.03290641766118	65.3023945911624
100130207	11.8691281055279	12.7931968590609	9.4757334309664	1.35010096603743	0.499834915141866	4.21121847112825	11.8854891489801	13.0459302632916	9.56985560833095	1.36323167216176	0.474707413143269	3.99400821617851
100130231	6.06757272461254	11.6974020075027	1.58496250072116	7.38023896601993	2.12062764255107	34.9501808845066	5.29509489639516	10.3442959079158	0	Inf	1.63758306549002	30.9264158156045
100130249	0.518284858443279	3.16992500144231	0	Inf	0.82932113551419	160.012611212517	0.708646158556774	4	0	Inf	0.818585954204559	115.514060765063
100130264	1.01134068336703	4.08746284125034	0	Inf	0.921342733647764	91.1011243590405	0.333649281334257	2.8073549220576	0	Inf	0.603117024659508	180.763771541079
100130268	1.11460538605324	2.58496250072116	0	Inf	0.961747575256256	86.2859256998347	0.563189589343264	3.16992500144231	0	Inf	0.75350057549568	133.791637798976
100130274	0.249859536143615	2.32192809488736	0	Inf	0.526401798420871	210.679090558426	0.366755871000826	3.16992500144231	0	Inf	0.668141098143464	182.175978893044
100130301	2.4557685875383	4.32192809488736	0	Inf	0.946566510522818	38.5446135000721	2.87459234322217	6.28540221886225	0	Inf	1.10244378983467	38.3513089233002
100130311	7.59060384238993	9.22881869049588	5.61470984411521	1.64368577303574	0.798350963606381	10.5176212615387	8.7562373371136	11.7619666953821	4.24792751344359	2.76887179881449	1.24636665252816	14.234043739831
100130331	0.11353383621933	1.58496250072116	0	Inf	0.344492764027206	303.427397063989	0.090318426300567	1.58496250072116	0	Inf	0.299545232868997	331.654619260252
100130348	5.71032856475856	6.88264304936184	3.8073549220576	1.80772299674186	0.639700187113629	11.2025110264505	5.80390463577877	8.30833903013941	2.8073549220576	2.95949007546576	0.765653909118139	13.1920484082076
100130357	4.92752865004013	6.4262647547021	1.58496250072116	4.05452163806913	0.757119173705415	15.3650892257978	4.72127750683014	6.90689059560852	0	Inf	0.787029505229457	16.6698420944519
100130361	0.0344827586206897	1	0	Inf	0.18405922400992	533.771749628767	0.0258964143426295	1	0	Inf	0.158984719219179	613.925608061754
100130386	1.4026993058664	2.8073549220576	0	Inf	0.846428613998261	60.342841153361	0.970921693949511	5.70043971814109	0	Inf	0.952581207305149	98.1110230867583
100130417	6.54234622019087	8.467605550083	4.08746284125034	2.07160428827111	0.801700709352131	12.2540245100135	7.8257768095083	12.6163190969769	2	6.30815954848845	1.79173761107969	22.8953323701071
100130449	3.95821485320249	5.58496250072116	1.58496250072116	3.52371901428582	0.88818113893423	22.4389319901527	5.22566890102442	9.26912667914942	1	9.26912667914942	1.54302296414551	29.5277598594703
100130476	6.95458430144246	8.7714894695006	5.08746284125034	1.72413828723805	0.692984157430525	9.96442242114733	5.85459734719954	9.06339508128851	3	3.02113169376284	0.832333289463517	14.2167469443761
100130480	0.165257974150365	1.58496250072116	0	Inf	0.39576961762763	239.485942909797	0.070059611556658	2	0	Inf	0.277428385225369	395.989042846762
100130519	6.15264578907935	7.49984588708321	5	1.49996917741664	0.566242010994839	9.20322785361529	6.4785080189555	10.5274770060604	2.32192809488736	4.53393756216689	0.971255696267405	14.9919656412496
100130522	6.98568966414845	8.4757334309664	5.24792751344359	1.61506297662347	0.68570630819356	9.81587131922996	6.35038688653846	8.68299458368168	4.24792751344359	2.04405431971291	0.786263258716177	12.3813442041287
100130539	2.26195556502497	4.4594316186373	0	Inf	1.08862731220504	48.1277054703336	4.01005492283186	8.15987133677839	0	Inf	2.11525444338362	52.7487648944679
100130548	3.84579895571617	5.61470984411521	0	Inf	1.29744728716688	33.7367424066314	2.93274768505525	5.7279204545632	0	Inf	1.18678765187922	40.4667492511162
100130581	8.35747519429017	9.33539035469392	6.44294349584873	1.44893251985041	0.547886849951079	6.55565032757017	8.05048434385002	9.44294349584873	5.32192809488736	1.77434631349498	0.598440675289157	7.43359839891276
100130587	3.23641277331965	6.3037807481771	0	Inf	1.26046686409556	38.9464185312394	1.10478101870317	7.76818432477693	0	Inf	1.51747128390587	137.354938057059
100130613	0.0891366379559021	2.58496250072116	0	Inf	0.413230905369963	463.59265375748	2.24547736962947	7.55458885167764	0	Inf	1.9914570448478	88.6874689445841
100130691	7.58773954839091	8.82017896241519	5.20945336562895	1.69311026385401	0.688305446562966	9.07128456601981	7.10035450214461	8.94836723158468	2.58496250072116	3.46170098370411	0.634770821857182	8.93998773815383
100130705	5.83199328056456	7.45121111183233	3.4594316186373	2.15388304589973	0.648729460358298	11.1236318210486	7.20823207332438	10.3966047811819	3.70043971814109	2.80955928837685	1.33359709769177	18.5010288809518
100130717	5.2425459563826	6.56985560833095	3	2.18995186944365	0.71028251592493	13.5484270778816	4.54173752835975	8.83605035505807	0	Inf	1.10342262124838	24.2951648869695
100130733	6.3384938936418	7.68650052718322	0	Inf	1.1478765273699	18.1096100529708	5.87007498212757	8.53138146051631	0	Inf	1.25208220734917	21.3299184620528
100130742	5.4873735398668	6.76818432477693	2.8073549220576	2.4108759001574	0.739822160581532	13.4822635128916	5.30055586286961	8.36194377373524	2	4.18097188686762	0.965848647538394	18.221648304929
100130771	4.51833728204496	5.52356195605701	2.32192809488736	2.37886865153977	0.628039274613001	13.8997873644518	4.79232268115446	7.15987133677839	0	Inf	0.810853977867963	16.9198535202273
100130776	6.58128059534909	8.2336196767597	4.75488750216347	1.73161187788637	0.527607277844003	8.01678746560141	6.9156637934036	9.52552080909507	4.32192809488736	2.20399798422452	0.808599372623212	11.692288647613
100130827	2.74241198757285	4.85798099512757	0	Inf	1.2372859413402	45.1167055477776	2.38557363997892	7.37503943134692	0	Inf	1.27102734939328	53.2797364999605
100130849	0.0618096982882959	1.58496250072116	0	Inf	0.274357964344185	443.875268674684	0.0258964143426295	1	0	Inf	0.15898471921918	613.925608061756
100130855	7.4888317189295	9.02790599656988	4.32192809488736	2.08886075806061	0.800426846988195	10.6882739128048	6.4412979146617	9.2045711442492	3.4594316186373	2.66071775914304	0.889307576345258	13.8063413325599
100130880	1.05663003985695	3.16992500144231	0	Inf	0.877448970309657	83.0422131883025	0.644062928061939	3.32192809488736	0	Inf	0.788084679779799	122.36144100876
100130887	5.60160269633054	7.85798099512757	0	Inf	2.12071143801576	37.859012018203	5.10030851970577	8.5274770060604	0	Inf	1.5761088724694	30.9022261374951
100130890	2.77878524787138	4	0	Inf	0.838340659587018	30.1693216569798	3.23211295074857	6.10852445677817	0	Inf	0.993077185610147	30.725324292276
100130894	2.59382967701995	4	1	4	0.766553485469395	29.5529614862796	3.88608613773474	8.48784003382305	0	Inf	1.50468808448234	38.7198850244592
100130933	2.52883362008458	4.16992500144231	0	Inf	0.875871590611059	34.6353980607772	2.08919745729687	7.99435343685886	0	Inf	1.11528639318462	53.3834841359439
100130935	0.123619396576592	1.58496250072116	0	Inf	0.377848722518538	305.654883442528	0.0711656836236265	6.74146698640115	0	Inf	0.431069860051916	605.727139967786
100130950	7.38998058154914	8.42206476617281	5.88264304936184	1.43168040207479	0.574563347039508	7.77489657380214	6.92603944435427	8.96000193206808	4.90689059560852	1.82600401567684	0.657146427244812	9.4880549342017
100130954	4.16540143709995	10.1484765821783	0	Inf	2.40238456712386	57.6747428405473	1.69434315402222	10.9556499075284	0	Inf	1.96757429325748	116.126080397978
100130958	6.81994202911108	8.45121111183233	4.16992500144231	2.02670578221651	0.859369492860638	12.6008328104902	7.77105657189779	10.8336807486547	2.8073549220576	3.85903494550463	1.19877899469346	15.4262034203761
100130967	4.65835641762244	6.64385618977472	2.58496250072116	2.57019441787693	0.807856540911643	17.3420938306812	3.55691511039162	6.8073549220576	0	Inf	0.980807852864955	27.5746770002888
100130988	0.776107469690891	4.08746284125034	0	Inf	1.05308537130554	135.688086048826	0.184741477680238	3.90689059560852	0	Inf	0.499714942146998	270.494178363094
100131017	11.9785512241408	13.0072025107497	10.3409627642517	1.25783283503496	0.504776057599279	4.21399924042554	11.8770174443183	13.5964227307175	9.95564990752837	1.36569916148176	0.497527641993675	4.1889947903687
100131067	9.35258930218223	10.3342732853072	6.91886323727459	1.49363745616946	0.637803403596118	6.81953823683138	8.95428730578074	10.9076418036655	5.52356195605701	1.97474779688212	0.668132347424855	7.46159157740582
100131089	9.20920816283046	9.9915218460757	7.17990909001493	1.39159447853885	0.525144698024155	5.70238709711988	8.44988075330064	10.3509391815464	5.7279204545632	1.80710246653307	0.755547035241096	8.94151121536204
100131094	3.45826928020427	4.75488750216347	1.58496250072116	2.99999999999999	0.772505404820506	22.3379194108006	3.32025616437191	6.56985560833095	0	Inf	0.970521703860513	29.2303260897372
100131096	7.40224580689118	10.9218409370745	4.85798099512757	2.24822636153349	1.30909372783454	17.6850885796826	10.0907362483422	12.7766386470736	5.8073549220576	2.20007883426328	1.4222912369522	14.0950194509927
100131117	2.35856979251675	4.70043971814109	0	Inf	1.23158247295264	52.2173427667986	1.88521124135092	4.64385618977472	0	Inf	1.08228265422413	57.4090919089033
100131137	0.14801659484002	1.58496250072116	0	Inf	0.380244363085115	256.893062224606	0.0558743701502689	5.95419631038687	0	Inf	0.353115532125446	631.981230706985
100131138	1.02375261579474	6.96578428466209	0	Inf	1.23631009264451	120.762582050622	0.270633267542275	8.33539035469392	0	Inf	0.751651621463667	277.738072739432
100131176	9.15209253034122	10.211888294546	7.21916852046216	1.41455186502451	0.664939658263855	7.26543854380222	9.69444317570487	12.4301911701917	2	6.21509558509585	1.3614323917541	14.0434305207541
100131187	12.2654472124276	13.3100446796475	11.1065629404449	1.1983945664395	0.445866518866854	3.63514278073036	12.6625256992079	14.3004240640598	10.0861362250273	1.41782975611368	0.623754072101499	4.92598464886448
100131193	8.69451017099873	9.9614496943982	4.64385618977472	2.14508143390234	0.860864593515968	9.90124315901607	7.9179121951558	10.6759570329417	5.35755200461808	1.99269312248193	0.787969699148966	9.95173575719932
100131205	6.19217366647867	8.43879185257826	4.32192809488736	1.95255258007669	0.709171829236583	11.4527122046929	5.98302724212561	8.93957921431469	2.58496250072116	3.45830131455319	0.931436659069216	15.5679829185986
100131208	2.34504361662671	4.8073549220576	0	Inf	0.999625258383177	42.627149929992	3.46513887046023	7.11894107272351	0	Inf	1.41612968701702	40.8679057306854
100131211	9.28053301819489	10.211888294546	7.84549005094437	1.30162529405245	0.388013645277916	4.18094138038407	9.01021118275618	10.5048189876328	6.22881869049588	1.68648655701945	0.495813769676738	5.50279854289797
100131213	8.5997290147534	9.4178525148859	5.90689059560852	1.59438411164879	0.570644740973351	6.63561305239237	8.08251152072347	9.85953478638265	5.97727992349992	1.64950193274695	0.664151538318461	8.21714310725798
100131244	0.268706250012434	2	0	Inf	0.501302326726485	186.561468779862	0.219580479596635	3.4594316186373	0	Inf	0.559058866199384	254.603172024382
100131303	0.405340948350465	2	0	Inf	0.614776557275347	151.668998599125	0.189285215357192	2.32192809488736	0	Inf	0.44821083328871	236.791253053182
100131315	2.20886204688217	5.32192809488736	0	Inf	1.04797525113433	47.4441241187315	1.41904729613108	8.91587937883577	0	Inf	1.50281218979259	105.902896534167
100131320	4.04520364142408	5.83289001416474	1	5.83289001416474	1.07590331636342	26.597012455587	2.28966595439888	8.23840473932508	0	Inf	1.65761099613732	72.3953200663502
100131347	3.48025781798574	5.4594316186373	1.58496250072116	3.44451784578705	0.833626681599774	23.9530151269727	3.6597128793313	6.70043971814109	1	6.70043971814109	0.94838278019812	25.9141307383493
100131366	4.6159293115257	6.65821148275179	2	3.3291057413759	0.978042052882705	21.1884105426093	3.98023178303128	9.16992500144231	0	Inf	1.25501890884367	31.5313021265277
100131378	1.88438566296986	4.75488750216347	0	Inf	1.18189351863635	62.7203624959466	1.30904770331741	5.08746284125034	0	Inf	0.993680845245421	75.9086809997237
100131390	0.380943750087037	2	0	Inf	0.623626782485371	163.705739323164	0.221112978345368	6.78135971352466	0	Inf	0.684133508145343	309.404501384246
100131434	7.62873589952642	9.51372759595244	5.39231742277876	1.76431149170923	1.12540000800182	14.7521165082106	7.17378127788754	9.66533591718518	1.58496250072116	6.09814800841499	1.15512056864998	16.1019764041388
100131439	0.26155043105935	2	0	Inf	0.513954599573878	196.50305965554	0.436932143697912	3.16992500144231	0	Inf	0.658527805156616	150.716264448585
100131454	5.44226262841314	7.39231742277876	2.32192809488736	3.18369782382833	0.870943303295531	16.0033310180307	4.9650272053583	7.29462074889163	0	Inf	0.797433868654981	16.0610171036804
100131496	3.83165243390504	6.4093909361377	1	6.4093909361377	1.11034669456429	28.9782727874585	2.51854364328747	7.04439411935845	0	Inf	0.936809668656594	37.1964834182413
100131539	2.76731721334999	4.32192809488736	0	Inf	0.894535739486324	32.3250162710273	2.07194172219296	4.4594316186373	0	Inf	0.962531295548967	46.4555197300731
100131551	4.57936121805391	7.24792751344359	1.58496250072116	4.57293311996074	1.00404917687147	21.9255291090174	6.15737307840782	10.9665054519057	0	Inf	1.82525636124383	29.6434264742621
100131604	0.992282325621377	3	0	Inf	0.971035358800764	97.8587780642663	4.247060336339	8.45121111183233	0	Inf	2.0776804114603	48.9204354758774
100131608	0.0172413793103448	1	0	Inf	0.131306432859723	761.577310586391	0	0	0	NA	0	NA
100131635	1.6780184320147	3.8073549220576	0	Inf	1.04029515647491	61.9954546760184	1.11001268641744	4.16992500144231	0	Inf	0.999423572289108	90.0371306128709
100131655	6.13319266677892	7.51569983828404	5	1.50313996765681	0.503589791382632	8.21089143522882	6.39150415562243	8.66533591718518	3.4594316186373	2.50484382188729	0.602825440372542	9.43166781550557
100131691	7.4795664490745	8.68299458368168	5.70043971814109	1.52321487692413	0.629823439547742	8.42058752784627	6.90580705288979	9.56605403817109	4.32192809488736	2.21337649034173	0.770301480861221	11.1544020121281
100131726	2.23833937119743	4.95419631038687	0	Inf	1.1983425329091	53.5371243668038	2.64356389246649	7.76155123244448	0	Inf	1.80203745404247	68.1669718359309
100131755	10.6089778262383	11.43410692861	7.60733031374961	1.50303805106817	0.735058183336632	6.92864284736909	10.1729969256052	12.3660489506706	6.94251450533924	1.78120606606732	0.735095239483715	7.22594575481979
100131801	10.3127428450433	12.0430272835945	9.36413465500805	1.28608010534681	0.536700385501809	5.20424482182997	10.2643474973348	12.3176952457652	8.04984854945056	1.5301772660811	0.705258841863074	6.87095640561857
100131814	8.3945071652773	9.41151098801207	5.49185309632967	1.71372227605687	0.628546566477902	7.48759342392126	7.53770908886116	9.62205181945638	4.08746284125034	2.35404019391967	0.831219314969314	11.0274793729788
100131816	0.539950515972148	2.8073549220576	0	Inf	0.713825596273612	132.202039845895	0.136324536463131	3.32192809488736	0	Inf	0.448571839507624	329.047030817479
100131827	9.25859606146118	10.286557761608	7.05528243550119	1.45799375937772	0.54988677473707	5.93920256469519	8.80095925068793	10.2227949028681	6.74146698640115	1.51640509750911	0.535639742099972	6.08615182553088
100131897	4.33163039809769	8.08746284125034	0	Inf	2.03473305373929	46.9738381795659	2.32098601257244	10.0566377151132	0	Inf	2.12918650440896	91.736291941247
100131902	0	0	0	NA	0	NA	0.00315729581816964	1.58496250072116	0	Inf	0.0707403383896533	2240.53565024082
100131980	0.123619396576592	1.58496250072116	0	Inf	0.377848722518539	305.654883442529	0.0564538844678977	1.58496250072116	0	Inf	0.246526892602381	436.687209261158
100131997	3.60665392492548	4.95419631038687	0	Inf	0.856442386642428	23.7461759422932	2.90899251596049	6.62935662007961	0	Inf	1.20739372954462	41.5055632807622
100132074	8.96417306036677	10.6137894644726	5.88264304936184	1.80425522599472	0.717121163012681	7.99985852775739	8.82241410799708	11.211279947482	5.93073733756289	1.89036865222041	0.815424761237673	9.24264890829066
100132078	1.73694449466258	4.16992500144231	0	Inf	1.0526339479463	60.6026243890304	0.436636492113106	3	0	Inf	0.69263226783585	158.629038192353
100132103	1.7346043529932	3.4594316186373	0	Inf	0.928788839714281	53.5447082276475	1.21084350655614	4.52356195605701	0	Inf	0.978206375450525	80.7871843185354
100132116	4.83385010034078	7.58496250072116	2.8073549220576	2.70181815670172	1.00429210025324	20.7762359073245	4.83551909361111	8.40087943628218	1.58496250072116	5.30036479251703	1.18199934816293	24.444104661372
100132147	1.63899403182455	5.88264304936184	0	Inf	1.3369666129655	81.5723905643007	2.47107665705568	7.32192809488736	0	Inf	1.56617124916535	63.3801158977989
100132169	4.61829104654132	6.82017896241519	0	Inf	1.27588484109054	27.6267742381905	4.41014543859162	10.72366094441	0	Inf	2.07046935086125	46.9478700802769
100132174	0.784988362292774	2.58496250072116	0	Inf	0.74513445201059	94.9229934867085	0.652701523422201	3.58496250072116	0	Inf	0.787880688050668	120.710716886289
100132202	0.044568318977951	1.58496250072116	0	Inf	0.244120285831868	547.74398368635	0.0250696464157792	1.58496250072116	0	Inf	0.162297658877545	647.387107842864
100132215	5.07485633601323	6.90689059560852	1.58496250072116	4.35776278143229	0.976834081115526	19.2485070795703	5.08887207266351	7.65821148275179	0	Inf	1.02177037213206	20.0785234437474
100132234	2.80734297721573	4.64385618977472	0	Inf	0.933883265791853	33.2657346598263	1.0326801666247	10.7406240444894	0	Inf	1.15807429363486	112.142590810087
100132247	6.53360727344926	9.33091687811462	2.58496250072116	3.6096913883708	1.26900452000844	19.4227241843157	6.27594985698863	9.99435343685886	0	Inf	1.26680898863312	20.1851355970038
100132273	7.72935697267253	8.5352753766208	5.32192809488736	1.60379381766176	0.629383970019473	8.14277270728583	7.05976620761982	9.85018683764577	3.32192809488736	2.96520170102591	0.777113961931488	11.0076444329378
100132288	6.8910833714125	9.11634396123747	5.16992500144231	1.76334162656019	0.865350182533318	12.5575346559179	6.85683039949527	10.0861362250273	1	10.0861362250273	1.25048655554944	18.2370932733219
100132304	0	0	0	NA	0	NA	0.00199203187250996	1	0	Inf	0.0446321842677457	2240.53565024083
100132341	10.6272980583338	11.5386739530827	8.70390357344466	1.32568954328571	0.588047692134104	5.53336971360246	10.3028780409636	12.9072662485311	7.84549005094437	1.64518292225448	0.675255104971166	6.55404346519868
100132386	0.0344827586206897	1	0	Inf	0.18405922400992	533.771749628767	0.038525597615308	2	0	Inf	0.220249111528236	571.695509379251
100132396	0	0	0	NA	0	NA	0.0099601593625498	1	0	Inf	0.0994013940149244	997.989995909841
100132399	0	0	0	NA	0	NA	0	0	0	NA	0	NA
100132406	7.05542656643647	8.27146302790437	3.90689059560852	2.11714733890982	0.845377337028337	11.9819450896123	6.56007058732845	8.73809225962049	0	Inf	0.984400577904968	15.0059449025816
100132417	2.5366044598292	5.35755200461808	0	Inf	1.37678621795273	54.2767404124739	3.18516303429098	6.2667865406949	0	Inf	1.37319795796731	43.1123287311723
100132463	0.457065086281499	2	0	Inf	0.620638383461962	135.787747104298	0.488184586241023	4	0	Inf	0.685697985183165	140.458753616737
100132464	0	0	0	NA	0	NA	0.018266782871399	1.58496250072116	0	Inf	0.147207589166645	805.875835953211
100132476	0.0172413793103448	1	0	Inf	0.131306432859723	761.577310586391	0.0210855826707593	1.58496250072116	0	Inf	0.150109181999609	711.904358269289
100132526	2.56715770776772	4.90689059560852	0	Inf	1.00443351149145	39.1262877404153	2.40590876567198	7.3037807481771	0	Inf	1.65186330520621	68.6586012227622
100132529	1.81196870564716	4.32192809488736	0	Inf	1.01121698640742	55.8076407862827	1.06917240174223	4.16992500144231	0	Inf	0.93474152600664	87.4266418103821
100132565	0.863421443063922	2.58496250072116	0	Inf	0.753320025292039	87.2482414403354	0.559216139700043	3.70043971814109	0	Inf	0.696647780620442	124.575764389439
100132594	1.43951427311465	4.24792751344359	0	Inf	0.918251270389074	63.7889660101996	1.16554316435371	5.28540221886225	0	Inf	0.931117035413586	79.8869629105404
100132612	0.123619396576592	1.58496250072116	0	Inf	0.377848722518539	305.654883442529	0.124335987250868	2.32192809488736	0	Inf	0.363547214713774	292.390982491867
100132677	2.90760831001539	4.75488750216347	0	Inf	0.88638745660305	30.485105354454	2.00942423860455	6.12928301694497	0	Inf	1.13748318735458	56.6074184585586
100132686	1.46903333072688	3.70043971814109	0	Inf	0.962866157052276	65.5442008641048	1.00809470599461	3.16992500144231	0	Inf	0.873972752255189	86.6955006368085
100132708	0.0862068965517241	1	0	Inf	0.283120627606264	328.419928023266	0.066249776579069	4.08746284125034	0	Inf	0.314418229112139	474.595153897434
100132735	2.73629730202468	6.22881869049588	0	Inf	1.49692777008822	54.706327743721	1.06392908575014	7.54689445988764	0	Inf	1.09610485817815	103.02424032381
100132891	7.06726062252267	8.61838550225861	4.75488750216347	1.81253194704128	0.797689370240169	11.2871084405464	5.70085379689128	9.34207466799914	1.58496250072116	5.89419286812684	1.33025619666785	23.3343327870161
100132916	0.864635052165498	3.8073549220576	0	Inf	0.893307646823106	103.316149927741	0.723952001590492	3.4594316186373	0	Inf	0.73881131232014	102.052527059391
100132932	0.0689655172413793	1	0	Inf	0.255608593705383	370.632460872806	0.0549501245034286	2	0	Inf	0.240576109123803	437.80812381743
100132948	1.76953530486446	3.16992500144231	0	Inf	0.795595258192998	44.9606886059806	1.31283866363766	4.52356195605701	0	Inf	1.10864767505276	84.4466045797952
100132963	0.489942510343715	2.58496250072116	0	Inf	0.763458032032658	155.826044059141	0.343843419942918	3	0	Inf	0.597351726533047	173.727834207853
100132967	0.0689655172413793	1	0	Inf	0.255608593705383	370.632460872805	0.0410059013958589	1.58496250072116	0	Inf	0.203109564968117	495.317888533547
100132979	1.08184912176506	3.16992500144231	0	Inf	0.95046137676106	87.8552616662814	0.889843648633767	5.28540221886225	0	Inf	1.04529466364812	117.469475143529
100132987	1.45500262053348	3.70043971814109	0	Inf	1.05563247574452	72.5519295186882	2.11438533194744	6.24792751344359	0	Inf	1.63064710869819	77.1215673917057
100132994	0.0618096982882959	1.58496250072116	0	Inf	0.274357964344185	443.875268674684	0.0509660607584087	2	0	Inf	0.233040055389466	457.245570722312
100133036	2.64682509864234	5.24792751344359	0	Inf	1.03378970182609	39.0577262682134	1.34348975530748	4.52356195605701	0	Inf	1.09719192313036	81.6673084998143
100133053	0	0	0	NA	0	NA	0	0	0	NA	0	NA
100133077	0.0344827586206897	1	0	Inf	0.184059224009919	533.771749628766	0.0890850035594135	4.64385618977472	0	Inf	0.39714274565653	445.802020304869
100133091	7.31742037820563	8.74483383749955	5.4594316186373	1.60178466337899	0.553802518079911	7.56827528632042	7.43187147172999	9.71080643369935	5.39231742277876	1.80085956970523	0.615818024346784	8.28617699713037
100133093	0.0344827586206897	1	0	Inf	0.18405922400992	533.771749628767	0.0257109374414512	2.32192809488736	0	Inf	0.181871003120761	707.368230096304
100133123	0.155172413793103	2	0	Inf	0.410465039557981	264.52191438181	0.0934757221187367	2	0	Inf	0.313292348498245	335.159056701683
100133205	7.05954091345289	8.08746284125034	4.85798099512757	1.66477860851285	0.561662510172382	7.95607698939828	6.654579358677	8.7176764230664	4.24792751344359	2.05221873383602	0.672799569220843	10.1103245292818
100133220	1.77226363652173	4	0	Inf	1.23345226699007	69.597561083568	1.34679369881949	4.95419631038687	0	Inf	1.13534744909852	84.3000268039339
100133234	0.52865134651331	2.32192809488736	0	Inf	0.63839690006498	120.759533532921	0.548879413379012	2.58496250072116	0	Inf	0.681860549690163	124.227750771794
100133251	0.00862068965517241	0.5	0	Inf	0.0656532164298613	761.577310586391	0.00298804780876494	0.5	0	Inf	0.0385753773422827	1290.98929505506
100133267	0	0	0	NA	0	NA	0	0	0	NA	0	NA
100133286	3.71779738113445	5.49185309632967	1	5.49185309632967	0.783399162795733	21.0715938090388	2.86142505306567	6.4262647547021	0	Inf	1.00498239544099	35.1217444735891
100133311	1.14433147322302	3.16992500144231	0	Inf	0.955413531058234	83.4909773448161	0.65883496624321	5.93073733756289	0	Inf	0.809903098477356	122.929586311358
100133319	0.51464870702089	2	0	Inf	0.697853731870809	135.598073472374	0.343173902277533	3.4594316186373	0	Inf	0.622581997196163	181.41880634404
100133461	0.0344827586206897	1	0	Inf	0.18405922400992	533.771749628767	0.0190935507982493	1.58496250072116	0	Inf	0.143586059238895	752.013393192741
100133545	2.72097090148	5.49185309632967	0	Inf	1.1809712264648	43.402567290317	1.93331260895434	9.2045711442492	0	Inf	1.37032458349029	70.8796175612513
100133612	3.23102900661487	6.71424551766612	1	6.71424551766612	1.07261937918443	33.1974543400402	2.98069195628547	6.04439411935845	0	Inf	0.998318236193554	33.4928349133285
100133920	0.130775215529675	1.58496250072116	0	Inf	0.363225825625509	277.748214104902	0.245896350086555	4.4594316186373	0	Inf	0.540597261498359	219.847615187485
100133941	17.0059430205724	18.1779109812867	14.9426061370228	1.21651543342549	0.518664353028905	3.04990056947425	16.1408260010104	17.834224127321	13.1247675358225	1.35882209560242	0.779503429551866	4.82938995503124
100133957	5.86599475259493	7.57742882803575	2.32192809488736	3.26342096670454	0.970658182643215	16.547205096183	4.88112633673499	7.74146698640115	1	7.74146698640115	0.881593163043915	18.0612650078141
100133985	4.90382095637378	6.12928301694497	3.16992500144231	1.93357351172541	0.583299501106347	11.8947960436483	5.15297018628314	7.4262647547021	1.58496250072116	4.68545139164058	0.781985710587745	15.175436346776
100134015	3.86135348241221	5.04439411935845	2.32192809488736	2.17250229689096	0.610215240873331	15.8031437332209	3.58434744578016	6.88264304936184	0	Inf	0.822862464269156	22.9571066063339
100134229	8.39148946899749	9.59058704991503	6.95419631038687	1.37910789713981	0.489881589549727	5.83783834037572	7.71472857065874	10.8447057644119	5.35755200461808	2.02419048010435	0.801659676003822	10.3912881530629
100134259	4.38933416117481	7.876516946565	2	3.9382584732825	0.870731673936094	19.8374432650405	4.28433887806417	6.32192809488736	0	Inf	0.758286498581619	17.6990317564292
100134368	6.02765546192753	7.56985560833095	4.85798099512757	1.55823079915778	0.583128188609454	9.67421234164205	5.52464225708084	8.10852445677817	3.16992500144231	2.5579546686716	0.784719009075222	14.2039786932712
100134444	0.364998706921419	2.58496250072116	0	Inf	0.627821938211462	172.006619833485	0.222440307368696	2.58496250072116	0	Inf	0.504960015525321	227.009223957036
100134713	6.65198869794335	7.67948009950545	4.90689059560852	1.56504000850932	0.557265321899624	8.37742436441479	6.77214733855694	8.58120058192496	4.58496250072116	1.87159667730657	0.563506677906876	8.32094533293117
100134934	2.74014158103176	3.8073549220576	0	Inf	0.732825376816537	26.7440697914815	2.64932466040678	6.39231742277876	0	Inf	0.763768491309733	28.8287993813662
100134938	3.37865516146905	7.76818432477693	0	Inf	2.53418974169116	75.0058712884238	3.70008037238807	9.82972273508606	0	Inf	2.83259786720659	76.5550361647521
100137047	3.61557037157866	5.04439411935845	1	5.04439411935845	0.928270914938103	25.6742593709439	3.09489290511209	6.4757334309664	0	Inf	1.00355958243721	32.4263104800668
100137049	5.03894648890796	7.65821148275179	2	3.8291057413759	1.40131886254455	27.8097587586853	4.85211083332408	9.89178370321831	0	Inf	1.34247506950091	27.6678566425327
10014	12.5587028424642	13.5721080600623	10.7448338374995	1.26312870588055	0.483579250640391	3.85055094229386	12.617190594186	14.1606593072174	10.9607259948391	1.29194537970249	0.445841652797471	3.53360480266436
100141515	1.21136296479466	5.16992500144231	0	Inf	1.54284798941676	127.364632587913	1.78670125342144	6.02236781302845	0	Inf	1.4018626860765	78.4609449057031
100142659	4.25157316903897	6.97727992349992	0	Inf	1.38153421098576	32.4946591780764	3.64642028421069	6.61470984411521	0	Inf	1.47007283007202	40.3155071410051
100144595	0.237153232795922	1.58496250072116	0	Inf	0.482579006315801	203.488268165872	0.386078074084434	3.4594316186373	0	Inf	0.666947091911294	172.749279661356
100144597	0	0	0	NA	0	NA	0.0412634372861875	2.8073549220576	0	Inf	0.240300696915898	582.35743970931
100144602	5.30018355058914	6.95419631038687	0	Inf	1.23144623449776	23.2340299679032	1.30482141506303	7.76155123244448	0	Inf	1.84334512113253	141.271832286987
100144603	4.93354638051926	6.4262647547021	3.70043971814109	1.73662192717203	0.598435595453388	12.1299274253585	5.0849669050098	7.06608919045777	2.58496250072116	2.73353643949823	0.773350729726874	15.208569577217
100144748	6.92873072942489	8.69348695749932	4.58496250072116	1.89608681775084	0.80956122259426	11.6841201398724	6.38174273610038	8.88874324889826	2.32192809488736	3.82817334803362	0.83809116309396	13.1326378663469
100147744	0	0	0	NA	0	NA	0	0	0	NA	0	NA
10015	13.2996186585174	14.152364074261	11.2626821423622	1.25657138285292	0.503425144262383	3.78525999269895	13.2416351763944	14.5280877740475	9.5372184005386	1.52330450702765	0.555074231901719	4.19188585478659
100151643	0	0	0	NA	0	NA	0.00398406374501992	1	0	Inf	0.0630564153911078	1582.71602631681
100151683	4.51389406600644	6.8073549220576	0	Inf	1.56351778545542	34.6378927505205	1.70151033980961	8.63299519714296	0	Inf	1.40455181054202	82.5473567618272
100151684	1.65635904989292	4	0	Inf	0.992447366459688	59.9174053792171	0.908399794694405	3.32192809488736	0	Inf	0.822066623670512	90.4961260968871
10016	12.3591065172096	12.9470889750254	11.3788367132106	1.13782184430102	0.329811398567236	2.6685699173155	12.3293018654226	13.6967502365222	10.3037807481771	1.32929364194258	0.449028456202845	3.64196173558002
100169751	0	0	0	NA	0	NA	0	0	0	NA	0	NA
100169752	0.0689655172413793	1	0	Inf	0.255608593705383	370.632460872806	0.081035258975636	1.58496250072116	0	Inf	0.299034904752804	369.018262584577
100169753	0	0	0	NA	0	NA	0	0	0	NA	0	NA
100169754	0	0	0	NA	0	NA	0	0	0	NA	0	NA
100169755	0	0	0	NA	0	NA	0	0	0	NA	0	NA
100169756	0	0	0	NA	0	NA	0	0	0	NA	0	NA
100169757	0	0	0	NA	0	NA	0	0	0	NA	0	NA
100169758	0	0	0	NA	0	NA	0	0	0	NA	0	NA
100169759	0	0	0	NA	0	NA	0	0	0	NA	0	NA
100169760	0.0344827586206897	1	0	Inf	0.184059224009919	533.771749628766	0.0254081424345886	1.58496250072116	0	Inf	0.174251982108762	685.811576180197
100169761	0	0	0	NA	0	NA	0	0	0	NA	0	NA
100169762	0	0	0	NA	0	NA	0	0	0	NA	0	NA
100169763	0	0	0	NA	0	NA	0	0	0	NA	0	NA
100169764	0	0	0	NA	0	NA	0	0	0	NA	0	NA
100169765	0	0	0	NA	0	NA	0	0	0	NA	0	NA
100169766	0	0	0	NA	0	NA	0	0	0	NA	0	NA
100169767	0	0	0	NA	0	NA	0	0	0	NA	0	NA
100169768	0	0	0	NA	0	NA	0	0	0	NA	0	NA
100169851	0.18249935346071	1.58496250072116	0	Inf	0.409971272333417	224.642588896448	0.126851992043365	3	0	Inf	0.409928861051286	323.15524135494
100169989	2.44637534140338	4.70043971814109	0	Inf	0.817017673702699	33.3970695287506	2.32117093731425	4.8073549220576	0	Inf	0.938003648420976	40.410795833344
10017	5.2225267735054	7.19967234483636	3	2.39989078161212	1.01038689023559	19.3467058007518	5.78834167443091	9.15734693536284	0	Inf	1.34848598077182	23.296585734193
100170229	5.55984054778654	7.31288295528436	3.16992500144231	2.30695772043724	0.734872046820053	13.2175022017964	5.24465473591147	7.55458885167764	2	3.77729442583882	0.722664513408373	13.7790674467112
100170765	1.94631834191182	4.08746284125034	0	Inf	1.0843544917717	55.7131106675266	1.40676748912953	4.08746284125034	0	Inf	1.01465552713069	72.1267398465779
100170841	6.70889288704245	8.79766152585376	5.39231742277876	1.63151773830854	0.837063706733582	12.476927576982	7.89966027617465	10.7731392067197	4.32192809488736	2.49266969977215	1.15356516211639	14.6027186206417
100174949	0.538736906870572	2.32192809488736	0	Inf	0.702353291685578	130.370368676879	0.786571242046883	4.4594316186373	0	Inf	0.803241905527998	102.119409227031
10018	12.1518131482163	13.1686721181322	9.83920378809694	1.33838798359509	0.607264914979274	4.9973193923609	11.061133824673	12.7907557501183	8.1548181090521	1.56849062469219	0.710502155350149	6.42341161956924
100187716	0.0172413793103448	1	0	Inf	0.131306432859723	761.577310586391	0.0139442231075697	1	0	Inf	0.117376430443454	841.756686894486
100188847	0	0	0	NA	0	NA	0.0099601593625498	1	0	Inf	0.0994013940149247	997.989995909844
100188893	0	0	0	NA	0	NA	0	0	0	NA	0	NA
100188949	6.40011180104884	9.0389189892923	4.08746284125034	2.21137643089309	1.25667885215722	19.6352640582196	6.06075645662236	9.46147944728616	1	9.46147944728616	1.03317850441317	17.0470222951172
100188953	9.03905772221842	10.1674181458317	6.82017896241519	1.49078465563185	0.651725743711751	7.21010711226879	6.68239234451995	10.8041310211833	1	10.8041310211833	1.45842566651837	21.8249032880325
100188954	7.19755415280955	9.27844945822048	3.58496250072116	2.58815802295115	1.12648448919185	15.650934543537	6.96405093422321	9.62388149001346	1.58496250072116	6.07199317689509	1.32323475237425	19.000934439918
100189589	1.91322071055901	3.32192809488736	0	Inf	0.846528478703449	44.2462531390907	3.51335930144797	6.52356195605701	0	Inf	1.47590707506452	42.0084297799046
10019	10.7009679909469	12.1848753429083	8.64745842645492	1.40907012696719	0.629532892657032	5.88295276828808	11.0606826962491	12.7834075421735	7.34872815423108	1.73954013182722	0.687737969571488	6.21786184866068
100190938	6.18136104629283	7.84549005094437	3.58496250072116	2.18844410488705	0.941381209898489	15.2293516403328	5.50148633246151	8.15987133677839	0	Inf	1.055685035766	19.189087675033
100190940	0.466560720512245	2.58496250072116	0	Inf	0.764375006615891	163.831838603274	0.567703283919203	3.58496250072116	0	Inf	0.725277903147064	127.756510080412
100190949	0.291807112131134	2	0	Inf	0.571574464204125	195.874069014215	0.313247005577304	3.16992500144231	0	Inf	0.565181069976427	180.426647314574
100191040	5.59303510862852	6.64385618977472	3.16992500144231	2.09590327428938	0.74563443604139	13.3314814150027	5.35057164752522	8.22881869049588	2.8073549220576	2.93116435896346	0.846423065995026	15.8193015953075
100192204	0.814207250379191	2.8073549220576	0	Inf	0.765565892473995	94.0259242493182	0.829485112009213	3.70043971814109	0	Inf	0.812740774061379	97.9813576271097
100192378	0.936613037854207	2.58496250072116	0	Inf	0.809366746102737	86.4142087918194	0.574974805172354	5.16992500144231	0	Inf	0.952941629807306	165.736241176977
100192379	0.456364362410855	2.8073549220576	0	Inf	0.728389803545726	159.607073544882	0.462661228357423	4.4594316186373	0	Inf	0.768618156510685	166.129796360826
100192386	3.13334681577165	5.32192809488736	0	Inf	1.21017691471147	38.622501301805	5.18259907210006	12.7582232147267	0	Inf	2.38707191448096	46.0593590449913
100192420	0.861313585304422	4.39231742277876	0	Inf	1.10917092470443	128.776666666926	0.905098734209267	6.14974711950468	0	Inf	1.16899242729666	129.156343182597
100192426	3.20543617883904	4.8073549220576	1	4.8073549220576	0.912770866702556	28.4757148723874	2.63798194274969	5.78135971352466	0	Inf	1.06659745989069	40.4323260370362
1002	6.05914622682423	9.15228484230658	3.58496250072116	2.55296529335118	1.25281727799978	20.6764654804579	8.96689375056534	14.8496494391719	1	14.8496494391719	2.14902723120127	23.9662394914156
10020	10.7411688748049	11.724087461794	8.47167521439204	1.3839160691473	0.592026416398992	5.51175038116834	10.0954800715809	11.7414669864011	6.14974711950468	1.90926013025179	0.6732347235476	6.66867468187843
10021	3.21964318616387	6.22881869049588	0	Inf	1.35487534791181	42.0815372875563	7.45917612380343	10.8399910705399	0	Inf	2.11136926475885	28.3056631150072
100216001	0.429738146613893	2	0	Inf	0.604796441229537	140.736037979176	1.35101222521527	8.45532722030456	0	Inf	1.39211757276385	103.042559259005
10022	1.45775059680608	3.90689059560852	0	Inf	1.1140025125602	76.4192801567681	1.24861737398581	4.58496250072116	0	Inf	1.06826895326292	85.5561499879516
10023	8.52211283687537	9.55074678538324	7.25738784269265	1.31600335994165	0.508208577805887	5.96341057122428	8.47783513349567	9.90388184573618	6.33985000288462	1.56216343308279	0.541726856877792	6.3899196946806
100233209	7.63960869857181	11.8490140736948	3.58496250072116	3.30519888877812	1.88196152602187	24.634265971943	7.4268207329581	11.7073591320809	3.70043971814109	3.16377512507137	1.47148474853959	19.8131179066914
10024	5.40434696598981	8.57742882803575	3.16992500144231	2.70587752837466	1.33671818668784	24.7341296756104	5.98853733396555	9.36413465500805	1.58496250072116	5.90811117029416	1.07245510715335	17.9084649113005
100240735	3.59548346353554	6.3037807481771	0	Inf	1.2702888793484	35.3301271506694	3.24998429770128	6.65821148275179	0	Inf	1.20992314778816	37.2285844163598
10025	11.8673683147772	12.642051692928	10.1357092861044	1.24727844259106	0.396970470168655	3.34505898560804	11.9180774238419	13.1373113907009	10.1649069266757	1.29241826663703	0.440670781137957	3.69749889572292
10026	11.582378004541	12.4688785538194	9.37503943134693	1.33000811837951	0.54468014325541	4.70266246742994	11.2108983063327	12.5816713585781	8.37937836707126	1.50150414594247	0.594256504555982	5.30070372880204
100268168	5.56884784807688	7.28540221886225	3.70043971814109	1.96879364988604	0.667072841205637	11.9786508700539	5.15882162480983	9.60733031374961	2.8073549220576	3.42220010667839	0.811545275375727	15.7312141104635
100270679	0.0172413793103448	1	0	Inf	0.131306432859723	761.577310586391	0.0151094870532294	1.58496250072116	0	Inf	0.129466132687089	856.853262000168
100270680	1.52225807898039	2.58496250072116	0	Inf	0.737346871525119	48.437704598618	1.05364313252663	4.32192809488736	0	Inf	0.939418056803341	89.1590357117044
100271702	4.82618786500527	6.98868468677217	1	6.98868468677217	1.50154535527813	31.1124514270538	1.76862239137525	9.38586240064146	0	Inf	2.0847326924683	117.873249973232
100271715	6.43885823670054	7.18982455888002	4	1.79745613972001	0.635714292186152	9.87309036503824	5.35432056280867	7.91886323727459	1.58496250072116	4.99624643085972	0.845479292387032	15.7905990586325
100271836	6.77094949478623	8.35314682549808	3.8073549220576	2.19395012981448	0.894932042515941	13.2172311018574	6.08951905707298	8.2336196767597	2.32192809488736	3.54602698287223	0.884349394148284	14.5224833990972
100271846	1.73181610751394	4.4594316186373	0	Inf	1.23213701931331	71.1471047051336	1.79029912967867	10.5038257379958	0	Inf	1.99529899265771	111.450592785343
100271849	4.98030645458901	8.76487159073609	2.8073549220576	3.12211025469912	1.37616202680657	27.6320752418464	4.62580233838746	8.59245703726808	1	8.59245703726808	1.01025220233352	21.8395021756527
100271873	0.584910560406997	2	0	Inf	0.658514403927707	112.58377750429	0.655883802651684	3.16992500144231	0	Inf	0.744729673706299	113.545977305038
100271927	2.36405250621444	5.4262647547021	0	Inf	1.26163643275159	53.3675300965229	2.82238124611353	5.70043971814109	0	Inf	1.17975734570878	41.8000703247774
100272147	0.269329932987494	2.8073549220576	0	Inf	0.681599184179965	253.072199075479	0.0968259692103178	3.4594316186373	0	Inf	0.395485687922845	408.450017230193
100272228	7.50736585537729	9.19475685442225	5	1.83895137088445	1.06815246849064	14.2280593362258	7.35005491842682	10.7099453802325	0	Inf	1.19907525626283	16.3138271695999
100286844	6.75116378737501	7.65105169117893	4.08746284125034	1.8718339440215	0.633711710870926	9.38670325338568	5.85737218980977	8.56224242422107	3.58496250072116	2.38837712319129	0.753570709272165	12.8653376437846
100286922	0.0172413793103448	1	0	Inf	0.131306432859723	761.577310586391	0.00398406374501992	1	0	Inf	0.0630564153911078	1582.71602631681
100286979	1.67184714876033	4.52356195605701	0	Inf	1.20134238807392	71.8571903516846	1.66731407581959	8.7279204545632	0	Inf	1.48973466118409	89.3493723101802
100287015	8.11484501530475	9.02790599656988	6.76818432477693	1.33387413275974	0.469600944524729	5.78693670229133	8.03180927113481	9.78135971352466	5.75488750216347	1.6996613243695	0.57089550404423	7.10793153537583
100287029	1.14072907864918	2.8073549220576	0	Inf	0.930628658970641	81.5819177742596	0.726949299405377	6.8073549220576	0	Inf	0.930918073252348	128.058184252163
100287036	1.93026388919974	4.39231742277876	0	Inf	0.877591984064949	45.4648708384006	3.57371496735179	6.08746284125034	0	Inf	1.01632477459756	28.4388873730094
100287042	6.46795955915182	7.82654848729092	3	2.60884949576364	0.885437859021972	13.6896010391581	6.13908288670148	8.87344411251538	2	4.43672205625769	0.813317889867239	13.2481985481749
100287045	0.936530310811055	2.8073549220576	0	Inf	0.826223326961453	88.2217390535845	0.899248600980045	4.39231742277876	0	Inf	0.945557759222394	105.149761499977
100287049	5.18039985225165	6.08746284125034	3.32192809488736	1.83250891270624	0.653319545306441	12.611372943007	5.10829471160544	7.38370429247405	2.58496250072116	2.85640673333332	0.702926378017149	13.7604899032192
100287082	0.175343534507626	1.58496250072116	0	Inf	0.423870670071148	241.737268078575	0.25809860283971	4.58496250072116	0	Inf	0.559656111393463	216.838101886601
100287083	0	0	0	NA	0	NA	0	0	0	NA	0	NA
100287102	0.247238793153183	1.58496250072116	0	Inf	0.504420064887065	204.021407180441	0.132223154612427	3	0	Inf	0.403200829155453	304.939653222855
100287114	0.140860775886937	1.58496250072116	0	Inf	0.394554829817528	280.102695255791	0.17343057747085	2.58496250072116	0	Inf	0.47384190857061	273.217050580514
100287144	0.0517241379310345	1	0	Inf	0.223403795622112	431.914004869417	0.00597609561752988	1	0	Inf	0.0771507546845654	1290.98929505506
100287171	8.11961448040782	9.44501484586842	6.14974711950468	1.53583792346719	0.7271675029981	8.95569001154815	8.36930117643748	11.3695973462787	5.93073733756289	1.91706303940798	0.716447844645985	8.56042612808626
100287177	0.553357543190485	3	0	Inf	0.735382437868024	132.894626072691	0.565331397105006	3.32192809488736	0	Inf	0.760974892294665	134.606868854538
100287178	0	0	0	NA	0	NA	0	0	0	NA	0	NA
100287205	0	0	0	NA	0	NA	0	0	0	NA	0	NA
100287225	0.749578608430846	3	0	Inf	0.812817687128863	108.436617318949	0.535875479774343	4.75488750216347	0	Inf	0.759424265544877	141.7165543504
100287226	0.429738146613893	2	0	Inf	0.633140154011857	147.331615543247	0.701866706835905	5.35755200461808	0	Inf	0.947713655321338	135.027583740756
100287238	0	0	0	NA	0	NA	0	0	0	NA	0	NA
100287284	2.85238348621489	5	0	Inf	1.09899436599034	38.5289836132345	2.22479364652225	8.99435343685886	0	Inf	1.51381067154566	68.0427451737834
100287327	0	0	0	NA	0	NA	0	0	0	NA	0	NA
100287362	4.23959123888552	6.12928301694497	0	Inf	1.07171088209238	25.2786370596922	4.4612636811092	10.4573808790725	0	Inf	1.5115409436141	33.8814526927556
100287364	0	0	0	NA	0	NA	0	0	0	NA	0	NA
100287366	0.277186475811221	3.32192809488736	0	Inf	0.622885881188202	224.717269976916	0.148045334715222	3	0	Inf	0.434168239441917	293.267086245627
100287399	0	0	0	NA	0	NA	0.00597609561752988	1	0	Inf	0.0771507546845654	1290.98929505506
100287404	0	0	0	NA	0	NA	0	0	0	NA	0	NA
100287441	0	0	0	NA	0	NA	0	0	0	NA	0	NA
100287478	0	0	0	NA	0	NA	0	0	0	NA	0	NA
100287482	5.74875981226798	6.8073549220576	4.32192809488736	1.57507361820998	0.595648168229129	10.3613333602493	5.69625954232091	8.27612440527424	2.32192809488736	3.56433277305072	0.848438427742778	14.8946588799057
100287513	0	0	0	NA	0	NA	0	0	0	NA	0	NA
100287520	0.766618529912086	4.24792751344359	0	Inf	1.17629197303494	153.43902177395	0.951366023599109	3.8073549220576	0	Inf	0.966515227439181	101.592363345367
100287559	3.46658051915726	4.8073549220576	1	4.8073549220576	0.739939711424114	21.3449451796953	3.19900272102181	5.08746284125034	0	Inf	0.907575974216758	28.3705908798622
100287569	4.87133683606666	6.83289001416474	3	2.27763000472158	1.02308347466665	21.0021090533484	3.6660723886172	8.26209484537018	0	Inf	1.58133500716681	43.1343094063473
100287592	0.714845857229206	3.4594316186373	0	Inf	0.946014138034164	132.338199692586	0.0733699264924588	4.32192809488736	0	Inf	0.328455406186884	447.670349268571
100287616	9.51043113131999	10.6899979714194	6.8073549220576	1.5703600141049	0.602879450000323	6.33913901142616	9.49655621597722	10.9143851321554	5.97727992349992	1.8259785842127	0.649794928190862	6.84242701683409
100287639	0.823388200048623	3.16992500144231	0	Inf	0.848801304739967	103.086406228538	0.492740183347345	6.3037807481771	0	Inf	0.794142162452375	161.168540600344
100287704	0.044568318977951	1.58496250072116	0	Inf	0.244120285831868	547.74398368635	0.0481472609590484	2	0	Inf	0.240012044653598	498.49573968027
100287718	1.13219238505672	3.4594316186373	0	Inf	0.979152155811659	86.4828423804146	0.826888882402369	6.96578428466209	0	Inf	1.16709250508528	141.142604517128
100287722	4.45458793779908	6.70043971814109	1	6.70043971814109	1.10197491609463	24.7379764746343	3.94910382523765	7.17990909001493	0	Inf	1.08578181919695	27.4943852389499
100287792	0.987036574176655	4.08746284125034	0	Inf	0.994568194971008	100.7630538717	0.690887671595703	8.467605550083	0	Inf	0.892406204887489	129.168060391981
100287814	2.24669785365985	5.90689059560852	0	Inf	1.84027571971942	81.9102451503048	1.76202397909927	7.04439411935845	0	Inf	1.74012469964737	98.7571520188339
100287837	6.1879171546376	7.4757334309664	2.58496250072116	2.89200846390646	0.781990922354057	12.6373851299542	5.44753240553137	7.88264304936184	3.32192809488736	2.37291200297011	0.860345731665426	15.7933109455547
100287879	1.1381626656092	3.58496250072116	0	Inf	1.05601177498693	92.782148536009	0.749676606621395	3.58496250072116	0	Inf	0.884980196930213	118.048260958628
100287896	9.36621631798168	10.3685064615077	5.95419631038687	1.74137799981842	0.715163830678824	7.63556815686415	8.88854522192383	10.4146852358072	6.49185309632967	1.6042700106223	0.577314928032346	6.49504405522272
100287898	7.94126322000845	10.0808175276083	4.4594316186373	2.26056107363045	0.956059460380231	12.0391357633303	6.31002788879154	9.2667865406949	2	4.63339327034745	1.15023828614566	18.2287353783146
100287902	2.58000559358182	3.90689059560852	0	Inf	0.890070937927836	34.4987987678023	2.75682171948593	5.24792751344359	0	Inf	0.970797919649031	35.2143888299769
100287932	11.3491218686926	12.0518886559054	10.3431857154479	1.16520083729189	0.360099326427041	3.17292677436483	11.4748825064059	12.9168124977098	9.83130724380205	1.31384486085032	0.426759969144191	3.71907920543806
100287944	1.93348278250338	3.4594316186373	0	Inf	0.939379594069536	48.5848440218988	1.67039872340743	4.90689059560852	0	Inf	0.949188823294887	56.8240869676099
100287948	0.0790510775986407	1.58496250072116	0	Inf	0.300574301240111	380.227961933917	0.097798281882566	2	0	Inf	0.324585908232484	331.893262319516
100288072	4.04216755687694	5.08746284125034	1.58496250072116	3.20983167673402	0.665189059590461	16.4562465615453	3.31692537022782	6.85798099512757	0	Inf	0.962064396419447	29.0047043281341
100288077	0.564458511979704	2.32192809488736	0	Inf	0.711902136670983	126.121250997554	0.945760101029838	8.88264304936184	0	Inf	1.28866758002979	136.257342493784
100288079	0.681937498035171	2.32192809488736	0	Inf	0.785863118057389	115.239757356305	0.458137630737499	3.16992500144231	0	Inf	0.672860901417172	146.868725962113
100288122	2.71409780198919	5.64385618977472	0	Inf	1.2257022219538	45.1605767874492	1.38765287130862	4.4594316186373	0	Inf	1.10598160650218	79.7016047290837
100288123	5.65764372830026	7.37503943134692	2.58496250072116	2.85305470748199	1.00912487942661	17.8364868466149	5.55728397267106	9.01402047031493	0	Inf	1.10501381385785	19.8840624177557
100288142	6.81301393792023	7.38370429247405	5.20945336562895	1.41736642489026	0.355476784554439	5.21761422761676	6.85160764936184	8.96578428466209	2.8073549220576	3.1936768002568	0.648018168547239	9.45789954285539
100288175	6.44328242751681	7.75488750216347	5.12928301694497	1.51188528231814	0.628986702660243	9.76189868651542	7.41514089443981	11.2626821423622	3	3.7542273807874	1.12680524350582	15.1960058419219
100288181	4.09154458294912	5.49185309632967	2	2.74592654816484	0.749639585546214	18.3216770671453	3.05158518310943	7.08746284125034	0	Inf	1.11937773579447	36.6818446357076
100288198	7.27065248820458	8.11894107272351	4.64385618977472	1.74831879820063	0.622492085734197	8.56170868768774	7.11160266582319	9.53138146051631	3.90689059560852	2.43963357234265	0.613686437417899	8.62936902207912
100288208	0.229997413842839	1.58496250072116	0	Inf	0.495245703915305	215.326640261144	0.0494298430103925	2.32192809488736	0	Inf	0.258895130952407	523.762802358031
100288287	0	0	0	NA	0	NA	0.0185695778782617	2.32192809488736	0	Inf	0.156165669030744	840.975869535288
100288323	0	0	0	NA	0	NA	0.00398406374501992	1	0	Inf	0.0630564153911079	1582.71602631681
100288332	6.23005020142412	8.54303182025524	2.58496250072116	3.30489584195975	1.30550209739462	20.9549209907843	5.73885218190005	9.12153351734003	1	9.12153351734003	1.56538767618459	27.2770168418298
100288380	3.43363609491382	5.28540221886225	0	Inf	1.03186475179832	30.0516631138286	2.32700652499032	5.35755200461808	0	Inf	1.09131630923418	46.8978620177579
100288413	5.80291466640868	7.65105169117893	3.32192809488736	2.30319605742049	0.967571552056895	16.6738890312807	4.62056864019997	10.7681843247769	1	10.7681843247769	1.28527807500949	27.8164480412062
100288428	4.04633569568317	5.08746284125034	1.58496250072116	3.20983167673402	0.708237673637054	17.5031862628856	3.31356946988882	6.85798099512757	0	Inf	1.07270275306593	32.3730274199417
100288485	0.165257974150365	1.58496250072116	0	Inf	0.39576961762763	239.485942909797	0.240065799214423	3	0	Inf	0.532605499814482	221.858132877465
100288486	0.0689655172413793	1	0	Inf	0.255608593705383	370.632460872805	0.0836897915236178	4.08746284125034	0	Inf	0.359978402430606	430.13418468012
100288520	0	0	0	NA	0	NA	0	0	0	NA	0	NA
100288524	0.0517241379310345	1	0	Inf	0.223403795622112	431.914004869417	0.0644220119579375	2	0	Inf	0.267929990226935	415.89820324437
100288570	0.268706250012434	2	0	Inf	0.566991588454255	211.007964432542	0.425537328436127	4.64385618977472	0	Inf	0.772803413471227	181.606491799749
100288637	6.34388681732051	8.12928301694497	4.58496250072116	1.77303151676079	0.740015129935828	11.665011549629	6.40179908418979	8.82972273508606	2.8073549220576	3.14521069840876	0.813120996623571	12.7014451083243
100288687	0.0862068965517241	1	0	Inf	0.283120627606264	328.419928023266	0.0401791334690086	2	0	Inf	0.215255509635704	535.739551978485
100288695	0	0	0	NA	0	NA	0.0398406374501992	1	0	Inf	0.195779761650301	491.407201742255
100288728	0.189655172413793	1	0	Inf	0.395452064286198	208.511088441813	0.555686177117049	3	0	Inf	0.742904304912637	133.691341535054
100288748	6.87901558308891	7.97727992349992	3.8073549220576	2.0952288627688	0.658954509662654	9.57919780386311	6.46197374782422	9.10590850857116	2	4.55295425428558	0.787582867425753	12.1879614210896
100288778	9.5414579204264	10.9225844027137	7.94251450533924	1.37520484166206	0.702447036678593	7.36205140280282	9.42783052083827	12.0168082876866	3.58496250072116	3.35200390109221	0.999832651747573	10.6051190625208
100288797	0.165257974150365	1.58496250072116	0	Inf	0.39576961762763	239.485942909797	0.197855689632558	2.32192809488736	0	Inf	0.435976474116167	220.350738927866
100288801	0.953462691707654	3.32192809488736	0	Inf	0.855340039399593	89.7088105112615	0.955682236336765	5.24792751344359	0	Inf	0.963238287829384	100.790644756732
100288814	1.26958996120663	2.8073549220576	0	Inf	0.909114686023806	71.6069529377637	1.017138844092	4.08746284125034	0	Inf	0.862050168618417	84.7524577028587
100288831	0.133704956933853	1.58496250072116	0	Inf	0.408236504521694	305.326379727012	0.176317536065704	2.58496250072116	0	Inf	0.447045408821575	253.545630682466
100288846	6.38439275122804	7.55458885167764	4.58496250072116	1.64768825273694	0.593819033012038	9.30110436733104	5.54860385736271	9.51766938813381	2.8073549220576	3.39026224057128	0.830564219684201	14.9688866070712
100288866	0.753832756680728	3.16992500144231	0	Inf	0.840462259312208	111.491872947115	1.65020709069915	5.88264304936184	0	Inf	1.39386595653105	84.4661233361022
100289017	0.0689655172413793	1	0	Inf	0.255608593705383	370.632460872805	0.0615222520300965	2.8073549220576	0	Inf	0.28223815484034	458.757840500166
100289087	0	0	0	NA	0	NA	0.00199203187250996	0.5	0	Inf	0.0315282076955539	1582.71602631681
100289092	3.14579380666564	5.93073733756289	1	5.93073733756289	1.03071083971122	32.7647297647813	3.61385756010961	6.20945336562895	0	Inf	0.950739140745718	26.3081520212678
100289098	7.34649604929471	8.34872815423108	5.85798099512757	1.4251886718607	0.554328617346318	7.54548309325689	6.94338455356143	9.7797193551434	4.8073549220576	2.03432438704933	0.834427295230805	12.0175872270074
100289150	0	0	0	NA	0	NA	0.00199203187250996	1	0	Inf	0.0446321842677454	2240.53565024082
100289178	5.9041815011951	7.23840473932508	2	3.61920236966254	0.983655100354485	16.6603126979646	5.37731747500741	7.467605550083	1.58496250072116	4.7115345294827	0.862072096914796	16.0316384688373
100289187	6.52536353755598	7.74819284958946	5.28540221886225	1.46596087274837	0.517856793161531	7.9360604230104	6.89763886285699	9.27146302790437	3.58496250072116	2.58620920749919	0.805167645423898	11.6730907696492
100289188	0	0	0	NA	0	NA	0	0	0	NA	0	NA
100289211	3.78230335540214	5.78135971352466	1.58496250072116	3.64763185936206	0.865618079416123	22.8860035295633	3.9798871448977	7.79441586635011	0	Inf	1.01819778460806	25.5835843464409
100289255	2.10963158658101	4.52356195605701	0	Inf	1.26652971537857	60.0355874189	1.12567181552771	6.79441586635011	0	Inf	1.24626148895764	110.712684795559
100289274	9.83608051382741	11.257977058564	6.02236781302845	1.86936059172758	0.786883045121633	7.99996547420942	8.90686779927727	12.3331553503106	3.32192809488736	3.71264970162721	0.899597280906405	10.1000407907637
100289341	8.13671391123924	9.07146236255662	6.55458885167764	1.38398648150674	0.53216185119576	6.54025515706881	7.78214156260225	10.3717766443379	4.85798099512757	2.13499736922407	0.716600995589371	9.20827499506124
100289361	4.83298770541909	7.04439411935845	3.58496250072116	1.96498404598134	0.660325373851425	13.6628813086162	4.28930949899199	6.78135971352466	1	6.78135971352466	0.887934183116161	20.7010984710903
100289373	6.81810413623811	8.00562454919388	5.83289001416474	1.37249708630761	0.47995523138412	7.03942359626287	6.2446049392099	8.62570884306447	4.08746284125034	2.1102843446097	0.69058266321384	11.0588687344762
100289388	7.94513924491552	9.27844945822048	5.52356195605701	1.67979458400859	0.677848501878111	8.53161261222576	7.24168272813239	9.36850646150769	3.58496250072116	2.6132787887246	0.810652930464747	11.1942618987647
100289462	0.0222841594889755	0.79248125036058	0	Inf	0.122060142915934	547.74398368635	0.073013579967676	1.66096404744368	0	Inf	0.219054534077882	300.018892615401
100289473	0.978594370690271	3	0	Inf	0.888533366915907	90.7969015077373	1.09708701374562	5.78135971352466	0	Inf	1.00429470101448	91.5419368228299
100289561	4.70607002984982	5.95419631038687	3.58496250072116	1.6608810578044	0.547438169373054	11.6325971755784	4.79227142130331	7.4262647547021	1	7.4262647547021	0.844570310421534	17.6235909065402
100289635	10.6557327785578	11.6816776552097	7.09803208296053	1.64576287042329	0.738798019092997	6.93333846152425	10.2845612638232	12.1244444600086	7.70735913208088	1.57309971576933	0.616403020546042	5.99347900930192
100289650	0.321754794789172	2.32192809488736	0	Inf	0.613234994171286	190.590786556298	0.929507250305018	5.28540221886225	0	Inf	1.1541423616689	124.167117716421
100289656	1.37394284775653	3.8073549220576	0	Inf	1.23670352828323	90.0112788754357	0.529661398552091	6.53915881110803	0	Inf	1.11234877761957	210.011297908502
100289678	9.8557026350451	10.5868397879618	8.5077946401987	1.24436945597391	0.439079438285471	4.45508001351607	9.72695531849868	11.4072677642447	7.75488750216347	1.47097785249138	0.526329960850842	5.4110453231945
100291105	3.33710750197572	6.4093909361377	0	Inf	1.38029344591291	41.3619712609111	2.60371753189791	6	0	Inf	1.1236276965537	43.1547463497187
100292680	2.76790788451364	5.4594316186373	0	Inf	1.01302418121925	36.5989123730268	4.00730049930855	8.33985000288462	0	Inf	1.45873548734992	36.401949082721
100293516	9.04266730146724	9.94982671075911	7.29462074889163	1.36399506612745	0.504027912159412	5.57388539637668	8.74653757764986	10.1019756709492	6.10852445677817	1.65375054850436	0.538507045848993	6.15680251834791
100294362	7.51568413269672	8.51569983828404	3.58496250072116	2.3753943971718	0.784451315914013	10.4375237445289	6.78166225796963	9.52943055414615	3	3.17647685138205	0.843774040323912	12.4419944289076
100294720	0.624552077965398	2.8073549220576	0	Inf	0.728294659711954	116.610717569705	0.593222429583288	3	0	Inf	0.743409717786297	125.317196503934
1003	11.8587423414971	13.1199137854523	9.09539702279256	1.44247840446926	0.639530639508751	5.39290441677657	11.9555934367585	13.8835024500801	7.53138146051631	1.84342042995235	0.850231578041958	7.1115798855107
100302111	0	0	0	NA	0	NA	0	0	0	NA	0	NA
100302112	0.14801659484002	1.58496250072116	0	Inf	0.380244363085115	256.893062224606	0.0484857569778579	1.58496250072116	0	Inf	0.231580047259529	477.624897895862
100302113	0.288877370726957	1.58496250072116	0	Inf	0.507767914549618	175.772824735917	0.0529580926309186	1.58496250072116	0	Inf	0.228263501226094	431.026666343391
100302114	0	0	0	NA	0	NA	0.00199203187250996	1	0	Inf	0.0446321842677454	2240.53565024082
100302115	0	0	0	NA	0	NA	0.00796812749003984	1	0	Inf	0.0889967086569835	1116.90869364514
100302116	0	0	0	NA	0	NA	0.00778265058886159	2.32192809488736	0	Inf	0.125358171420798	1610.73878352202
100302117	0	0	0	NA	0	NA	0.00597609561752988	1	0	Inf	0.0771507546845654	1290.98929505506
100302118	0.373478932720207	2.58496250072116	0	Inf	0.642356978815243	171.992828119295	0.228195225073101	2.32192809488736	0	Inf	0.5084552121467	222.815885820494
100302119	0	0	0	NA	0	NA	0	0	0	NA	0	NA
100302121	0.185429094864888	1.58496250072116	0	Inf	0.449991214946937	242.675625027896	0.176503012966883	2	0	Inf	0.421522798394266	238.819038445172
100302122	0.172413793103448	1	0	Inf	0.381038794105574	221.002500581233	0.114561304789496	2.58496250072116	0	Inf	0.362003095759167	315.990723416026
100302123	0	0	0	NA	0	NA	0	0	0	NA	0	NA
100302124	0.14801659484002	1.58496250072116	0	Inf	0.380244363085115	256.893062224606	0.0664140438304475	1.58496250072116	0	Inf	0.263684132755499	397.030684396623
100302125	0.199740732771054	1.58496250072116	0	Inf	0.422982667922321	211.76585369152	0.132945405766579	2.32192809488736	0	Inf	0.385606434891384	290.048710346876
100302126	0	0	0	NA	0	NA	0.0185695778782617	2.32192809488736	0	Inf	0.156165669030744	840.975869535289
100302127	0	0	0	NA	0	NA	0	0	0	NA	0	NA
100302128	1.04271012740768	2.58496250072116	0	Inf	0.848265106147977	81.3519581186841	0.991040229871208	4.16992500144231	0	Inf	0.925171514937008	93.3535780941243
100302129	0.871603032478869	3.8073549220576	0	Inf	1.02727057745705	117.859913191841	0.568904204122003	3.70043971814109	0	Inf	0.804141169859665	141.349134710774
100302130	0	0	0	NA	0	NA	0.00199203187250996	1	0	Inf	0.0446321842677455	2240.53565024082
100302134	0	0	0	NA	0	NA	0.00398406374501992	1	0	Inf	0.0630564153911078	1582.71602631681
100302135	0.843173281453815	3.16992500144231	0	Inf	0.969768523696759	115.014143003282	0.455807759811436	2.8073549220576	0	Inf	0.644903571399231	141.485869320439
100302136	0	0	0	NA	0	NA	0.0119521912350598	1	0	Inf	0.108779170291929	910.119058109135
100302139	0.137931034482759	1	0	Inf	0.347839238026982	252.183447569562	0.0763742031929973	1.58496250072116	0	Inf	0.279435733902727	365.877118477549
100302140	0	0	0	NA	0	NA	0.00199203187250996	1	0	Inf	0.0446321842677453	2240.53565024081
100302141	0.0862068965517241	1	0	Inf	0.283120627606263	328.419928023266	0.068067579684148	1.58496250072116	0	Inf	0.259349517032758	381.017686005892
100302144	0	0	0	NA	0	NA	0	0	0	NA	0	NA
100302146	0.0862068965517241	1	0	Inf	0.283120627606263	328.419928023266	0.0250696464157792	2	0	Inf	0.185268891110353	739.016769673075
100302147	0.0517241379310345	1	0	Inf	0.223403795622112	431.914004869417	0.0099601593625498	1	0	Inf	0.0994013940149242	997.989995909839
100302148	0	0	0	NA	0	NA	0.00199203187250996	1	0	Inf	0.0446321842677454	2240.53565024082
100302149	0.623647467277568	3.16992500144231	0	Inf	0.805445568554301	129.150780018452	0.685924774229198	3.4594316186373	0	Inf	0.77826206731677	113.461722998901
100302150	0.227067672438661	2	0	Inf	0.496191602089837	218.521464002709	0.210367554799552	2	0	Inf	0.44997586229476	213.899839603839
100302152	0.257015355096699	2.32192809488736	0	Inf	0.547276453228094	212.935313931803	0.302157283281041	2.58496250072116	0	Inf	0.556957557731338	184.327033816128
100302153	0	0	0	NA	0	NA	0.00398406374501992	1	0	Inf	0.0630564153911078	1582.71602631681
100302155	0.0862068965517241	1	0	Inf	0.283120627606264	328.419928023266	0.0961447460288654	1.58496250072116	0	Inf	0.32207089833086	334.985437721335
100302156	0.0172413793103448	1	0	Inf	0.131306432859723	761.577310586391	0.00796812749003984	1	0	Inf	0.0889967086569835	1116.90869364514
100302157	0	0	0	NA	0	NA	0.00199203187250996	1	0	Inf	0.0446321842677454	2240.53565024082
100302158	0.0172413793103448	1	0	Inf	0.131306432859723	761.577310586391	0.0099601593625498	2	0	Inf	0.117782227437649	1182.533563474
100302159	0.116463577623508	1.58496250072116	0	Inf	0.391793447665819	336.408562797521	0.033037773905819	1.58496250072116	0	Inf	0.184012582487411	556.976335669518
100302160	0	0	0	NA	0	NA	0	0	0	NA	0	NA
100302161	0.0172413793103448	1	0	Inf	0.131306432859723	761.577310586391	0.0242428784889289	1.58496250072116	0	Inf	0.165540174549657	682.840425179932
100302163	0.0962924569089855	1.58496250072116	0	Inf	0.32374769166022	336.21293095286	0.037021837650839	1.58496250072116	0	Inf	0.193837476752304	523.576054166807
100302164	0	0	0	NA	0	NA	0.00199203187250996	1	0	Inf	0.0446321842677452	2240.53565024081
100302167	0.11353383621933	1.58496250072116	0	Inf	0.344492764027206	303.427397063989	0.14789231559759	2.8073549220576	0	Inf	0.400933532138158	271.098285612813
100302172	0	0	0	NA	0	NA	0.00597609561752988	1	0	Inf	0.0771507546845654	1290.98929505506
100302175	0.103448275862069	1	0	Inf	0.307203297018	296.9631871174	0.0328522970046408	3.16992500144231	0	Inf	0.227360008633852	692.067311462985
100302177	0	0	0	NA	0	NA	0.00199203187250996	1	0	Inf	0.0446321842677456	2240.53565024083
100302178	0.0618096982882959	1.58496250072116	0	Inf	0.274357964344185	443.875268674684	0.0162747509988891	1.58496250072116	0	Inf	0.140509827064194	863.360840812775
100302179	1.59343136961523	4.4594316186373	0	Inf	1.04134198516103	65.35217048052	1.15715570090182	4.08746284125034	0	Inf	0.994648533209099	85.9563265716036
100302181	0.0862068965517241	1	0	Inf	0.283120627606263	328.419928023265	0.0660755478116381	2	0	Inf	0.27114193089728	410.351393030029
100302184	0.0618096982882959	1.58496250072116	0	Inf	0.274357964344185	443.875268674684	0.0576191484135574	1.58496250072116	0	Inf	0.252310313244671	437.893166059538
100302186	0.0172413793103448	1	0	Inf	0.131306432859723	761.577310586391	0.0099601593625498	1	0	Inf	0.0994013940149245	997.989995909842
100302190	0	0	0	NA	0	NA	0.00398406374501992	1	0	Inf	0.0630564153911077	1582.7160263168
100302191	0	0	0	NA	0	NA	0	0	0	NA	0	NA
100302192	0	0	0	NA	0	NA	0	0	0	NA	0	NA
100302193	0.254394612106267	1.58496250072116	0	Inf	0.491734390280033	193.295913859458	0.147599078695315	2	0	Inf	0.383409507077777	259.764160092923
100302201	0.0172413793103448	1	0	Inf	0.131306432859723	761.577310586391	0.00398406374501992	1	0	Inf	0.0630564153911077	1582.7160263168
100302202	0.0862068965517241	1	0	Inf	0.283120627606264	328.419928023266	0.0521313247040684	1.58496250072116	0	Inf	0.230680410732067	442.498655158987
100302203	0.0618096982882959	1.58496250072116	0	Inf	0.274357964344185	443.875268674684	0.111706803978189	2.32192809488736	0	Inf	0.339259221825112	303.705065173428
100302204	0.665286044851341	2.58496250072116	0	Inf	0.694579387957661	104.403120031304	0.530808862720021	3.32192809488736	0	Inf	0.754400940271737	142.122898326521
100302205	0	0	0	NA	0	NA	0.00398406374501992	1	0	Inf	0.0630564153911079	1582.71602631681
100302208	0	0	0	NA	0	NA	0	0	0	NA	0	NA
100302209	0	0	0	NA	0	NA	0.00199203187250996	1	0	Inf	0.0446321842677453	2240.53565024081
100302211	0.0962924569089855	2	0	Inf	0.374032468047316	388.433819277087	0.0390138695233489	1.58496250072116	0	Inf	0.198537672745353	508.889979822516
100302214	0	0	0	NA	0	NA	0.0270616782882892	1.58496250072116	0	Inf	0.168025246676912	620.897362266051
100302217	0.0962924569089855	1.58496250072116	0	Inf	0.323747691660219	336.21293095286	0.0728784113560182	1.58496250072116	0	Inf	0.263728267665619	361.87433666368
100302218	1.83139198646205	4.39231742277876	0	Inf	1.1267481584099	61.5241393835404	1.65967204192211	4.39231742277876	0	Inf	1.00241517549424	60.3983889692639
100302219	0.268706250012434	2	0	Inf	0.535155811030426	199.160165052232	0.107572964343938	2.32192809488736	0	Inf	0.348017148879947	323.517299167521
100302220	0.0790510775986407	2	0	Inf	0.354164693136155	448.020069927857	0.113174862930711	2.32192809488736	0	Inf	0.363990470895173	321.617770474366
100302221	1.08040355514532	2.58496250072116	0	Inf	0.742165298974472	68.6933410613079	0.799271981777923	3.16992500144231	0	Inf	0.786685127661504	98.4252101408059
100302222	0	0	0	NA	0	NA	0.00199203187250996	1	0	Inf	0.0446321842677454	2240.53565024082
100302223	1.03606719368553	2.8073549220576	0	Inf	0.870955576239179	84.0636188026557	0.687889675278915	3.16992500144231	0	Inf	0.806633477354215	117.262041624212
100302225	0	0	0	NA	0	NA	0.00199203187250996	1	0	Inf	0.0446321842677454	2240.53565024082
100302226	0.0172413793103448	1	0	Inf	0.131306432859723	761.577310586391	0.0473204930321982	2	0	Inf	0.233912421118659	494.315266240988
100302228	0	0	0	NA	0	NA	0.00199203187250996	1	0	Inf	0.0446321842677453	2240.53565024081
100302229	0.691007649960474	2.32192809488736	0	Inf	0.757666736645015	109.646649597635	0.673894866094057	3.58496250072116	0	Inf	0.889398786374223	131.978863636288
100302232	0.126240139567023	2.32192809488736	0	Inf	0.407539231847984	322.828565657291	0.0302189741064588	1.58496250072116	0	Inf	0.18183908948356	601.738129305637
100302233	0.285947629322779	2	0	Inf	0.5424065190573	189.687363501458	0.110915737063285	2	0	Inf	0.34871046750503	314.392237510954
100302234	0.0517241379310345	1	0	Inf	0.223403795622112	431.914004869417	0.0433364292871782	1.58496250072116	0	Inf	0.217008969167129	500.754152422369
100302235	0.873963420858445	3.4594316186373	0	Inf	0.912618992339654	104.423019380289	0.295948367913445	5.75488750216347	0	Inf	0.689984647403075	233.143589291519
100302236	0	0	0	NA	0	NA	0	0	0	NA	0	NA
100302239	0	0	0	NA	0	NA	0.00199203187250996	1	0	Inf	0.0446321842677453	2240.53565024081
100302243	0.766113577722979	2.58496250072116	0	Inf	0.697880897779946	91.0936600098079	0.54341514631374	2.8073549220576	0	Inf	0.710605508520569	130.766599595349
100302246	0.363702370776692	1.58496250072116	0	Inf	0.591052241276847	162.509867619132	0.255207744051199	2.58496250072116	0	Inf	0.501900943598063	196.663680980375
100302250	0	0	0	NA	0	NA	0.00199203187250996	1	0	Inf	0.0446321842677456	2240.53565024083
100302251	0	0	0	NA	0	NA	0	0	0	NA	0	NA
100302254	0	0	0	NA	0	NA	0	0	0	NA	0	NA
100302255	0.0172413793103448	1	0	Inf	0.131306432859723	761.577310586391	0.00714135956318956	1.58496250072116	0	Inf	0.0946313851045971	1325.11721706856
100302256	1.24034300241924	3.58496250072116	0	Inf	1.04800562122498	84.4932102798091	0.997584205562405	4.52356195605701	0	Inf	1.07809369902606	108.070445884642
100302259	0.0718952586455573	1.58496250072116	0	Inf	0.316904280774519	440.786063983515	0.0604379482129176	1.58496250072116	0	Inf	0.253576202908811	419.564545797426
100302265	0	0	0	NA	0	NA	0.00796812749003984	1	0	Inf	0.0889967086569836	1116.90869364514
100302268	0.0172413793103448	1	0	Inf	0.131306432859723	761.577310586391	0.0230776145432692	1.58496250072116	0	Inf	0.156334975006823	677.431260123111
100302270	0.11353383621933	1.58496250072116	0	Inf	0.344492764027207	303.427397063989	0.073555403393637	1.58496250072116	0	Inf	0.278449195402336	378.557091057192
100302275	0.446979525924238	2	0	Inf	0.687898786936609	153.899395171224	0.354594646220372	2.32192809488736	0	Inf	0.587346005025165	165.638712057752
100302276	0.0790510775986407	1.58496250072116	0	Inf	0.300574301240111	380.227961933917	0.0390138695233489	1.58496250072116	0	Inf	0.198537672745353	508.889979822517
100302277	0.801611744775626	2.32192809488736	0	Inf	0.801687265222852	100.009421075442	0.717882801476752	3.4594316186373	0	Inf	0.824703821946877	114.880008303637
100302279	0.140860775886937	1.58496250072116	0	Inf	0.394554829817528	280.10269525579	0.0600994521941082	1.58496250072116	0	Inf	0.245563494283396	408.595228938658
100302280	0	0	0	NA	0	NA	0.00597609561752988	1	0	Inf	0.0771507546845654	1290.98929505506
100302281	0.0344827586206897	1	0	Inf	0.18405922400992	533.771749628767	0.00714135956318956	1.58496250072116	0	Inf	0.0946313851045971	1325.11721706856
100302283	0	0	0	NA	0	NA	0.00398406374501992	1	0	Inf	0.0630564153911078	1582.71602631681
100302284	0.398185129397381	2.58496250072116	0	Inf	0.642892133874128	161.45558596	0.219689666364829	2	0	Inf	0.471812081679475	214.762983387647
100302286	0.0344827586206897	1	0	Inf	0.18405922400992	533.771749628767	0.0239043824701195	1	0	Inf	0.152903681280794	639.647066691322
100302287	0	0	0	NA	0	NA	0.0111254233082095	1.58496250072116	0	Inf	0.113464504255607	1019.86685011689
100302288	0.165257974150365	1.58496250072116	0	Inf	0.39576961762763	239.485942909797	0.187560277479598	2.58496250072116	0	Inf	0.472504843678512	251.921595568074
100302289	1.90690267247018	4.16992500144231	0	Inf	0.970192374564741	50.8779178177963	1.59130150821328	6.22881869049588	0	Inf	1.26848219297646	79.7135040989635
100302401	5.58315698229442	7.32192809488736	3.4594316186373	2.11651187306068	0.791946691412086	14.1845678694607	5.78458304789617	7.5077946401987	3.16992500144231	2.36844551110284	0.640539040943504	11.0732102148048
100302652	8.02834520649101	9.01402047031493	6.52356195605701	1.38176360261982	0.526724190955096	6.56080646020595	7.96004236305602	9.73301532168596	5.55458885167764	1.75224766073304	0.654572071089096	8.22322346080822
100302691	1.57213257591957	3.4594316186373	0	Inf	0.982312684454283	62.4828147129837	1.62551153497707	5.20945336562895	0	Inf	1.08625122104147	66.825193034191
100302692	7.88562683787989	8.96866679319521	4.95419631038687	1.81031720006567	0.734728038603461	9.31730671142179	7.97727862820511	9.75488750216347	3.4594316186373	2.81979486156342	0.739064040466595	9.26461359709188
100302736	4.18734437402524	5.32192809488736	1.58496250072116	3.35776278143229	0.762091832901908	18.1998843378941	3.69886986375852	5.95419631038687	0	Inf	0.925363266682639	25.0174594069755
100302743	1.78732779020987	4	0	Inf	1.05996381000029	59.3043881377702	1.20569606158062	5.24792751344359	0	Inf	1.16528102535845	96.6479913545385
100303453	1.0755875514699	2.58496250072116	0	Inf	0.825882352519064	76.7842981624704	1.01638787120522	3.16992500144231	0	Inf	0.843539562707506	82.993863524488
100303491	3.10640965976827	5.16992500144231	1	5.16992500144231	0.998580133771212	32.1457966959099	2.88261744753088	5.58496250072116	0	Inf	1.0311035332874	35.7696972302238
100303728	8.17879817113835	9.03066713624694	5.95419631038687	1.51668951870016	0.524512396386848	6.41307421226956	7.16124300769471	9.4757334309664	4.24792751344359	2.23067211033572	0.740069768323452	10.3343758552566
100303755	8.06706437460409	9.09011241966429	7.08746284125034	1.2825622685114	0.373364901061177	4.62826232348618	8.02826052460059	9.64745842645492	5.55458885167764	1.73684473937997	0.467603166257273	5.82446427622049
100306951	8.06810454427757	8.96578428466209	6.85798099512757	1.30735041275735	0.467079947550328	5.78921536015063	7.71008998220764	9.96289600533726	4.52356195605701	2.20244491003313	0.676499958548744	8.77421612601
100309464	0.692303986105201	2.32192809488736	0	Inf	0.726162926906122	104.89076207569	0.653216573775023	4.16992500144231	0	Inf	0.926585854840768	141.84971601163
100310812	0.840039653232452	3.32192809488736	0	Inf	0.965255145556767	114.905902577633	0.639600150513465	3	0	Inf	0.820800950169738	128.330324736604
100310846	4.46494437399471	5.93073733756289	2.32192809488736	2.55422954337895	0.844770428285987	18.9200661313096	3.98271027660059	6.18982455888002	0	Inf	0.965647055175874	24.2459779424401
100313770	0.11353383621933	1.58496250072116	0	Inf	0.344492764027206	303.427397063989	0.108585209171966	2	0	Inf	0.34069812514575	313.761080117447
100313771	0.044568318977951	2.58496250072116	0	Inf	0.339422205045844	761.577310586391	0.020258814743909	1.58496250072116	0	Inf	0.153587710744897	758.127820834507
100313772	0.0172413793103448	1	0	Inf	0.131306432859723	761.577310586391	0.00199203187250996	1	0	Inf	0.0446321842677452	2240.53565024081
100313773	0	0	0	NA	0	NA	0.00199203187250996	1	0	Inf	0.0446321842677453	2240.53565024081
100313774	0.044568318977951	1.58496250072116	0	Inf	0.244120285831868	547.74398368635	0	0	0	NA	0	NA
100313777	0	0	0	NA	0	NA	0.00398406374501992	1	0	Inf	0.0630564153911078	1582.71602631681
100313778	0	0	0	NA	0	NA	0.0203761328495934	2.32192809488736	0	Inf	0.184674188558635	906.325993856681
100313780	0.130775215529675	1.58496250072116	0	Inf	0.363225825625509	277.748214104902	0.0752089392473376	1.58496250072116	0	Inf	0.274304831183216	364.723706953394
100313822	0.0172413793103448	1	0	Inf	0.131306432859723	761.577310586391	0.00199203187250996	1	0	Inf	0.0446321842677452	2240.53565024081
100313824	0.0344827586206897	1	0	Inf	0.18405922400992	533.771749628767	0.0099601593625498	1	0	Inf	0.0994013940149246	997.989995909843
100313829	0.516960451597575	2.58496250072116	0	Inf	0.719413252368312	139.16214483044	0.30249577929985	2.58496250072116	0	Inf	0.560390028246822	185.25548671915
100313830	0.219911853485577	1.58496250072116	0	Inf	0.472606943888746	214.907444231851	0.24175179285167	2	0	Inf	0.47461476242143	196.323161380911
100313835	0.103448275862069	1	0	Inf	0.307203297018	296.9631871174	0.0544618525953877	2	0	Inf	0.266414972163874	489.177212062808
100313837	0	0	0	NA	0	NA	0	0	0	NA	0	NA
100313838	0	0	0	NA	0	NA	0.00597609561752988	1	0	Inf	0.0771507546845656	1290.98929505506
100313839	0.0172413793103448	1	0	Inf	0.131306432859723	761.577310586391	0.0099601593625498	1	0	Inf	0.0994013940149247	997.989995909844
100313840	0.0344827586206897	1	0	Inf	0.184059224009919	533.771749628766	0.043150952386	2.32192809488736	0	Inf	0.234308121674946	542.996408466213
100313841	0.0517241379310345	1	0	Inf	0.223403795622112	431.914004869417	0.0219123505976096	1	0	Inf	0.14654343496108	668.770948640565
100313842	0.165257974150365	1.58496250072116	0	Inf	0.39576961762763	239.485942909797	0.0770154942186693	2.32192809488736	0	Inf	0.297904252073113	386.810803586194
100313884	0	0	0	NA	0	NA	0	0	0	NA	0	NA
100313886	0.603476346563046	2.32192809488736	0	Inf	0.72988276464801	120.946374916744	0.551805973179469	3	0	Inf	0.712920116609993	129.197607721097
100313895	0	0	0	NA	0	NA	0	0	0	NA	0	NA
100313914	0.14801659484002	1.58496250072116	0	Inf	0.380244363085115	256.893062224605	0.0911451942274173	2	0	Inf	0.304215165338668	333.769836048204
100313921	0.40956702589937	2.58496250072116	0	Inf	0.620936259161779	151.607971320021	0.0935802388914341	2.8073549220576	0	Inf	0.326810354274201	349.230091892953
100313923	0.0172413793103448	1	0	Inf	0.131306432859723	761.577310586391	0.0051493276906796	1.58496250072116	0	Inf	0.0835680762771916	1622.8929541317
100313938	0	0	0	NA	0	NA	0.0119521912350598	1	0	Inf	0.108779170291929	910.119058109138
100316904	3.55760627508913	5.88264304936184	0	Inf	1.06155143576087	29.8389240876375	3.84943287604662	7.4757334309664	0	Inf	1.13476132557471	29.4786624969055
100329135	0.734251562092721	2.32192809488736	0	Inf	0.780587212192508	106.310596053446	1.87089858361053	5.04439411935845	0	Inf	1.0888354039127	58.1985262830987
100337591	1.61010406693913	3.16992500144231	0	Inf	0.890351831159107	55.2977816428784	1.33611869223163	3.8073549220576	0	Inf	0.979710686090446	73.3251238671096
100359394	0.910610505032305	3	0	Inf	0.865626433709325	95.0600096227328	0.621868827964527	3.58496250072116	0	Inf	0.758686255796925	122.001010772677
10036	9.22832481337952	10.1984450414524	7.72109918870719	1.32085403803238	0.420963283426052	4.56164354787042	9.53856791528615	11.0967151544885	7.33985000288462	1.51184494916482	0.591828333814322	6.20458269071902
100379132	0.160722898187713	2.32192809488736	0	Inf	0.437157942025283	271.994810294369	0.199512468714658	2.58496250072116	0	Inf	0.480209614078078	240.691530294716
100379141	0.14801659484002	1.58496250072116	0	Inf	0.380244363085115	256.893062224605	0.0707366035942768	1.58496250072116	0	Inf	0.277430453402203	392.202112209766
100379174	0.366323113767123	2.32192809488736	0	Inf	0.637548877353608	174.040035529646	0.245062107787471	2.58496250072116	0	Inf	0.50080886359029	204.35997556367
100379220	1.42301215945687	3.4594316186373	0	Inf	0.835988730898602	58.7478276515696	0.831639020542468	5.04439411935845	0	Inf	0.980254122633039	117.870145389959
100379224	4.5337668903556	6.04439411935845	0	Inf	1.01816498061449	22.4573738623476	4.53101373867275	6.93073733756289	1	6.93073733756289	0.849103467226231	18.7398122406699
100379250	0.0344827586206897	1	0	Inf	0.18405922400992	533.771749628767	0.0481472609590484	2	0	Inf	0.231546465338465	480.913058658532
100379345	6.05780944118784	7.58496250072116	4.08746284125034	1.85566518774785	0.714835861305209	11.8002368388307	7.72274543890312	9.90388184573618	0	Inf	1.23440725790932	15.9840469645812
100379661	11.1333303206347	12.7112367677938	8.96578428466209	1.41774956481377	0.729476176228193	6.55218299663821	11.1143750987807	12.9395792143147	7.08746284125034	1.82569976085151	0.76804960685198	6.91041646539572
10038	10.2949253454811	11.0327345285867	8.8008998999203	1.25359163881487	0.449941291128039	4.37051533671914	10.1640529535958	11.3793783670713	7.21916852046216	1.57627271545433	0.507482694835808	4.99291667558929
100381270	8.33705353078465	10.1959872980285	1	10.1959872980285	2.03882653624763	24.4550011430206	7.31927630328003	10.612868497291	0	Inf	1.97430572779516	26.9740565322067
10039	11.2105868227743	11.7948219733312	9.14210705730255	1.29016449921243	0.458933738567003	4.0937530373939	10.9627999316156	12.3893624556439	8.35314682549808	1.48319701717983	0.518262907967851	4.72746844967253
1004	8.27124489335391	9.86573327085176	6.5077946401987	1.51598718403175	0.678549853999806	8.20372099664263	10.9864849075298	14.4656939358628	5.64385618977472	2.56308691246795	1.45869153075728	13.2771449925493
10040	11.3762154477052	12.4670960339057	7.29462074889163	1.7090807682908	0.860895100673716	7.56749997071628	11.0042391263541	13.0426853722194	5.95419631038687	2.19050308258512	0.838895169805245	7.62338186377801
100419008	0.0344827586206897	1	0	Inf	0.18405922400992	533.771749628767	0.0833300858550086	2.32192809488736	0	Inf	0.325184263561427	390.236323681744
100419170	2.30875744951881	5.4594316186373	0	Inf	1.32850072981909	57.541805879001	3.69570923435353	8.56605403817109	0	Inf	1.46740079487499	39.7055261067277
100419743	0.864326053751752	4.58496250072116	0	Inf	1.1297794728291	130.712185282984	0.883825641419534	6.4757334309664	0	Inf	1.19828539767142	135.579388231691
10042	10.4235727661612	11.2215871212648	8.01122725542325	1.40073259233387	0.623682472717212	5.98338484038713	10.3310715492585	11.9406806484241	5.6724253419715	2.10503971909025	0.706514200390411	6.83873107471721
100421577	4.89444529457655	6.4262647547021	3.4594316186373	1.85760710519073	0.68442627991063	13.983735412653	4.77075987758196	7.4178525148859	2.58496250072116	2.86961706903541	0.709748713412422	14.8770579870843
100421746	0	0	0	NA	0	NA	0.0390138695233489	2	0	Inf	0.226700805916813	581.077469849889
100422558	2.54858120727327	4.64385618977472	0	Inf	1.09527215996521	42.9757606639908	2.06501305067234	5.04439411935845	0	Inf	1.0097170804584	48.8964018958453
100422737	5.86129300615426	7.18982455888002	4.52356195605701	1.58941662095573	0.586091769876638	9.99935968499189	3.67168791243614	7.59991284218713	0	Inf	1.47627877990458	40.2070877239965
100422821	0.618096982882959	2	0	Inf	0.712821380058193	115.325167376391	0.498772578331001	2.58496250072116	0	Inf	0.665801189673744	133.487929890143
100422823	0	0	0	NA	0	NA	0.00199203187250996	1	0	Inf	0.0446321842677456	2240.53565024083
100422824	0.580684482858091	2	0	Inf	0.642631239226153	110.667885606855	0.192403566935016	2.32192809488736	0	Inf	0.427163276094322	222.014218810505
100422826	0.0172413793103448	1	0	Inf	0.131306432859723	761.577310586391	0.0131174551807194	1.58496250072116	0	Inf	0.121744867370179	928.113461741611
100422827	0	0	0	NA	0	NA	0.0190935507982493	1.58496250072116	0	Inf	0.143586059238895	752.013393192741
100422828	0.0172413793103448	1	0	Inf	0.131306432859723	761.577310586391	0.00199203187250996	1	0	Inf	0.0446321842677455	2240.53565024082
100422829	0.137931034482759	1	0	Inf	0.347839238026982	252.183447569562	0.0851690986098874	1.58496250072116	0	Inf	0.289175727042365	339.531275735251
100422830	0	0	0	NA	0	NA	0	0	0	NA	0	NA
100422833	1.25727538331584	3.32192809488736	0	Inf	0.926640676550696	73.7022842288415	0.380143663404861	2.8073549220576	0	Inf	0.636246149862405	167.369921193396
100422835	0.130775215529675	1.58496250072116	0	Inf	0.363225825625509	277.748214104902	0.157897734076674	2	0	Inf	0.407252721971381	257.921827917823
100422836	0	0	0	NA	0	NA	0	0	0	NA	0	NA
100422837	0	0	0	NA	0	NA	0.00913339143569952	1.58496250072116	0	Inf	0.104492212618524	1144.06804256847
100422838	0	0	0	NA	0	NA	0	0	0	NA	0	NA
100422841	0.598941270600394	2.32192809488736	0	Inf	0.732228820649933	122.25385970079	0.685693381246229	3.4594316186373	0	Inf	0.788588713621465	115.006026773691
100422842	0	0	0	NA	0	NA	0	0	0	NA	0	NA
100422843	0	0	0	NA	0	NA	0.00597609561752988	1	0	Inf	0.0771507546845655	1290.98929505506
100422844	0.0172413793103448	1	0	Inf	0.131306432859723	761.577310586391	0	0	0	NA	0	NA
100422845	0	0	0	NA	0	NA	0	0	0	NA	0	NA
100422846	0.77619913808024	2.58496250072116	0	Inf	0.841584372898243	108.423770603472	0.452848742227431	2.58496250072116	0	Inf	0.653908958581041	144.398978644537
100422847	0	0	0	NA	0	NA	0.00714135956318956	1.58496250072116	0	Inf	0.094631385104597	1325.11721706856
100422848	0	0	0	NA	0	NA	0.00199203187250996	1	0	Inf	0.0446321842677454	2240.53565024082
100422849	0.0517241379310345	1	0	Inf	0.223403795622112	431.914004869417	0.102609113554436	2	0	Inf	0.339623086901976	330.98725360472
100422850	0.258620689655172	2	0	Inf	0.515048790997793	199.152199185813	0.271974010186529	2.32192809488736	0	Inf	0.525921373021331	193.371922802711
100422851	0.0344827586206897	1	0	Inf	0.18405922400992	533.771749628767	0.0600994521941082	1.58496250072116	0	Inf	0.245563494283396	408.595228938658
100422852	0.192584913817971	1.58496250072116	0	Inf	0.436755445916068	226.78590823001	0.0322110059789688	1.58496250072116	0	Inf	0.186914022238965	580.27998989229
100422853	0	0	0	NA	0	NA	0.00597609561752988	1	0	Inf	0.0771507546845654	1290.98929505506
100422854	0	0	0	NA	0	NA	0	0	0	NA	0	NA
100422855	0	0	0	NA	0	NA	0	0	0	NA	0	NA
100422856	0	0	0	NA	0	NA	0.00199203187250996	1	0	Inf	0.0446321842677456	2240.53565024083
100422857	0	0	0	NA	0	NA	0.00199203187250996	1	0	Inf	0.0446321842677452	2240.53565024081
100422858	0.209826293128316	1.58496250072116	0	Inf	0.448597072494423	213.794499157496	0.0999400896443074	1.58496250072116	0	Inf	0.306321375910831	306.505004149032
100422859	0.580684482858091	2.58496250072116	0	Inf	0.734004814391147	126.40338015895	0.3635979182174	2.8073549220576	0	Inf	0.587464710484317	161.56987734266
100422860	3.36419167373147	4.95419631038687	1	4.95419631038687	0.936966037506955	27.8511490538141	3.2227667910742	5.7279204545632	0	Inf	0.951216201134286	29.5155145500686
100422861	0.0862068965517241	1	0	Inf	0.283120627606263	328.419928023266	0.0282269422339488	1.58496250072116	0	Inf	0.176595880461089	625.628801722261
100422862	0.0172413793103448	1	0	Inf	0.131306432859723	761.577310586391	0.055288620522238	2	0	Inf	0.256655088042743	464.209607001339
100422863	0.0172413793103448	1	0	Inf	0.131306432859723	761.577310586391	0.0179282868525896	1	0	Inf	0.132823216430741	740.858384980355
100422864	0.488028177371495	2.32192809488736	0	Inf	0.718288995711767	147.18186961672	0.447419519208849	2.8073549220576	0	Inf	0.678588706335301	151.667211018245
100422866	0.0172413793103448	1	0	Inf	0.131306432859723	761.577310586391	0.0365335657427981	1.58496250072116	0	Inf	0.206570728483535	565.427229134503
100422867	0	0	0	NA	0	NA	0	0	0	NA	0	NA
100422868	0	0	0	NA	0	NA	0.00597609561752988	1	0	Inf	0.0771507546845654	1290.98929505506
100422869	0	0	0	NA	0	NA	0.00398406374501992	1	0	Inf	0.0630564153911078	1582.71602631681
100422870	0	0	0	NA	0	NA	0	0	0	NA	0	NA
100422871	0.876717672538131	2.58496250072116	0	Inf	0.770965974219584	87.9377704327104	0.495868474422743	4.39231742277876	0	Inf	0.841600256624701	169.722476833083
100422873	0.528960344927057	2	0	Inf	0.673671588637468	127.35767342453	0.22051643429168	2	0	Inf	0.470340087349854	213.290265127237
100422874	0	0	0	NA	0	NA	0.0119521912350598	1	0	Inf	0.108779170291928	910.119058109134
100422875	1.42110351263222	3.4594316186373	0	Inf	1.04772980486609	73.7264946256765	0.877215148806966	3.32192809488736	0	Inf	0.870411358115092	99.2243874605759
100422876	0.0172413793103448	1	0	Inf	0.131306432859723	761.577310586391	0.00199203187250996	1	0	Inf	0.0446321842677454	2240.53565024082
100422878	0.247238793153183	1.58496250072116	0	Inf	0.504420064887065	204.021407180441	0.145421569921627	2.32192809488736	0	Inf	0.401772986174317	276.281562900777
100422879	0	0	0	NA	0	NA	0	0	0	NA	0	NA
100422880	0.209826293128316	1.58496250072116	0	Inf	0.448597072494423	213.794499157496	0.072051643429168	1.58496250072116	0	Inf	0.265884993516158	369.020026278155
100422881	0.14801659484002	1.58496250072116	0	Inf	0.380244363085115	256.893062224606	0.120387624517794	2	0	Inf	0.366669182499505	304.573816426877
100422883	0	0	0	NA	0	NA	0.0131174551807194	1.58496250072116	0	Inf	0.121744867370179	928.11346174161
100422884	0.0172413793103448	1	0	Inf	0.131306432859723	761.577310586391	0.00199203187250996	1	0	Inf	0.0446321842677454	2240.53565024082
100422886	0.0172413793103448	1	0	Inf	0.131306432859723	761.577310586391	0.00398406374501992	1	0	Inf	0.0630564153911078	1582.7160263168
100422887	0.0517241379310345	1	0	Inf	0.223403795622112	431.914004869417	0.0496510209235175	1.58496250072116	0	Inf	0.237766504561255	478.875358731316
100422888	0	0	0	NA	0	NA	0.00315729581816964	1.58496250072116	0	Inf	0.0707403383896535	2240.53565024082
100422889	0.23261815683327	3.16992500144231	0	Inf	0.652946420427028	280.694520718359	0.0644220119579375	2	0	Inf	0.267929990226935	415.89820324437
100422891	0	0	0	NA	0	NA	0.00796812749003984	1	0	Inf	0.0889967086569837	1116.90869364515
100422892	0.433964224162799	2	0	Inf	0.563531553653493	129.856684555197	0.23295689743478	2.58496250072116	0	Inf	0.486612662069086	208.885277674734
100422893	0	0	0	NA	0	NA	0.0139442231075697	2	0	Inf	0.133301321792812	955.960907714165
100422895	0.268706250012434	1.58496250072116	0	Inf	0.464990648812578	173.047946890354	0.359923098390634	5.52356195605701	0	Inf	0.651922417891324	181.128252342331
100422896	0.0790510775986407	1.58496250072116	0	Inf	0.300574301240111	380.227961933917	0.191882837243428	2.58496250072116	0	Inf	0.487476953000945	254.049272985535
100422898	0	0	0	NA	0	NA	0.00199203187250996	1	0	Inf	0.0446321842677452	2240.53565024081
100422899	0	0	0	NA	0	NA	0	0	0	NA	0	NA
100422900	0.155172413793103	1	0	Inf	0.365231199928332	235.371217731592	0.0974597858637566	1.58496250072116	0	Inf	0.312073513824564	320.207469223076
100422901	0.278791810369695	2	0	Inf	0.52174083760632	187.143530835594	0.151433366551103	2	0	Inf	0.398683905634988	263.273487683077
100422902	0.0689655172413793	1	0	Inf	0.255608593705383	370.632460872806	0.127154787050228	2.32192809488736	0	Inf	0.363909467134551	286.194075407324
100422903	0.0172413793103448	1	0	Inf	0.131306432859723	761.577310586391	0.0111254233082095	1.58496250072116	0	Inf	0.113464504255607	1019.86685011689
100422904	0.795051538096626	2.8073549220576	0	Inf	0.852668807275369	107.246985436527	0.642061795467161	4.08746284125034	0	Inf	0.867555373441595	135.120229791957
100422905	0.0172413793103448	1	0	Inf	0.131306432859723	761.577310586391	0.0519458478028901	2.32192809488736	0	Inf	0.254982626975471	490.862384117802
100422907	0	0	0	NA	0	NA	0	0	0	NA	0	NA
100422908	0.150946336244198	1.58496250072116	0	Inf	0.423328502391177	280.44967034266	0.0692328436298077	2	0	Inf	0.279471052615536	403.668314001205
100422909	0.130775215529675	1.58496250072116	0	Inf	0.363225825625509	277.748214104902	0.0381871015964987	1.58496250072116	0	Inf	0.201254391523016	527.021908207533
100422911	0.0172413793103448	1	0	Inf	0.131306432859723	761.577310586391	0	0	0	NA	0	NA
100422912	0.168187715554543	1.58496250072116	0	Inf	0.437209374981674	259.953215691243	0.037021837650839	1.58496250072116	0	Inf	0.193837476752304	523.576054166808
100422914	0.0517241379310345	1	0	Inf	0.223403795622112	431.914004869417	0.0823502988105272	2	0	Inf	0.301837603936617	366.52885089232
100422915	0.278791810369695	2	0	Inf	0.554347563288944	198.839256631622	0.756312200900009	4.75488750216347	0	Inf	0.965400213223938	127.645727792718
100422916	0	0	0	NA	0	NA	0.00199203187250996	1	0	Inf	0.0446321842677452	2240.53565024081
100422917	0	0	0	NA	0	NA	0	0	0	NA	0	NA
100422918	0	0	0	NA	0	NA	0.0051493276906796	1.58496250072116	0	Inf	0.0835680762771913	1622.89295413169
100422920	0	0	0	NA	0	NA	0.00398406374501992	1	0	Inf	0.063056415391108	1582.71602631681
100422921	1.34057492301679	3.16992500144231	0	Inf	0.97119316675873	72.4460192477108	0.969073693049205	3.58496250072116	0	Inf	0.874752860522448	90.266908161548
100422922	0.219911853485577	2	0	Inf	0.508374903698153	231.172124485547	0.167857893439224	2	0	Inf	0.41059925637825	244.611229156712
100422923	0	0	0	NA	0	NA	0.00398406374501992	1	0	Inf	0.0630564153911079	1582.71602631681
100422924	0	0	0	NA	0	NA	0.0190935507982493	1.58496250072116	0	Inf	0.143586059238895	752.013393192741
100422925	0.254394612106267	2	0	Inf	0.526203791208617	206.845493641512	0.500791410076127	4.16992500144231	0	Inf	0.725753126661271	144.921241071397
100422926	0.0172413793103448	1	0	Inf	0.131306432859723	761.577310586391	0.0171015189257394	1.58496250072116	0	Inf	0.13672305610933	799.479021150276
100422927	0	0	0	NA	0	NA	0	0	0	NA	0	NA
100422928	0.382240086231764	2	0	Inf	0.585646714251613	153.214363261868	0.217626232468426	2.32192809488736	0	Inf	0.476314797500601	218.868282604537
100422929	0	0	0	NA	0	NA	0.0179282868525896	1	0	Inf	0.132823216430741	740.858384980355
100422930	0	0	0	NA	0	NA	0	0	0	NA	0	NA
100422931	0.0172413793103448	1	0	Inf	0.131306432859723	761.577310586391	0.0250696464157792	1.58496250072116	0	Inf	0.162297658877546	647.387107842867
100422933	0.0517241379310345	1	0	Inf	0.223403795622112	431.914004869417	0.0230776145432692	1.58496250072116	0	Inf	0.156334975006823	677.431260123111
100422934	0.130775215529675	2	0	Inf	0.408681685055225	312.506986434664	0.121214392444645	2	0	Inf	0.375776537200711	310.009834329135
100422935	0	0	0	NA	0	NA	0.00199203187250996	1	0	Inf	0.0446321842677452	2240.53565024081
100422936	0.844463931450975	2.8073549220576	0	Inf	0.883995185340773	104.681224670173	0.84669192508941	4.52356195605701	0	Inf	0.958212684902969	113.171350347032
100422939	0.0344827586206897	1	0	Inf	0.184059224009919	533.771749628766	0.0151094870532294	1.58496250072116	0	Inf	0.129466132687089	856.853262000168
100422940	0.0517241379310345	1	0	Inf	0.223403795622112	431.914004869417	0.05792194342042	2.32192809488736	0	Inf	0.257593200760299	444.7247201127
100422942	0.130775215529675	1.58496250072116	0	Inf	0.363225825625509	277.748214104902	0.092310458173077	1.58496250072116	0	Inf	0.302256225423147	327.43443311313
100422943	0.484083027535359	3.32192809488736	0	Inf	0.751021990910173	155.143218867618	3.20823113179236	7.88264304936184	0	Inf	1.72586470473779	53.7948992401177
100422944	1.96532676307085	4.16992500144231	0	Inf	1.21407621168039	61.7747763116694	1.45652972968069	4.90689059560852	0	Inf	1.13275180877765	77.7705930538043
100422945	1.06186583969025	3.16992500144231	0	Inf	0.881428426358466	83.0075131351417	0.853311046976904	4.24792751344359	0	Inf	0.874381037042307	102.469203948554
100422947	0.0344827586206897	1	0	Inf	0.184059224009919	533.771749628766	0.0675793077761072	1.58496250072116	0	Inf	0.269055846431681	398.133475002546
100422948	0.420976993102336	2.32192809488736	0	Inf	0.64477982795744	153.162723503206	0.120875896425835	1.58496250072116	0	Inf	0.348255234528108	288.109742988987
100422949	0	0	0	NA	0	NA	0	0	0	NA	0	NA
100422950	0	0	0	NA	0	NA	0.00398406374501992	1	0	Inf	0.0630564153911078	1582.71602631681
100422951	0	0	0	NA	0	NA	0.00199203187250996	1	0	Inf	0.0446321842677456	2240.53565024083
100422952	0	0	0	NA	0	NA	0	0	0	NA	0	NA
100422953	0.0273269396676062	1.58496250072116	0	Inf	0.208115772186121	761.577310586391	0.132828087660895	2	0	Inf	0.366348742568574	275.806682923757
100422954	0	0	0	NA	0	NA	0.00597609561752988	1	0	Inf	0.0771507546845655	1290.98929505506
100422955	0	0	0	NA	0	NA	0	0	0	NA	0	NA
100422956	0	0	0	NA	0	NA	0	0	0	NA	0	NA
100422957	0.158102155197281	1.58496250072116	0	Inf	0.409844372510139	259.227568402677	0.0250696464157792	3	0	Inf	0.195746208089259	780.809608730873
100422959	0	0	0	NA	0	NA	0.00199203187250996	1	0	Inf	0.0446321842677454	2240.53565024082
100422962	0	0	0	NA	0	NA	0.00199203187250996	1	0	Inf	0.0446321842677457	2240.53565024083
100422963	0	0	0	NA	0	NA	0	0	0	NA	0	NA
100422965	2.94783989443564	3.90689059560852	0	Inf	0.75771883495437	25.7042058622195	3.42016652152201	5.08746284125034	0	Inf	0.806141478296404	23.5702406073977
100422966	0	0	0	NA	0	NA	0.166813190827648	2.32192809488736	0	Inf	0.461894624176779	276.89334511562
100422967	0.338996174099517	2.32192809488736	0	Inf	0.618068681834126	182.323202754696	0.19262798807654	2	0	Inf	0.452571143479444	234.945683645731
100422969	0.0689655172413793	1	0	Inf	0.255608593705383	370.632460872805	0.0732169073748276	2	0	Inf	0.278451804751519	380.310798059264
100422971	0.949038413489131	2.32192809488736	0	Inf	0.841373469953066	88.6553650510062	0.71223432984293	3.4594316186373	0	Inf	0.825045189677777	115.839009032284
100422972	0.130775215529675	1.58496250072116	0	Inf	0.363225825625509	277.748214104902	0.132828087660895	1.58496250072116	0	Inf	0.360859231852964	271.67388931641
100422973	0	0	0	NA	0	NA	0	0	0	NA	0	NA
100422974	2.71615206641365	3.90689059560852	0	Inf	0.848823326991914	31.2509501028299	1.15877997478151	4.58496250072116	0	Inf	1.00114668640824	86.3966161131676
100422975	0	0	0	NA	0	NA	0.00199203187250996	1	0	Inf	0.0446321842677453	2240.53565024081
100422977	0	0	0	NA	0	NA	0	0	0	NA	0	NA
100422978	0	0	0	NA	0	NA	0	0	0	NA	0	NA
100422979	0.849816215175967	2.32192809488736	0	Inf	0.839451770171023	98.7803898278409	0.425826996094923	3.4594316186373	0	Inf	0.669197123716672	157.152348219721
100422980	0.123619396576592	1.58496250072116	0	Inf	0.377848722518539	305.654883442529	0.0473204930321982	1.58496250072116	0	Inf	0.225217683110205	475.94111700603
100422981	0.340601508657991	2	0	Inf	0.558942828879334	164.104625103286	0.137267965530409	2.32192809488736	0	Inf	0.389310058496024	283.613191899301
100422982	0.0517241379310345	1	0	Inf	0.223403795622112	431.914004869417	0.0401791334690086	2	0	Inf	0.22433668981375	558.341284255887
100422983	0.0344827586206897	1	0	Inf	0.18405922400992	533.771749628767	0.00796812749003984	1	0	Inf	0.0889967086569834	1116.90869364514
100422984	0	0	0	NA	0	NA	0.0282269422339488	1.58496250072116	0	Inf	0.176595880461089	625.628801722261
100422985	0	0	0	NA	0	NA	0	0	0	NA	0	NA
100422986	0.794146927408797	2.58496250072116	0	Inf	0.811321439782233	102.162636633183	0.555850361509361	3.4594316186373	0	Inf	0.765304832747804	137.681808943991
100422987	0.382240086231764	2	0	Inf	0.554882288972594	145.165907229351	0.211194322726402	2.58496250072116	0	Inf	0.446598301481382	211.46321345955
100422988	0	0	0	NA	0	NA	0	0	0	NA	0	NA
100422989	0.0273269396676062	1.58496250072116	0	Inf	0.208115772186121	761.57731058639	0.0713778946199489	2.32192809488736	0	Inf	0.289215317099447	405.188915474984
100422990	0.484392025949106	2	0	Inf	0.661946572316212	136.655134035126	0.336503782145564	3	0	Inf	0.577201096540795	171.528858564541
100422991	0	0	0	NA	0	NA	0	0	0	NA	0	NA
100422992	0.484083027535359	2.32192809488736	0	Inf	0.679733675479785	140.416754320132	0.497223559249998	2.8073549220576	0	Inf	0.674947374283678	135.743240988371
100422994	0	0	0	NA	0	NA	0.0111254233082095	1.58496250072116	0	Inf	0.113464504255607	1019.86685011689
100422996	0.0344827586206897	1	0	Inf	0.184059224009919	533.771749628766	0.0099601593625498	1	0	Inf	0.0994013940149244	997.989995909841
100422997	0.953573489451782	3.16992500144231	0	Inf	0.9597616839592	100.648947834212	0.502081860202899	4.08746284125034	0	Inf	0.719586311833795	143.320515810509
100423000	0.334350300392737	2.8073549220576	0	Inf	0.605667974462123	181.147728520264	0.176167760176473	2.32192809488736	0	Inf	0.436694525708643	247.885609302855
100423001	0.130775215529675	1.58496250072116	0	Inf	0.363225825625509	277.748214104902	0.101782345627586	2	0	Inf	0.329471241141368	323.70175702855
100423002	0.254394612106267	1.58496250072116	0	Inf	0.491734390280033	193.295913859458	0.106407700398278	2.32192809488736	0	Inf	0.355431615914084	334.028096259691
100423005	0	0	0	NA	0	NA	0.0234161105620786	1.58496250072116	0	Inf	0.168716326665783	720.513879615054
100423006	0	0	0	NA	0	NA	0.00398406374501992	1	0	Inf	0.0630564153911077	1582.7160263168
100423008	0.0172413793103448	1	0	Inf	0.131306432859723	761.577310586391	0	0	0	NA	0	NA
100423010	0	0	0	NA	0	NA	0.00398406374501992	1	0	Inf	0.0630564153911078	1582.71602631681
100423011	1.63496235852216	4	0	Inf	1.21227425254069	74.1469212561239	0.829932768577994	4.24792751344359	0	Inf	0.884132839667451	106.530658041413
100423012	0.367928448325597	2	0	Inf	0.58033394221438	157.730108899004	0.185486628513351	2	0	Inf	0.445555924897433	240.209188375734
100423013	0.0172413793103448	1	0	Inf	0.131306432859723	761.577310586391	0.0099601593625498	1	0	Inf	0.0994013940149244	997.989995909841
100423014	0	0	0	NA	0	NA	0.235735774899398	4.85798099512757	0	Inf	0.627031293772138	265.989026926324
100423015	0.0172413793103448	1	0	Inf	0.131306432859723	761.577310586391	0.00559234048218645	2.8073549220576	0	Inf	0.125298382186237	2240.53565024081
100423016	0.0517241379310345	1	0	Inf	0.223403795622112	431.914004869417	0.0199203187250996	1	0	Inf	0.13986589537168	702.126794765833
100423017	0.0517241379310345	1	0	Inf	0.223403795622112	431.914004869417	0.0843423306830371	1.58496250072116	0	Inf	0.291178974822622	345.234679270233
100423018	0	0	0	NA	0	NA	0	0	0	NA	0	NA
100423019	0.0344827586206897	1	0	Inf	0.18405922400992	533.771749628767	0	0	0	NA	0	NA
100423020	1.64376961779748	3	0	Inf	0.771464418462169	46.9326364296639	1.50038193003701	3.4594316186373	0	Inf	0.903892319834082	60.2441486223302
100423021	0.0344827586206897	1	0	Inf	0.18405922400992	533.771749628767	0.0111254233082095	1.58496250072116	0	Inf	0.113464504255607	1019.86685011689
100423023	1.07240446721843	4.85798099512757	0	Inf	0.902565788778417	84.1628150915359	0.485884432400897	4.16992500144231	0	Inf	0.71524456419388	147.204667714841
100423025	0.192584913817971	1.58496250072116	0	Inf	0.436755445916068	226.78590823001	0.343049109799615	3	0	Inf	0.597560196157928	174.190860459303
100423026	0.0172413793103448	1	0	Inf	0.131306432859723	761.577310586391	0.00398406374501992	1	0	Inf	0.0630564153911078	1582.71602631681
100423027	0.0172413793103448	1	0	Inf	0.131306432859723	761.577310586391	0.00398406374501992	2	0	Inf	0.0892643685354913	2240.53565024083
100423028	0.165257974150365	1.58496250072116	0	Inf	0.39576961762763	239.485942909797	0.136174103608643	2	0	Inf	0.389187489873472	285.801396565074
100423029	0	0	0	NA	0	NA	0.0946409860643963	1.58496250072116	0	Inf	0.311381779189585	329.013667479872
100423030	0.0862068965517241	1	0	Inf	0.283120627606264	328.419928023266	0.0342030378514787	1.58496250072116	0	Inf	0.191834034341779	560.86840933483
100423032	0	0	0	NA	0	NA	0.0230776145432692	1.58496250072116	0	Inf	0.156334975006823	677.431260123111
100423034	0.165257974150365	1.58496250072116	0	Inf	0.39576961762763	239.485942909797	0.10423019162459	2.32192809488736	0	Inf	0.34729020834926	333.195404264544
100423036	0.26155043105935	1.58496250072116	0	Inf	0.47860381436518	182.987201522362	0.165377589658673	2	0	Inf	0.415314854155844	251.131277830946
100423037	2.26023523704851	4.24792751344359	0	Inf	1.03827664226444	45.9366629298398	1.52373796098159	4.24792751344359	0	Inf	1.12350886222808	73.7337318487699
100423038	0.0172413793103448	1	0	Inf	0.131306432859723	761.577310586391	0.00597609561752988	1	0	Inf	0.0771507546845655	1290.98929505506
100423039	0.338996174099517	2.32192809488736	0	Inf	0.58900014954661	173.748317694494	0.25569925918764	3.16992500144231	0	Inf	0.516946913166027	202.169890835185
100423040	0	0	0	NA	0	NA	0.0298804780876494	1	0	Inf	0.170427388256801	570.363659366092
100423041	0.413401377991378	2.8073549220576	0	Inf	0.606878891281372	146.801371158959	0.300793741101216	3	0	Inf	0.55463846179642	184.391623231876
100423042	0	0	0	NA	0	NA	0.00199203187250996	1	0	Inf	0.0446321842677453	2240.53565024081
100423043	0.392325646589026	2.58496250072116	0	Inf	0.61813127310669	157.555662873654	0.275063147209205	2.32192809488736	0	Inf	0.546100454373575	198.536394247764
100423062	8.47754240180982	14.8458820343841	1	14.8458820343841	4.02227947630309	47.4462914564061	7.56080032953095	16.3897321576983	0	Inf	3.95297107756356	52.2824424039352
10043	12.1533936189299	12.9275927993996	10.5698556083309	1.22306238405096	0.401241270374616	3.30147515134907	12.0822563413551	13.3633134643735	9.93810932621924	1.34465349753375	0.490606986942593	4.06055767301796
100431172	0.797076668812975	2.58496250072116	0	Inf	0.850940087657128	106.7576208101	0.914552191758523	5	0	Inf	1.03281319884314	112.931028775648
10044	10.3552972540398	11.9719027460455	7.99435343685886	1.49754484094332	0.61622038278532	5.95077444585108	10.5109866745252	12.8183824550412	6.95419631038687	1.84325864311531	0.875245570086069	8.32695918269352
10045	9.79289645500173	10.6202198255075	7.57742882803575	1.40155982544022	0.531066602414111	5.42297781717959	10.430356003303	11.9266666293473	6.96578428466209	1.7121785777387	0.719418857314247	6.89735668740764
10046	7.46619572155216	9.4757334309664	5.64385618977472	1.67894664788485	0.724146659528343	9.69900450691372	9.71445024453492	13.0008802825588	5.28540221886225	2.45977122349591	1.51911154044272	15.6376480624555
100462977	4.3746433865149	13.7312129466071	1	13.7312129466071	3.0717484663056	70.2171170288862	4.74085030923575	15.615773301644	0	Inf	3.52705698667485	74.3971388382316
100462981	6.00816715996621	10.4584066132365	2.58496250072116	4.04586395753083	1.13126177991204	18.8287334521898	6.08897022049985	13.4380120876511	2	6.71900604382555	1.53166407241248	25.1547308813533
100462983	1.98932741925971	4.08746284125034	0	Inf	0.918152020904416	46.1538916125777	2.15360065192532	6.53915881110803	0	Inf	1.20071029072886	55.7536184647525
100463285	3.51998693605945	5.49185309632967	0	Inf	1.1626338557979	33.0294934872526	2.67588546128253	5.64385618977472	0	Inf	1.11784102283573	41.7746214854786
100463289	0.26155043105935	1.58496250072116	0	Inf	0.47860381436518	182.987201522362	0.280429707864547	3.70043971814109	0	Inf	0.592495137096836	211.281159050033
100463482	2.1021481347612	5.20945336562895	0	Inf	1.04424184396036	49.6749884888102	2.36795711268358	6.62935662007961	0	Inf	1.25943381789433	53.1865130136174
100463486	5.13585068213236	8.15987133677839	2.32192809488736	3.51426530164546	0.879887676509415	17.1322674853174	5.07510423257891	12.5262546938286	2.32192809488736	5.39476425708879	1.19609180578391	23.5678273976279
100463488	2.71488071177696	5.58496250072116	1	5.58496250072116	0.768166163459443	28.2946561934449	2.85384200388332	7.08746284125034	0	Inf	1.28371796319934	44.9820964668871
10047	0.209826293128316	2	0	Inf	0.48613480923383	231.684409987905	0.0190935507982493	1.58496250072116	0	Inf	0.143586059238895	752.013393192741
10048	11.3239634102193	12.0399471601691	9.60177078840771	1.25392986621853	0.408019342474457	3.60314960136872	11.5041728945506	12.7594721212028	7.88264304936184	1.6186794253275	0.532126802909658	4.62551117570323
10049	11.9478204785769	13.261213451366	10.6856248397264	1.24103303740032	0.424896836194924	3.55627067678817	11.7131695954835	13.3178365410046	9.03342300153745	1.47428461378793	0.533127080900323	4.55151849851036
100499171	0.137931034482759	2	0	Inf	0.395069430365648	286.425337015095	0.4241897746853	4.85798099512757	0	Inf	0.694535429698547	163.732242299761
100499177	10.924972500882	11.7714894695006	9.05799172275918	1.29956946636675	0.607939689544799	5.56467935727726	10.8015976489756	13.0353146098244	7.66533591718518	1.7005536026934	0.671071248453503	6.21270362275665
100499405	5.58625474234947	7.34872815423108	3.90689059560852	1.88096594322127	0.760179779186884	13.608039988294	6.13756563701096	8.95710204156229	2	4.47855102078115	0.880863470827188	14.3520008244861
100499467	4.64799248161617	6.22881869049588	2.8073549220576	2.21874998474742	0.781858472117862	16.8214229091438	6.79278096588411	10.8749813476538	1.58496250072116	6.86134930176939	2.01593942638412	29.6776745269562
100499483	7.00293296498174	8.65105169117893	4	2.16276292279473	0.92000842419675	13.1374729530793	6.2134520997905	9.57553924683453	3	3.19184641561151	1.03420133114251	16.6445530525194
100499484	7.08260574178372	8.38801728534514	3.90689059560852	2.14698033642753	0.91973777763343	12.9858672240847	6.17221789876648	8.62205181945638	2	4.31102590972819	0.91497651765794	14.8241123801024
1005	0.430642757301723	2.8073549220576	0	Inf	0.664239034596187	154.243633112074	0.559743287766653	4	0	Inf	0.793584525535304	141.776514855884
10050	0.389031925466944	4.52356195605701	0	Inf	0.904144043505876	232.40870075654	0.277159496271475	4.4594316186373	0	Inf	0.707110384279157	255.127604787732
100500801	0	0	0	NA	0	NA	0.0119521912350598	1	0	Inf	0.108779170291929	910.119058109137
100500802	5.07876181004449	6.82017896241519	0	Inf	1.03125558248487	20.3052559079519	4.83184728023461	7.4594316186373	0	Inf	1.08776266668089	22.5123561154457
100500803	0	0	0	NA	0	NA	0	0	0	NA	0	NA
100500809	0.0517241379310345	1	0	Inf	0.223403795622112	431.914004869417	0.0939315362432305	2.32192809488736	0	Inf	0.341495255898228	363.55761819326
100500811	0.0172413793103448	1	0	Inf	0.131306432859723	761.577310586391	0	0	0	NA	0	NA
100500812	2.99209711313586	4.52356195605701	0	Inf	0.9792041149908	32.72634804171	2.411301687759	4.90689059560852	0	Inf	1.05417036234166	43.7178959270492
100500813	0	0	0	NA	0	NA	0.00398406374501992	1	0	Inf	0.0630564153911078	1582.71602631681
100500814	1.12438194799676	2.58496250072116	0	Inf	0.854588889529598	76.005212557189	0.450584289399252	3.4594316186373	0	Inf	0.690938694241246	153.342828522151
100500816	0.0689655172413793	1	0	Inf	0.255608593705383	370.632460872806	0.0484857569778579	2	0	Inf	0.240044442253491	495.082385458297
100500817	0.0172413793103448	1	0	Inf	0.131306432859723	761.577310586391	0	0	0	NA	0	NA
100500818	0.0344827586206897	1	0	Inf	0.18405922400992	533.771749628767	0.0461552290865385	2	0	Inf	0.227609283970911	493.138672422481
100500819	0.632408620789126	2.58496250072116	0	Inf	0.776971917375709	122.859159700606	0.746657031445234	6.58496250072116	0	Inf	0.981840661418225	131.498214048526
100500821	0	0	0	NA	0	NA	0.0051493276906796	1.58496250072116	0	Inf	0.0835680762771911	1622.89295413169
100500822	0	0	0	NA	0	NA	0	0	0	NA	0	NA
100500823	0.0790510775986407	1.58496250072116	0	Inf	0.300574301240111	380.227961933917	0.0190935507982493	1.58496250072116	0	Inf	0.143586059238895	752.013393192741
100500824	0	0	0	NA	0	NA	0	0	0	NA	0	NA
100500825	0.426808405209715	3	0	Inf	0.760548328627289	178.19431842107	0.053296588649728	2.58496250072116	0	Inf	0.257735800427974	483.587799815569
100500826	0.278791810369695	1.58496250072116	0	Inf	0.486955626651853	174.666402863886	0.214052066766109	2	0	Inf	0.476551276617077	222.633345156063
100500828	0.0862068965517241	1	0	Inf	0.283120627606264	328.419928023266	0.0772009711198476	2	0	Inf	0.291408594472904	377.467524366395
100500829	0	0	0	NA	0	NA	0.0162747509988891	1.58496250072116	0	Inf	0.140509827064195	863.360840812778
100500831	0.0618096982882959	1.58496250072116	0	Inf	0.274357964344185	443.875268674684	0.077539467138657	3	0	Inf	0.311272968830688	401.438106705152
100500834	0.254394612106267	1.58496250072116	0	Inf	0.491734390280033	193.295913859458	0.189923263154465	2.32192809488736	0	Inf	0.436436895376854	229.796438902748
100500835	3.99555253837731	6.49185309632967	0	Inf	1.48593953627313	37.1898385017007	4.02350823241567	8.04439411935845	0	Inf	1.57875123993268	39.2381759583184
100500836	0.0172413793103448	1	0	Inf	0.131306432859723	761.577310586391	0.0111254233082095	1.58496250072116	0	Inf	0.113464504255607	1019.86685011689
100500839	0	0	0	NA	0	NA	0.00398406374501992	1	0	Inf	0.0630564153911077	1582.7160263168
100500841	0.0517241379310345	1	0	Inf	0.223403795622112	431.914004869417	0.0361950697239887	2.58496250072116	0	Inf	0.221302962273031	611.417422208639
100500843	0	0	0	NA	0	NA	0.0111254233082095	1.58496250072116	0	Inf	0.113464504255607	1019.86685011689
100500844	0.0344827586206897	1	0	Inf	0.18405922400992	533.771749628767	0.0234161105620786	1.58496250072116	0	Inf	0.168716326665783	720.513879615055
100500846	0	0	0	NA	0	NA	0	0	0	NA	0	NA
100500850	5.20493921231686	6.53915881110803	4	1.63478970277701	0.564517834502455	10.845810325058	5.2625621051922	7.32192809488736	0	Inf	0.815318563241681	15.4928064874952
100500851	0	0	0	NA	0	NA	0	0	0	NA	0	NA
100500852	0.0517241379310345	1	0	Inf	0.223403795622112	431.914004869417	0.00796812749003984	1	0	Inf	0.0889967086569841	1116.90869364515
100500854	3.80796307339386	5.78135971352466	1	5.78135971352466	0.972549057205314	25.5398762661458	2.7046871977321	6.10852445677817	0	Inf	1.10130021534848	40.7182100862508
100500855	0.0344827586206897	1	0	Inf	0.18405922400992	533.771749628767	0.0418326693227092	3	0	Inf	0.236919324572172	566.350004453479
100500856	0	0	0	NA	0	NA	0.0051493276906796	1.58496250072116	0	Inf	0.0835680762771912	1622.89295413169
100500857	0.591674653903182	3	0	Inf	0.814552158301671	137.66892884936	0.255513782286462	2.32192809488736	0	Inf	0.52256684970539	204.516110649378
100500859	0	0	0	NA	0	NA	0.00714135956318956	1.58496250072116	0	Inf	0.0946313851045971	1325.11721706856
100500861	0	0	0	NA	0	NA	0	0	0	NA	0	NA
100500862	0.0172413793103448	1	0	Inf	0.131306432859723	761.577310586391	0.00796812749003984	1	0	Inf	0.0889967086569837	1116.90869364515
100500863	0.633313231476955	3	0	Inf	0.853462037853457	134.761441169181	0.598951204380333	3.16992500144231	0	Inf	0.745129624712806	124.405731095191
100500864	0	0	0	NA	0	NA	0.0190935507982493	1.58496250072116	0	Inf	0.143586059238895	752.013393192741
100500865	5.42118067540237	6.74146698640115	2.58496250072116	2.60795542856827	0.76630435920258	14.135377606571	4.88926061952118	8.01680828768655	0	Inf	0.896772189097652	18.3416728802948
100500866	0.35361681041943	1.58496250072116	0	Inf	0.574609486806587	162.494957783549	0.224838994055509	2	0	Inf	0.480952446308735	213.909712738706
100500867	0.0517241379310345	1	0	Inf	0.223403795622112	431.914004869417	0.0569421563759386	2	0	Inf	0.244232541605728	428.913404672062
100500869	0	0	0	NA	0	NA	0	0	0	NA	0	NA
100500870	0.707940030857073	2.32192809488736	0	Inf	0.791294809119092	111.774271072241	0.507465104386673	3.4594316186373	0	Inf	0.701290304582984	138.194783940971
100500871	0	0	0	NA	0	NA	0	0	0	NA	0	NA
100500873	0	0	0	NA	0	NA	0	0	0	NA	0	NA
100500875	0	0	0	NA	0	NA	0	0	0	NA	0	NA
100500876	0	0	0	NA	0	NA	0.00199203187250996	1	0	Inf	0.0446321842677453	2240.53565024081
100500877	0	0	0	NA	0	NA	0	0	0	NA	0	NA
100500878	0.137931034482759	2	0	Inf	0.395069430365648	286.425337015095	0.0813380539824986	2.32192809488736	0	Inf	0.309989426061051	381.112420181273
100500879	0	0	0	NA	0	NA	0	0	0	NA	0	NA
100500881	0	0	0	NA	0	NA	0.0361950697239887	2	0	Inf	0.206513451133715	570.556854037074
100500882	0.0689655172413793	1	0	Inf	0.255608593705383	370.632460872806	0.0564538844678977	2	0	Inf	0.254494645806644	450.800947012534
100500884	0	0	0	NA	0	NA	0.00714135956318956	1.58496250072116	0	Inf	0.0946313851045971	1325.11721706856
100500885	0.0862068965517241	1	0	Inf	0.283120627606264	328.419928023266	0.0151094870532294	1.58496250072116	0	Inf	0.129466132687089	856.853262000168
100500886	0.0172413793103448	1	0	Inf	0.131306432859723	761.577310586391	0	0	0	NA	0	NA
100500887	0.185429094864888	1.58496250072116	0	Inf	0.449991214946937	242.675625027896	0.0938142181375461	2	0	Inf	0.325762078798114	347.241692427151
100500889	0.696839062067853	2.32192809488736	0	Inf	0.723201721757286	103.783177655283	0.53898872674247	2.8073549220576	0	Inf	0.724607282018755	134.438300110305
100500890	0.0790510775986407	1.58496250072116	0	Inf	0.300574301240111	380.227961933917	0.0640835159391281	2	0	Inf	0.260364592963503	406.289494494682
100500891	0.0517241379310345	1	0	Inf	0.223403795622112	431.914004869417	0.0310457420333091	1.58496250072116	0	Inf	0.17886456814896	576.132366097274
100500893	0	0	0	NA	0	NA	0.0104540388714016	5.24792751344359	0	Inf	0.234226467803785	2240.53565024082
100500894	0.14801659484002	1.58496250072116	0	Inf	0.380244363085115	256.893062224606	0.131138850795248	2.32192809488736	0	Inf	0.367955165626859	280.584406066942
100500895	0.740314931718262	2.8073549220576	0	Inf	0.825622497852631	111.523145418176	0.793917806930876	5.58496250072116	0	Inf	0.952892394497473	120.02406120366
100500896	0.11353383621933	1.58496250072116	0	Inf	0.344492764027206	303.427397063989	0.107084692435897	2.32192809488736	0	Inf	0.349701947668255	326.565767443927
100500897	0	0	0	NA	0	NA	0.0131174551807194	1.58496250072116	0	Inf	0.12174486737018	928.113461741613
100500898	0	0	0	NA	0	NA	0.00199203187250996	1	0	Inf	0.0446321842677457	2240.53565024083
100500899	0.0344827586206897	1	0	Inf	0.18405922400992	533.771749628767	0	0	0	NA	0	NA
100500900	0.0790510775986407	1.58496250072116	0	Inf	0.300574301240111	380.227961933917	0.0393523655421583	2	0	Inf	0.217768197146229	553.380194928646
100500901	0.29603318968004	2	0	Inf	0.528840913840437	178.642440198013	0.109564996216447	3.58496250072116	0	Inf	0.378572262527376	345.523000593639
100500903	0.0517241379310345	2	0	Inf	0.291542407201101	563.648653922128	0.0177428099514114	2.32192809488736	0	Inf	0.171557517803847	966.912897526699
100500904	2.30210831017957	4.39231742277876	0	Inf	0.960915906875755	41.7406905933458	1.99115893228111	4.58496250072116	0	Inf	0.951269908182999	47.7746850219137
100500905	0.185429094864888	1.58496250072116	0	Inf	0.449991214946937	242.675625027896	0.072051643429168	1.58496250072116	0	Inf	0.265884993516158	369.020026278155
100500906	0.0172413793103448	1	0	Inf	0.131306432859723	761.577310586391	0.00199203187250996	1	0	Inf	0.0446321842677454	2240.53565024082
100500908	0.508789224212534	2	0	Inf	0.622084515624061	122.267627933134	0.592098524560506	2.58496250072116	0	Inf	0.683104867850021	115.370135123553
100500909	0.103448275862069	1	0	Inf	0.307203297018	296.9631871174	0.0318725099601594	1	0	Inf	0.175835841610534	551.68495305305
100500910	0.0172413793103448	1	0	Inf	0.131306432859723	761.577310586391	0.00199203187250996	1	0	Inf	0.0446321842677453	2240.53565024081
100500911	0.29603318968004	1.58496250072116	0	Inf	0.494555348624744	167.060777597023	0.136138402596696	2.32192809488736	0	Inf	0.387511442009995	284.645210035247
100500915	0	0	0	NA	0	NA	0.00398406374501992	1	0	Inf	0.0630564153911078	1582.71602631681
100500916	0.0344827586206897	1	0	Inf	0.18405922400992	533.771749628767	0.0159362549800797	1	0	Inf	0.125353870043366	786.595534522122
100500917	0.525440677396363	2.58496250072116	0	Inf	0.776897941887764	147.856451795359	0.296506882349334	2.8073549220576	0	Inf	0.539900542412207	182.087018734397
100500918	0.195514655222149	1.58496250072116	0	Inf	0.474458466028048	242.671561110831	0.115903437736584	3.4594316186373	0	Inf	0.401595169474941	346.491163090136
100500919	0.0172413793103448	1	0	Inf	0.131306432859723	761.577310586391	0.00597609561752988	1	0	Inf	0.0771507546845654	1290.98929505506
100500938	0.587840301811175	2	0	Inf	0.628873709404997	106.980366515769	0.437693339092411	2.58496250072116	0	Inf	0.627644646390105	143.398263197601
100505474	6.8955034523055	9.57364718749332	1	9.57364718749332	1.19112836984433	17.2739869986734	3.45981722485	8.08746284125034	0	Inf	1.95737796290112	56.5746059890774
100505477	0.0962924569089855	1.58496250072116	0	Inf	0.32374769166022	336.21293095286	0.0844953498006683	3.32192809488736	0	Inf	0.346237692600935	409.771299151656
100505478	0.563443103547746	2	0	Inf	0.671260890470357	119.135523399564	0.775162820233214	4	0	Inf	0.85861901777995	110.766279724514
100505495	8.34147782626526	9.68825030913318	6.85798099512757	1.41269716495517	0.602055009797822	7.21760606858055	7.86789122859479	9.97871045910636	4.24792751344359	2.34907738597853	0.893377372691431	11.3547244965026
100505501	6.8607087039946	8.23840473932508	5.55458885167764	1.48317093475548	0.584810503523861	8.5240538369361	4.77860043790594	8.86727873970966	0	Inf	1.52547503971591	31.9230506826889
100505515	0.14801659484002	2	0	Inf	0.423879104175059	286.372689922504	0.0464937251053479	1.58496250072116	0	Inf	0.227646414663732	489.628254453517
100505538	7.90560006847469	9.27379559921426	4.95419631038687	1.8719071708505	0.869584793226413	10.9996051620936	6.92050354730715	8.93957921431469	0	Inf	0.872838574008373	12.6123564281389
100505540	0.0517241379310345	1	0	Inf	0.223403795622112	431.914004869417	0.31198042333254	4.70043971814109	0	Inf	0.652518216826534	209.153577604776
100505545	0.349081734456778	4.16992500144231	0	Inf	0.752168510145881	215.470600693664	0.196576350809613	3	0	Inf	0.453829640772509	230.866856009576
100505555	8.76216461424813	9.64024493622235	6.75488750216347	1.42715107144786	0.528322518637886	6.02958905586848	8.5393636585312	9.77478705960117	5.7279204545632	1.70651585285442	0.51589048291183	6.04132232261163
100505561	1.26606379530115	4.85798099512757	0	Inf	1.13343520296598	89.5243357540589	1.90717946613085	5.35755200461808	0	Inf	1.34480782278424	70.5129143149013
100505566	3.12724918165193	4.85798099512757	0	Inf	0.995112404141065	31.8206943655002	3.80407301958894	10.9432473959016	0	Inf	1.47471521820406	38.7667431884211
100505573	11.0599167537912	12.6054795180617	9.62753388447279	1.30931551831687	0.731108872838834	6.61043739400862	10.0506691586702	13.1337844091799	7.7279204545632	1.69952375757499	0.868859567793067	8.64479323790644
100505576	4.28946394029719	6.70043971814109	2	3.35021985907054	0.912154450088293	21.2649986754544	5.1062214518708	7.57742882803575	1	7.57742882803575	0.976512094582754	19.1239667881028
100505583	0.140860775886937	1.58496250072116	0	Inf	0.394554829817528	280.10269525579	0.0934304630022026	2.8073549220576	0	Inf	0.334580203942611	358.106117845871
100505585	12.196727652494	14.2188659100697	10.2045711442492	1.39338201567469	0.639634239246283	5.24431025657516	12.1223764954567	13.9082049531259	9.27379559921426	1.49973166912416	0.552898861835983	4.56097747865861
100505588	0.123619396576592	1.58496250072116	0	Inf	0.377848722518538	305.654883442529	0.338849756650039	9.21916852046216	0	Inf	1.32611064755066	391.356529413197
100505591	1.44535329187213	3.58496250072116	0	Inf	0.990426310222359	68.5248593400637	1.14255222699773	4.39231742277876	0	Inf	0.974968863089889	85.332542360169
100505592	2.6868068334239	4.32192809488736	0	Inf	0.841495630956814	31.3195433511855	3.89989894171536	8.07146236255662	0	Inf	1.04567946670157	26.8129888063621
100505601	3.86872373111397	5.20945336562895	1.58496250072116	3.28679912821827	0.820235961283533	21.201719696003	3.63276895036649	6.16992500144231	0	Inf	1.01650798193248	27.9816304262878
100505609	0.0517241379310345	1	0	Inf	0.223403795622112	431.914004869417	0.0139442231075697	1	0	Inf	0.117376430443453	841.756686894478
100505616	6.95672384130729	8.0389189892923	5.52356195605701	1.45538676912586	0.495095110668909	7.11678545767704	6.47408498267248	9.98299357469431	2.32192809488736	4.29944131201815	0.793126064390615	12.2507824119296
100505619	0	0	0	NA	0	NA	0.0217268736964313	2.32192809488736	0	Inf	0.171097686447365	787.493354257719
100505621	2.34896537164421	4.16992500144231	0	Inf	0.909313100244954	38.7112177651414	1.99200659826421	6.65821148275179	0	Inf	0.978237558806199	49.1081485201209
100505622	2.17712714906201	5.88264304936184	0	Inf	1.72240159099721	79.1135047734482	1.60234959374925	6.2667865406949	0	Inf	1.23113039222706	76.8328208169859
100505624	3.50931931108065	5	1	5	0.926685977665441	26.406430863656	3.38552076597094	6.3037807481771	0	Inf	0.986312636836034	29.1332620597046
100505625	3.39674072553968	5.12928301694497	1	5.12928301694497	0.96294576466695	28.3491099990846	2.66958296176103	6.28540221886225	0	Inf	1.15504767513259	43.2669705971844
100505633	3.81183399223662	5.85798099512757	0	Inf	1.34468893170959	35.2766918614045	1.68471789108828	7.35755200461808	0	Inf	1.6167019622104	95.9627704295382
100505635	6.59167425134243	7.93663793900257	3.58496250072116	2.21386916527189	0.955368873405488	14.493569265971	5.83237442401084	10.1421070573025	2.32192809488736	4.36796775905091	1.29515635894179	22.206330814597
100505641	13.3629942096279	14.2114320582988	10.5468944598876	1.34745181269693	0.650157673022053	4.86535923628269	13.3884944051853	14.7568690115491	8.09803208296053	1.82227840793565	0.690597810497302	5.15814392266421
100505648	9.21043229033058	10.7456743240021	6.22881869049588	1.72515445671876	0.830963430238436	9.02198077185595	8.77986601884079	11.8025163651212	5.93073733756289	1.99005885665663	0.823983824803169	9.38492481587959
100505658	1.00135247754668	3	0	Inf	0.923368395864126	92.2121247581455	0.724670561842197	3.32192809488736	0	Inf	0.784573696272067	108.266257467061
100505659	0.268706250012434	2	0	Inf	0.501302326726485	186.561468779862	0.172926261001423	5.12928301694497	0	Inf	0.48200106931662	278.732140812699
100505664	2.5432611636922	5.04439411935845	0	Inf	1.16688448920818	45.8814260158068	1.95603727665385	6.52356195605701	0	Inf	1.42858221933011	73.0345089217291
100505676	3.59828638578507	4.64385618977472	1	4.64385618977472	0.693600537045655	19.2758569686311	2.50071737672261	5	0	Inf	0.992747799676813	39.6985204692699
100505678	6.2299398191418	8.08214904135387	2.58496250072116	3.1266020451357	1.25965977181098	20.2194532913563	5.63617720294937	9.2240016741981	0	Inf	1.32445501412971	23.4991726916718
100505679	1.11965334724683	2.8073549220576	0	Inf	0.866125793790905	77.356602909344	0.525499660794137	3	0	Inf	0.700989092258402	133.394775402721
100505681	7.09765819140348	8.01680828768655	6.3037807481771	1.27174605335137	0.415781445369728	5.85800885527726	6.80763878052869	8.2667865406949	5.20945336562895	1.58688176291925	0.561216280865046	8.24391979301613
100505683	5.8691072696975	7.04439411935845	3.90689059560852	1.80306920477287	0.663910018939247	11.3119421477786	4.88636667523596	8.40514146313634	1.58496250072116	5.30305383206984	1.11045596063721	22.7255962239794
100505685	0.380943750087036	3.16992500144231	0	Inf	0.705393109230106	185.169886385835	0.252659281475155	3.16992500144231	0	Inf	0.546734850992488	216.392149855081
100505687	8.80770674356467	9.76487159073609	6.93073733756289	1.40892247319962	0.508161557472743	5.76951041023283	8.71532390440318	11.2227949028681	5.04439411935845	2.22480532593584	0.647021058203723	7.42394735182285
100505696	10.0662521571272	11.2888660741658	6.91886323727459	1.63160705552732	0.848534190294545	8.42949468232585	9.29717824651049	12.9331373682567	6.16992500144231	2.09615795414586	0.937321234524521	10.0817819092188
100505715	5.74515786567161	7.53915881110803	1	7.53915881110803	1.38813588825092	24.1618406440193	5.42991525675548	7.74146698640115	0	Inf	1.19206561328248	21.9536688311922
100505716	3.53911636619868	4.75488750216347	1	4.75488750216347	0.794686632857589	22.4543798685871	3.06987883847117	5.24792751344359	0	Inf	0.95887482043739	31.2349402335018
100505718	0.529864955614886	2.8073549220576	0	Inf	0.702849760254437	132.646960854169	0.430972749607026	3.32192809488736	0	Inf	0.693705366425809	160.962698235179
100505724	0	0	0	NA	0	NA	0.00913339143569952	1.58496250072116	0	Inf	0.104492212618523	1144.06804256846
100505738	9.28365058237055	10.3431857154479	6.98868468677217	1.47999032422009	0.625972854147284	6.74274466270836	8.4914179493433	11.7665289085989	2.32192809488736	5.06756817082646	1.64259566687165	19.3441858199746
100505739	1.5070521924163	3.16992500144231	0	Inf	0.904133966807323	59.9935404597832	0.87976993596747	4.08746284125034	0	Inf	0.92592701833837	105.246494621363
100505741	4.86245454184604	5.93073733756289	3	1.9769124458543	0.655260196831384	13.4759140921987	4.89112249332287	7.59245703726808	1	7.59245703726808	0.755121421194106	15.438611938772
100505746	5.62422405524844	10.0306671362469	2.58496250072116	3.88039174009237	2.19576070673353	39.0411314550045	6.15996690519411	10.6882503091332	0	Inf	1.60970648301715	26.1317391439204
100505753	0.438218372412681	2.32192809488736	0	Inf	0.698846708429443	159.474534256022	0.252356486468292	3	0	Inf	0.530702057366918	210.29856010204
100505758	4.15264678496732	5.61470984411521	1	5.61470984411521	0.832864230678343	20.0562261566125	3.63257653828343	6.7279204545632	0	Inf	0.88023165627194	24.23160660196
100505761	10.9902353536996	12.118292233027	9.16490692667569	1.32224935070045	0.522876478901554	4.75764587448566	11.5958667096334	14.8588552086112	8.92481250360578	1.66489270251985	0.851036786978411	7.3391390940308
100505768	0.545892725823655	2.32192809488736	0	Inf	0.66432712617209	121.695544700607	0.630637580474057	3	0	Inf	0.738130241671913	117.045077002397
100505771	9.81766217841303	11.1059085085712	8.38370429247405	1.32470184075324	0.569484720504232	5.80061434336587	9.22382096816033	12.919980595049	6.10852445677817	2.11507389165196	0.949300050465576	10.2918308339078
100505774	5.76041501585675	7.25738784269265	3.90689059560852	1.85758665749438	0.748704018629473	12.9973971765664	5.70225938866285	8.21431912080077	3	2.73810637360026	0.816132147261087	14.3124346269429
100505776	0.209826293128316	2	0	Inf	0.48613480923383	231.684409987905	0.0886648904468665	2	0	Inf	0.32255895018194	363.79557743348
100505782	0.281721551773873	2	0	Inf	0.553222404060481	196.372056229667	0.270203813192401	4.16992500144231	0	Inf	0.561940861514446	207.969256567934
100505783	9.70863436954167	10.4008794362822	8.22881869049588	1.26395778391557	0.426275653510551	4.39068603559611	9.58802049622763	11.1085244567782	7.876516946565	1.4103346100998	0.557992972963513	5.81968898776398
100505795	1.14343254868276	2.8073549220576	0	Inf	0.842641762661462	73.6940507450298	0.656491277208489	3.70043971814109	0	Inf	0.8085374046281	123.160418530789
100505797	0.418047251698158	2.58496250072116	0	Inf	0.66207439096642	158.373099757741	1.71817564312282	8.11374216604919	0	Inf	1.93714431514796	112.744254226952
100505806	8.8997375164089	10.3094763538411	6.58496250072116	1.56560896933157	0.696356022837375	7.82445573876159	8.12755311257805	10.8749813476538	2.58496250072116	4.20701706296314	1.1219323364228	13.8040603473451
100505811	1.64236817005619	3	0	Inf	0.841343830743245	51.2274802984314	0.928475643674292	3.58496250072116	0	Inf	0.851361358812848	91.6945279731542
100505812	7.35268950558533	8.97441458980553	6.10852445677817	1.46916242266122	0.667402227502351	9.07698097404183	7.36539326289808	9.31741261376487	4.58496250072116	2.03216768126225	0.702430065561863	9.53689830928969
100505817	0.229997413842839	1.58496250072116	0	Inf	0.495245703915305	215.326640261144	0.290986600856298	3.32192809488736	0	Inf	0.585875951900545	201.341213023715
100505824	0.397876130983635	3.58496250072116	0	Inf	0.750272516122856	188.569370640059	1.11586892717297	5.08746284125034	0	Inf	1.17322855731989	105.140355533713
100505826	4.86795996617574	6.02236781302845	3	2.00745593767615	0.635813692653144	13.0611939512855	4.19378355358548	6.6724253419715	0	Inf	0.833670467703463	19.8787194677874
100505832	7.34598603143018	8.75488750216347	4	2.18872187554087	0.8120512716727	11.054353604789	4.49134522237243	9.64205169292798	0	Inf	2.11624404344578	47.1182672154498
100505839	1.98592749081934	3.58496250072116	0	Inf	0.88101771069366	44.3630351443584	3.21575233840573	8.68299458368168	0	Inf	1.06697756330074	33.1797181815848
100505841	1.53774564631002	5.04439411935845	0	Inf	1.53150915013711	99.5944390291153	0.922945843270235	4.4594316186373	0	Inf	0.98631990639751	106.866498569702
100505851	0.875112337979657	2.58496250072116	0	Inf	0.794131042916435	90.7461829129068	1.89905319332977	4.90689059560852	0	Inf	1.11915276156252	58.9321439490706
100505853	0.0790510775986407	1.58496250072116	0	Inf	0.300574301240111	380.227961933917	0.0242428784889289	2	0	Inf	0.177187937958527	730.88654896919
100505854	10.6591566767878	11.5579422867874	8.45532722030456	1.36694204560555	0.51870149275219	4.86625263593089	10.1220075762552	12.0059753565004	6.97727992349992	1.72072433500389	0.735219618904133	7.2635750701161
100505875	4.14439820776244	6.39231742277876	1	6.39231742277876	0.862314051399739	20.8067373879428	3.44889013427329	7.14974711950468	0	Inf	1.25865755743162	36.494568061874
100505876	11.6138770384919	12.3281138948337	10.0389189892923	1.22803201300689	0.374858454983015	3.22767714640531	11.530894322219	12.919980595049	9.76155123244448	1.32355814023767	0.469332936925555	4.07022147467946
100505877	1.27521748649683	3	0	Inf	0.9023957752094	70.7640684639911	1.02422415151683	4.08746284125034	0	Inf	0.878205540668551	85.743490755219
100505879	0.675062606794857	3.32192809488736	0	Inf	0.889194794223306	131.720344938839	0.496819471518897	4.08746284125034	0	Inf	0.844163752838846	169.913580532187
100505881	11.2317356800941	12.297489501161	8.26209484537018	1.48842269803428	0.724043647333802	6.44640924569673	10.6624272601169	12.556266543583	6.55458885167764	1.91564518045541	0.942721193279246	8.84152520135376
100505890	0	0	0	NA	0	NA	0.0648778260824313	2.32192809488736	0	Inf	0.286872621471413	442.173603515819
100505893	0.799895612473024	2.8073549220576	0	Inf	0.814035145421611	101.767672272245	0.313806679509238	2.58496250072116	0	Inf	0.555217979003823	176.929942941982
100505894	8.95732027309168	9.98013957763916	7.85798099512757	1.27006410219463	0.502821372351876	5.61352454776437	8.7505829490291	10.9736973663054	6.76818432477693	1.62136502786027	0.669405539527728	7.64983936986736
100505915	2.79643121966774	4.24792751344359	0	Inf	0.932300544603103	33.3389406485698	2.14477895600614	4.4594316186373	0	Inf	1.02892074700494	47.9732768788878
100505933	6.19407445603923	7.25738784269265	4.16992500144231	1.7404120793977	0.636421090876192	10.2746761504567	4.46691920608755	7.31288295528436	1	7.31288295528436	0.898082345918546	20.1051844567646
100505948	0	0	0	NA	0	NA	0.0131174551807194	1.58496250072116	0	Inf	0.121744867370179	928.11346174161
100505964	0.416331119395556	2.8073549220576	0	Inf	0.66062747042138	158.678378733856	0.146831568424628	2.8073549220576	0	Inf	0.408307818150218	278.079041537863
100505967	0.311277508975013	3.8073549220576	0	Inf	0.772304859186473	248.108146884608	0.123152705098827	5.7279204545632	0	Inf	0.457691231745482	371.645293035338
100505975	5.14022446386146	6.14974711950468	3.58496250072116	1.71542857652418	0.70350158041102	13.6862034986412	3.99174803785488	6.84549005094437	1	6.84549005094437	1.09550622738221	27.4442729599466
100505978	3.39360706587889	5.8073549220576	0	Inf	1.17154127996232	34.5220073278847	1.80648087233148	8.07146236255662	0	Inf	1.36982496324896	75.8283679738629
100505985	0.0344827586206897	1	0	Inf	0.184059224009919	533.771749628766	0.0298804780876494	2	0	Inf	0.181762236551211	608.297618324719
100505989	0.254394612106267	2	0	Inf	0.526203791208617	206.845493641512	0.22979070047728	3.8073549220576	0	Inf	0.554205435392498	241.178356757433
100505993	0.215376777522925	2.32192809488736	0	Inf	0.508266874057088	235.989636349251	0.204694254188885	3.32192809488736	0	Inf	0.463508070323688	226.439218902539
100505994	5.72806222739411	10.6865005271832	1.58496250072116	6.74243114415693	2.06951439058855	36.1293978387878	6.27500839448193	10.5915223465707	0	Inf	1.62624062467526	25.9161505840428
100505996	0.137931034482759	1	0	Inf	0.347839238026982	252.183447569562	0.0333762699246284	3.16992500144231	0	Inf	0.232881970041067	697.747143605231
100506012	6.65324642367619	7.40087943628218	5.35755200461808	1.38139199207078	0.425828820718019	6.40031638092748	6.2459644745721	8.40514146313634	4.16992500144231	2.0156577061288	0.625864216658236	10.0202974129326
100506013	1.7527077995894	5.85798099512757	0	Inf	1.55851028182586	88.9201430033552	1.51102610508242	10.403012023575	0	Inf	1.93498363805353	128.057591562786
100506020	3.09751074118369	4.70043971814109	0	Inf	1.08382210784622	34.9901000644164	3.33431281030047	6.10852445677817	0	Inf	1.21016868806041	36.2943957844002
100506025	1.72186997894453	3.58496250072116	0	Inf	0.965601643423223	56.0786618752199	1.35459425311944	3.32192809488736	0	Inf	0.91087477940513	67.2433665880034
100506033	10.3193893186075	11.0464419480073	8.67948009950545	1.27270779140754	0.434988347049161	4.21525279858186	10.0899150718247	12.2261110981324	7.78135971352466	1.57120497551121	0.555624199136386	5.50672820515529
100506035	4.19996370013931	5.61470984411521	2.32192809488736	2.41812391024434	0.742176073346025	17.6710116166339	4.20557268532711	7.09803208296053	0	Inf	1.33731023879617	31.7985287345511
100506036	5.62225449862964	6.78135971352466	4.32192809488736	1.56905889330891	0.5584399201287	9.93266883000074	5.22192044567614	7.12928301694497	1.58496250072116	4.49807677702226	0.734144769132188	14.0589037456531
100506049	0.165257974150365	1.58496250072116	0	Inf	0.39576961762763	239.485942909797	0.15022284348891	3.58496250072116	0	Inf	0.436713104544038	290.710183885102
100506050	0.0618096982882959	1.58496250072116	0	Inf	0.274357964344185	443.875268674684	0.0493125249047081	2	0	Inf	0.237735458992346	482.099546619743
100506054	8.99069898038083	10.0154150523867	7.32192809488736	1.36786580291332	0.546266945420711	6.07591185749578	8.31242073178706	10.0980320829605	6.12928301694497	1.64750625073823	0.666982142665476	8.02392184162318
100506060	6.19136352950626	8.23840473932508	4.32192809488736	1.90618736787193	0.756561651686071	12.2196289731739	6.36336614660721	9.59058704991503	3	3.19686234997168	0.904609129443454	14.2158899645555
100506068	2.35389471110289	4.16992500144231	0	Inf	1.04367241475128	44.3381095096766	2.29330580545006	6.02236781302845	0	Inf	0.913015087241057	39.8121822685518
100506070	6.28736391698395	7.71424551766612	2.8073549220576	2.74786969650852	0.851694001669683	13.546122236841	5.90304022185519	8.64385618977473	3	2.88128539659158	0.864481389971297	14.6446806642224
100506071	1.62998525566499	4.24792751344359	0	Inf	1.04362285394329	64.0265211182858	0.916273550379077	4.95419631038687	0	Inf	0.929038166791285	101.393101045744
100506082	3.49625208260142	4.75488750216347	1.58496250072116	2.99999999999999	0.66761286224309	19.0951008814658	3.12801414210069	7.10852445677817	0	Inf	0.970659649244673	31.0311784138164
100506083	5.91349750712423	7.05528243550119	4.39231742277876	1.6062779067178	0.555162327103931	9.38805379447786	5.13652469286813	8.11374216604919	2.32192809488736	3.49439854916903	0.753566648929965	14.6707490762434
100506084	5.89279564535001	7.84549005094437	3.8073549220576	2.06061431401947	0.986139997852619	16.7346715752951	5.14356551982361	7.88874324889826	1	7.88874324889826	1.09914019741085	21.3692271086019
100506085	0.227067672438661	1.58496250072116	0	Inf	0.459476209053563	202.352102401404	0.328297190219563	4.70043971814109	0	Inf	0.654736335672924	199.434035739094
100506098	7.46893075699738	9.12412131182919	5.97727992349992	1.52646712695474	0.658842178705273	8.82110438750588	7.59854664956925	10.0457596613827	1	10.0457596613827	1.38512040663053	18.2287543988303
100506100	6.16216204515665	7.44294349584873	5.16992500144231	1.43966179272858	0.444514183996513	7.21360750884331	6.43296352927082	8.43045255166553	3.70043971814109	2.27822993854918	0.596564211146951	9.27355189303509
100506107	0	0	0	NA	0	NA	0.0290537101607991	1.58496250072116	0	Inf	0.173541017461283	597.311037044192
100506108	0.044568318977951	1.58496250072116	0	Inf	0.244120285831868	547.74398368635	0.0738938994124465	2.58496250072116	0	Inf	0.319629020556704	432.551297330597
100506113	3.58902526471954	4.58496250072116	2	2.29248125036058	0.583510266106001	16.2581821822756	3.05839624366238	6.28540221886225	0	Inf	1.17372225004309	38.3770498173768
100506115	6.13195861363355	7.97154355395077	3.58496250072116	2.2236058403253	0.950972773960689	15.5084669333275	6.77731780833184	11.5082899861403	2	5.75414499307015	1.53510749242087	22.650664109829
100506119	6.14134654120302	7.52356195605701	4.8073549220576	1.56501071338349	0.500965296325798	8.15725497600181	6.83040134467533	9.40726776424473	2.58496250072116	3.63922794300508	0.952472961800536	13.9446119449927
100506122	0.0172413793103448	1	0	Inf	0.131306432859723	761.577310586391	0.00597609561752988	1	0	Inf	0.0771507546845654	1290.98929505506
100506125	3.86166495093596	5.16992500144231	0	Inf	0.906235350940014	23.467477434063	3.3206905535612	6.98868468677217	0	Inf	0.928986629587058	27.9757060949503
100506126	1.72261680857894	3.16992500144231	0	Inf	0.865175930201477	50.2245145811156	1.26235904694706	3.58496250072116	0	Inf	0.933185258483316	73.9239173466669
100506127	7.7065833408933	9.09275714091985	5.78135971352466	1.57277138795717	0.814219819605593	10.565250300806	6.72744245817707	9.96722625883599	4.52356195605701	2.20340217635131	0.866811936689707	12.8847172172556
100506142	4.03910253010223	6.20945336562895	1	6.20945336562895	1.08831391325267	26.9444488012321	3.44680787369614	6.78135971352466	0	Inf	1.14702616760911	33.277925827038
100506144	9.10877281594621	10.120237877342	6.68650052718322	1.51353280182949	0.537237236241276	5.89801993195796	9.118003663435	10.9534689622288	0	Inf	0.806777178186029	8.84817782450961
100506159	0.417738253284412	2.32192809488736	0	Inf	0.637614824683949	152.635010002265	0.534919349440024	4.4594316186373	0	Inf	0.892592454656541	166.86486581406
100506161	7.61350672264925	8.58120058192496	5.83289001416474	1.47117476261101	0.60684853116311	7.97068359259222	6.73962634042696	8.82017896241519	3.4594316186373	2.54960349986323	0.793236030047271	11.7697330679763
100506164	1.37182462796713	3.58496250072116	0	Inf	1.12985938764871	82.3617949856331	1.22390764375308	3.90689059560852	0	Inf	1.09209223501388	89.2299546120177
100506172	0.189655172413793	1	0	Inf	0.395452064286198	208.511088441813	0.206163871953716	6.4262647547021	0	Inf	0.608838653869391	295.317820770302
100506175	0.765804579309233	2.32192809488736	0	Inf	0.748819035883624	97.7820002798978	0.661417504732367	3.4594316186373	0	Inf	0.814405794413461	123.130366007322
100506178	3.27948000484432	5.58496250072116	1	5.58496250072116	0.962196522728571	29.3399112452966	2.80061413996487	6.71424551766612	0	Inf	1.14846262898149	41.0075280486835
100506195	0.836094503396316	2.32192809488736	0	Inf	0.787608286770715	94.20086886965	0.657237786726922	3.90689059560852	0	Inf	0.779899384307944	118.663199234463
100506211	6.67379436131434	8.34429590791582	4.08746284125034	2.0414365174665	0.739084165743314	11.0744222211509	5.34324605474948	10.9233274854192	0	Inf	1.20660276210145	22.581830403055
100506215	8.17438353173424	9.37068740680722	5.39231742277876	1.73778482832309	0.70586653866241	8.63510423657179	7.11763223871478	9.14720492494223	3.16992500144231	2.88562187458071	0.756730743521154	10.6317763849203
100506229	0.14801659484002	1.58496250072116	0	Inf	0.380244363085115	256.893062224606	0.302944399692168	4.24792751344359	0	Inf	0.59097773498268	195.077953440695
100506237	9.17753413004789	10.5294305541462	5.95419631038687	1.76840500468183	0.682543333542553	7.43711027244081	9.4865219376322	11.7627972624982	6.44294349584873	1.82568685726906	0.669709850199961	7.05959312172441
100506241	0.18249935346071	1.58496250072116	0	Inf	0.409971272333417	224.642588896448	0.147901873702178	2.32192809488736	0	Inf	0.38683589972281	261.549018981167
100506243	6.59871879817185	8.19967234483636	1	8.19967234483636	1.15876946765863	17.5605220210271	5.42136175730406	9.58683978796183	0	Inf	2.07992780663261	38.3654125982346
100506258	7.93103271248633	9.23840473932508	5.61470984411521	1.6453930827802	0.87789876713755	11.069160838984	7.45610720205728	9.3151495622563	4.08746284125034	2.27895639031836	0.832846282953769	11.1699880431436
100506271	0.249859536143615	2.32192809488736	0	Inf	0.526401798420871	210.679090558426	0.242143888615712	5.8073549220576	0	Inf	0.626883089976108	258.888668865389
100506272	1.05823537441543	3.32192809488736	0	Inf	0.963494193888703	91.0472487674059	0.244923938688646	6.8703647195834	0	Inf	0.692251548003304	282.639398872036
100506274	4.01295185600743	5.4594316186373	2	2.72971580931865	0.764414723818538	19.0486891257916	3.56280532531179	6.6724253419715	0	Inf	1.33751750906432	37.5411336556053
100506275	0.761887500174073	2	0	Inf	0.743416451401785	97.57561992183	0.457542255793617	3.58496250072116	0	Inf	0.712032681042291	155.621185153108
100506281	1.86219262061628	4	0	Inf	0.906639237439368	48.6866518211913	1.84608433273896	4.24792751344359	0	Inf	0.905195103748287	49.0332477067981
100506282	7.26068833877274	8.66888498426625	5.4594316186373	1.58787316882449	0.74274147501152	10.2296289326346	6.51035711423297	9.19229281447077	3.58496250072116	2.56412523495619	0.794673051803439	12.2062897297311
100506286	7.47407644175915	8.70735913208088	4.16992500144231	2.08813327075886	0.814634707134847	10.8994698339359	5.76098375873971	9.14210705730255	1	9.14210705730255	1.089066422387	18.9041744951083
100506289	3.01453463621633	5	0	Inf	1.2086353018581	40.0935947903095	1.88342029268004	6.58496250072116	0	Inf	1.2943587591083	68.7238405648943
100506302	7.36957675673596	8.06608919045777	6.62935662007961	1.21672277608757	0.379374189535483	5.14784229893157	7.18226945195635	9.58496250072116	4.70043971814109	2.0391629454854	0.647043337150032	9.00889811330855
100506305	7.57841470110495	9.29920801838728	1	9.29920801838728	1.63503595071251	21.5749073546229	8.21828080847239	11.3939266756404	0	Inf	2.25308191725674	27.4154895624154
100506311	5.40312760597574	7.82654848729092	3	2.60884949576364	1.01150897016868	18.7208047622265	5.47758449575933	8.56605403817109	0	Inf	1.01367857454932	18.5059413567075
100506314	9.15625789101429	9.97584796800678	6.6724253419715	1.49508573820314	0.592684691404425	6.47300129003651	8.50029765876328	11.1799090900149	3.16992500144231	3.5268686435572	1.21544825876152	14.2988905513028
100506321	3.03900277311722	5.20945336562895	0	Inf	1.14029067995964	37.5218703334711	2.44424614885462	4.8073549220576	0	Inf	1.10740637096908	45.306663221624
100506325	7.7913363661495	8.8703647195834	5.49185309632967	1.61518608819155	0.558171124127874	7.16399726435792	7.15047554694242	9.00562454919388	5.28540221886225	1.70386740238143	0.561834826030163	7.85730714470321
100506334	7.6834034044256	10.0927571409199	5.49185309632967	1.83776895774308	1.05255218799633	13.6990358646282	6.80624818306773	10.7253662578956	2.32192809488736	4.61916382402699	1.62549948457056	23.8824597759219
100506343	3.41957721335585	4.70043971814109	1	4.70043971814109	0.826664178569598	24.1744556999881	2.92465717498814	6.22881869049588	0	Inf	1.04004861253595	35.5613854994875
100506356	0	0	0	NA	0	NA	0	0	0	NA	0	NA
100506365	11.535721593083	12.3236177632916	9.23601419190008	1.33430043601485	0.590511469034793	5.11898162823966	10.7931471067509	12.8368393597487	7.21916852046216	1.77816036893497	0.6694430958983	6.20248282801203
100506368	5.49335693983596	6.62935662007961	1	6.62935662007961	0.815946575592547	14.8533325711202	4.84678854335561	7.28540221886225	0	Inf	0.76299593566978	15.7422988200251
100506374	4.81676626296607	6.4262647547021	0	Inf	0.898514611009162	18.6538968668136	3.8395171694421	8.08746284125034	1	8.08746284125034	0.852060819351629	22.1918741797276
100506376	1.26460100584585	3.4594316186373	0	Inf	0.932196537250917	73.7146762450505	1.76733025919225	4.90689059560852	0	Inf	1.18882000382031	67.2664318192373
100506380	9.23072860437069	10.0498485494506	7.27612440527424	1.38120900491555	0.546013032831335	5.91516722279974	9.03891282364352	10.8595347863827	7.22881869049588	1.50225579743206	0.593678675910221	6.56803188053001
100506384	0	0	0	NA	0	NA	0.00796812749003984	1	0	Inf	0.088996708656984	1116.90869364515
100506385	4.04371381629217	5.90689059560852	2	2.95344529780426	0.839347125662312	20.756837990873	5.36675208344126	9.5018371849023	0	Inf	1.43221805008843	26.6868681060829
100506388	4.88652422113112	7.44294349584873	2.32192809488736	3.20550128672688	1.22479280903247	25.0647035317255	3.39836137396783	7.64385618977472	0	Inf	1.30507399955508	38.4030376978807
100506392	5.75368968116176	7.33091687811462	3.90689059560852	1.87640700416716	0.721287211296335	12.5360812151186	5.47052594881301	7.85798099512757	2.58496250072116	3.03988200716077	0.787092418837575	14.3878746980143
100506393	0.500734480719188	3.32192809488736	0	Inf	0.81867397830171	163.494628355905	0.361864079200475	5.61470984411521	0	Inf	0.707070247304801	195.396638668045
100506394	7.32705179700586	8.90388184573618	4.08746284125034	2.17833952051599	0.807034468418213	11.0144501605407	7.42319207255003	10.211888294546	4.32192809488736	2.36280846657912	0.887618109393493	11.9573641732347
100506403	8.92800182695428	11.2911706993219	6.75488750216347	1.67155569884851	1.15901298258904	12.9817735821906	11.3012109575778	13.6162042098543	7.05528243550119	1.92993042225205	1.40591225858297	12.4403682389476
100506405	0.0172413793103448	1	0	Inf	0.131306432859723	761.577310586391	0.111895524107767	2.32192809488736	0	Inf	0.352428319718785	314.961945554998
100506406	0.0344827586206897	1	0	Inf	0.18405922400992	533.771749628767	0.00398406374501992	1	0	Inf	0.0630564153911078	1582.71602631681
100506409	0.897904201684612	2.58496250072116	0	Inf	0.758858089030321	84.5143710884281	0.862692631044866	3.70043971814109	0	Inf	0.89932092293623	104.245810219452
100506411	6.71583054775632	7.51569983828404	5.24792751344359	1.4321272195607	0.412089738290085	6.13609493806779	6.31886506956587	8.2336196767597	3.4594316186373	2.38004984183008	0.649399989927545	10.2771618443842
100506412	0.0962924569089855	1.58496250072116	0	Inf	0.32374769166022	336.21293095286	0.232726161417068	3	0	Inf	0.564229082585263	242.443341629353
100506413	0.537412500024868	2	0	Inf	0.652567196738508	121.427617837008	0.517942088312057	3	0	Inf	0.736627950874375	142.222068354206
100506421	0.285357703196263	2.32192809488736	0	Inf	0.620741962285742	217.531174148402	0.171010195521118	4.52356195605701	0	Inf	0.47839850410869	279.74852765408
100506422	0.568993587942356	3.32192809488736	0	Inf	0.717626943550001	126.122149485928	0.50628563033914	4.64385618977472	0	Inf	0.882501991891164	174.309113079115
100506428	8.75327781881282	9.75488750216347	6.06608919045777	1.60810156195994	0.65841997770153	7.52198195156599	8.45332703330395	11.0216740428584	5.12928301694497	2.14877479102781	0.734382965426838	8.68750212234256
100506433	1.75862211985775	5.78135971352466	0	Inf	1.64684437646079	93.6440158386041	1.73767678563434	9.30833903013941	0	Inf	1.86617577984237	107.394873158826
100506444	1.16925926538845	3	0	Inf	0.876871045233664	74.9937221957654	0.558457634067521	4.16992500144231	0	Inf	0.825476257533867	147.813586416846
100506457	1.68557522283909	6.74146698640115	0	Inf	1.86288532404863	110.519263620338	1.13210657250278	6.74146698640115	0	Inf	1.12686127403645	99.5366780306968
100506462	5.31847632726918	6.8073549220576	3.8073549220576	1.78794860511158	0.58269452214844	10.9560424131403	5.20902827921287	7.98299357469431	2.32192809488736	3.43808819587136	0.704132063777926	13.5175319855305
100506465	0.579983758987447	2.8073549220576	0	Inf	0.747335866958252	128.85461969883	0.470093722166215	2.8073549220576	0	Inf	0.672244718205902	143.002275186353
100506469	9.65409982134166	10.7976615258538	7.2667865406949	1.48589221183058	0.715438328992956	7.41072023526611	9.37553496082797	12.2746693420739	6.39231742277876	1.92022212450427	0.796699268137458	8.49764063028037
100506470	0	0	0	NA	0	NA	0.0051493276906796	1.58496250072116	0	Inf	0.0835680762771916	1622.8929541317
100506474	2.14375726888226	4.32192809488736	0	Inf	0.898839897337775	41.9282495450813	2.49295901008135	7.45121111183233	0	Inf	1.18218613803938	47.4210018399301
100506475	0.0344827586206897	1	0	Inf	0.18405922400992	533.771749628767	0.0655872759035972	2	0	Inf	0.273226752071117	416.584998091271
100506489	0.0172413793103448	1	0	Inf	0.131306432859723	761.577310586391	0.0139442231075697	3	0	Inf	0.160478267462727	1150.85843237556
100506492	0.254394612106267	2.58496250072116	0	Inf	0.576630860434881	226.667874630147	0.137417039699577	3.8073549220576	0	Inf	0.465634314591363	338.847580772617
100506495	9.1532809458498	10.602698865018	6.18982455888002	1.71292397129531	0.854980549850513	9.34070039921773	7.35074112867301	11.3066313617125	1.58496250072116	7.13369013876856	1.14029876074495	15.512704648202
100506497	6.24442946658353	8.07146236255662	3.32192809488736	2.42975228000241	1.14009060595858	18.2577225358965	5.99932223536462	9.11634396123747	2	4.55817198061874	1.23841195276322	20.6425310089708
100506498	1.53547119405088	3.90689059560852	0	Inf	1.11515231027027	72.6260651838261	1.61490906216134	6.4093909361377	0	Inf	1.20555540697462	74.6515971222021
100506504	7.27533245055783	8.44708322620965	4.85798099512757	1.73880532564492	0.697213952335557	9.58325900670145	7.18277577651396	9.82972273508606	4.24792751344359	2.31400434776195	0.861211438619986	11.9899529849721
100506506	0.0344827586206897	1	0	Inf	0.18405922400992	533.771749628767	0.0199203187250996	2	0	Inf	0.153474703636089	770.443012253165
100506516	5.46565411308351	7.31288295528436	2	3.65644147764218	0.980818866913118	17.9451323962353	6.50060848542771	8.93957921431469	2.8073549220576	3.18434236586038	1.04499970703578	16.0754136997841
100506526	0.460899438373507	2.8073549220576	0	Inf	0.676950480824783	146.875961318962	0.080172790036839	2.32192809488736	0	Inf	0.311858722420486	388.983247654457
100506527	0.593390786205784	2.58496250072116	0	Inf	0.734171997167117	123.724873091055	0.49982183810149	3.32192809488736	0	Inf	0.737979901306167	147.648590967792
100506530	0.0689655172413793	1	0	Inf	0.255608593705383	370.632460872805	0.899731665046101	6.3037807481771	0	Inf	1.44967871231721	161.12345142848
100506540	5.70614767676215	6.56985560833095	3.90689059560852	1.68160726479408	0.510572614982944	8.94776377874363	5.3135342456037	7.62935662007961	2.8073549220576	2.71763166108253	0.696208081086515	13.102542468086
100506542	0.137931034482759	2	0	Inf	0.395069430365648	286.425337015095	0.057280652394748	3.58496250072116	0	Inf	0.276234553034228	482.247567870849
100506551	3.22093403357538	4.64385618977472	0	Inf	0.868621468683047	26.9679993327537	4.05890256046894	7.90689059560852	0	Inf	1.44329259735013	35.5586904550717
100506564	0.758957758769895	3	0	Inf	0.769327509111099	101.366314557217	1.09494026761116	5.28540221886225	0	Inf	0.994759787296338	90.850598587137
100506571	2.22054666639082	4.08746284125034	0	Inf	0.908563924413441	40.916227439173	1.48823348445821	6.3037807481771	0	Inf	1.0104554385499	67.8962977988469
100506581	5.53307762836724	6.76818432477693	4.58496250072116	1.47617005018304	0.437652711245791	7.90975187121923	5.36013055180462	7.33985000288462	3	2.44661666762821	0.632224619832134	11.7949481588518
100506599	7.2181228920318	8.50382573799575	4.16992500144231	2.03932342549432	0.784461524326254	10.8679435922632	7.19117426291232	9.17741953798924	1.58496250072116	5.79030704752542	0.811229360730477	11.2809025490357
100506603	6.14293852131822	7.62205181945638	4.39231742277876	1.7353144333167	0.771017884976879	12.551287666337	6.05792173090552	8.27612440527424	3.16992500144231	2.6108265657732	0.914160282343704	15.0903283824213
100506606	6.53320471967514	7.96578428466209	3.70043971814109	2.15265884365323	0.821981482101776	12.5815968941908	5.98552507733116	9.20945336562895	0	Inf	1.10729194410901	18.4994955296842
100506622	2.53527981994217	4.39231742277876	1	4.39231742277876	0.921710870346023	36.355390166244	1.32466201642116	7.83289001416474	0	Inf	1.47658106786888	111.468514199431
100506637	7.72976058857168	8.70043971814109	5.6724253419715	1.53381299772509	0.569877415663263	7.37251056010477	7.15344078887713	8.82972273508606	4.85798099512757	1.81757045652135	0.597474533785584	8.35226783053263
100506655	2.90342942092184	5.04439411935845	0	Inf	1.02962265742498	35.4622933144376	2.7932494367644	5.32192809488736	0	Inf	1.1541749371884	41.3201528655941
100506658	11.5036250985102	12.8093662078161	6.91886323727459	1.85136860905229	0.967664385051158	8.41182128906891	11.2437871236585	14.5147140541385	5.6724253419715	2.55881976034854	1.03440187255259	9.1997639334176
100506660	4.54172300676878	5.75488750216347	2.8073549220576	2.04993228926876	0.596644778347746	13.1369697680491	4.54573018652419	6.61470984411521	2	3.30735492205761	0.676693949033105	14.8863641541938
100506668	9.57524902162845	10.2819300269554	6.79441586635011	1.51329124227993	0.537554546201981	5.61400069061138	9.28209927491116	11.2039597032395	7.55458885167764	1.48306677215815	0.496705371598536	5.35121804763599
100506675	0.597225138297792	5.12928301694497	0	Inf	0.981307774758115	164.311197206975	0.635523298838785	4.90689059560852	0	Inf	0.869641494725437	136.83864876621
100506677	0.0618096982882959	1.58496250072116	0	Inf	0.274357964344185	443.875268674684	0.0131174551807194	1.58496250072116	0	Inf	0.12174486737018	928.113461741611
100506679	4.94037609633827	6.22881869049588	2.58496250072116	2.40963599617331	0.72373767886074	14.6494449966504	4.34878989972369	6.75488750216347	2	3.37744375108174	0.713799626655671	16.4137528626302
100506680	0.244309051749005	1.58496250072116	0	Inf	0.469459773829819	192.158158066172	0.253033478505911	2.58496250072116	0	Inf	0.54226644071767	214.306203242194
100506681	3.36788542574466	4.95419631038687	1	4.95419631038687	0.726562746662908	21.5732619972445	2.78617394829072	6.08746284125034	0	Inf	0.977809727710427	35.0950710852171
100506682	1.70457995583129	3.16992500144231	0	Inf	0.942398024019712	55.2862317074543	0.859352877015651	4.95419631038687	0	Inf	0.942409676312006	109.665039999027
100506686	9.296846214696	10.0593444608244	6.64385618977472	1.51408220971223	0.582632108332285	6.26698661973443	8.20792241074135	10.0457596613827	6.12928301694497	1.638977941402	0.647607749518971	7.89003254552547
100506688	4.0364884050739	6.82017896241519	0	Inf	1.28511842389825	31.8375353756212	4.24119257794919	10.3608470841797	0	Inf	1.83453251710012	43.2551100517863
100506691	5.804765950688	7.05528243550119	3.8073549220576	1.85306665124047	0.662683039013057	11.4161887773359	5.03569458991092	8.39231742277876	0	Inf	0.965369270024054	19.1705285693494
100506696	6.89029589138217	8.04439411935845	5.04439411935845	1.59471958951168	0.582248573880886	8.45026952484168	7.31706646072547	9.68650052718322	4.8073549220576	2.01493351005532	0.644543390057306	8.80876774205767
100506697	1.87670499723119	3.4594316186373	0	Inf	0.804905116416561	42.8892722939451	2.09640052170048	6.84549005094437	0	Inf	1.18144107138097	56.3556943986375
100506710	12.4501924081439	13.1771080417037	9.97154355395077	1.32147124167982	0.606353840841518	4.87023670770654	12.0527662952844	13.3040660631273	8.31741261376487	1.59954383423395	0.645765461802545	5.35781949124158
100506713	8.13325350515084	8.88264304936184	6.28540221886225	1.41321791988194	0.487078858464708	5.9887332683807	7.75933182723171	11.0801513096141	5.20945336562895	2.12693166287253	0.65626472528421	8.45774790789358
100506714	7.94994002654428	8.77807712953536	6.75488750216347	1.29951492555929	0.493902695560595	6.21265939002671	7.67410084458778	9.35314682549808	5.28540221886225	1.76961874199831	0.553618913525803	7.21412090793994
100506724	0.0172413793103448	1	0	Inf	0.131306432859723	761.577310586391	0.0302189741064588	1.58496250072116	0	Inf	0.181839089483559	601.738129305635
100506725	4.55758234283982	6.06608919045777	2.58496250072116	2.34668363226369	0.689669768632419	15.1323600267129	3.62807112702252	6.32192809488736	0	Inf	0.997976157635831	27.5070725654392
100506733	0.652270743089902	2.32192809488736	0	Inf	0.698211672487823	107.043230113356	2.81754803201313	8.19967234483636	0	Inf	1.89234544933958	67.1628461285716
100506736	5.97004329088129	9.34651373316563	2.58496250072116	3.61572507553131	1.32533236740594	22.199711171781	5.01832318138017	8.27146302790437	1	8.27146302790437	1.28229245134661	25.552209473164
100506737	2.63782625135952	4.75488750216347	0	Inf	1.12195580532848	42.5333474769323	0.702456309088233	4.24792751344359	0	Inf	0.979717100712443	139.470183132683
100506742	5.24284756279591	6.68650052718322	3.90689059560852	1.71146346782761	0.75239733676937	14.3509291040331	4.4130455882097	8.05528243550119	0	Inf	1.40918306511134	31.9322118238761
100506749	2.32265637844769	5.78135971352466	0	Inf	1.01069069186933	43.5144303413841	2.48001860367095	7.22881869049588	0	Inf	1.11568552172909	44.9869819556044
100506755	5.79746939696176	7.33985000288462	4.08746284125034	1.79569828227218	0.653796640320946	11.2772762658062	5.11320915032929	8.44294349584873	2	4.22147174792437	1.00300546915398	19.6159679697315
100506757	5.22596232084657	6.7279204545632	2	3.3639602272816	0.848193937669644	16.2303875457763	3.97320478779265	7.85174904141606	0	Inf	1.55113101483428	39.0397952705584
100506765	0.0344827586206897	1	0	Inf	0.184059224009919	533.771749628766	0.0859991097651374	2.58496250072116	0	Inf	0.33123979661078	385.16654127629
100506776	6.05433194591332	9.4797802640291	3.16992500144231	2.99053771294773	1.541695456503	25.4643364499305	5.35634400230273	9.04439411935845	0	Inf	1.42286836939291	26.5641707997322
100506779	6.0503208667279	8.78790255939143	3.8073549220576	2.30813852117632	0.930967549078208	15.3870773068882	4.94913031804525	7.90689059560852	0	Inf	1.1089638051481	22.4072459984466
100506790	0.165257974150365	2.58496250072116	0	Inf	0.497326883306056	300.939719165109	0.232283148625561	3.16992500144231	0	Inf	0.517660317862069	222.857456912009
100506791	1.33099757200813	3.58496250072116	0	Inf	0.932311940602807	70.0461037803543	0.711181405990589	4.64385618977472	0	Inf	0.952940408838999	133.993999394805
100506795	6.70871997131862	9.876516946565	4.24792751344359	2.32502012223805	1.12044522162014	16.7013264290403	3.94599145358687	9.06339508128851	0	Inf	1.46789718860952	37.1997052166753
100506797	2.43213493812492	5.32192809488736	0	Inf	0.924709156821428	38.0204709173885	2.40343310298441	6.8703647195834	0	Inf	1.14670425291455	47.7110950785628
100506801	3.86250227670154	6.33985000288462	1.58496250072116	3.99999999999999	1.06072258761009	27.4620572784728	4.09451005156136	6.2667865406949	0	Inf	0.965062997205021	23.5696819656606
100506804	5.90848297136856	6.70043971814109	3.8073549220576	1.7598673765145	0.639281487567437	10.8197229418326	5.09550740284691	7.92481250360578	0	Inf	0.779639490701186	15.3005270930544
100506810	6.9820213861247	8.44294349584873	4.8073549220576	1.75625549449448	0.872336290727794	12.4940363611801	6.11707546728088	8.99435343685886	1	8.99435343685886	0.989751062177968	16.1801348940677
100506826	4.85130103578361	6.4594316186373	2.32192809488736	2.78192577662516	0.620891537197663	12.798454118141	4.13730215908725	8.14974711950468	1	8.14974711950468	0.848349457295438	20.5048948487387
100506827	1.09818589038757	3.16992500144231	0	Inf	0.966562245715795	88.0144476610124	1.04997447915722	4.70043971814109	0	Inf	0.996861424780541	94.9414909189683
100506834	5.29792591731519	7.06608919045777	2.8073549220576	2.51699175438737	0.905974340620833	17.1005475493691	3.97368892480808	8.93369065495223	0	Inf	1.48698497516904	37.4207695495655
100506835	4.31695966323603	6.96578428466209	1.58496250072116	4.39492056215377	0.981590205867249	22.7379980921907	4.09072987191546	6.93073733756289	0	Inf	1.37562788283287	33.6279325671715
100506840	0.0172413793103448	1	0	Inf	0.131306432859723	761.577310586391	0.0464937251053479	1.58496250072116	0	Inf	0.227646414663732	489.628254453517
100506844	9.46047573690663	10.4040771362412	8.58496250072116	1.21189546667993	0.388379194807948	4.10528186540162	8.78396377480042	11.1421070573025	6.5077946401987	1.71211718766871	0.744041295769682	8.47045041219546
100506866	8.46757948101418	9.76155123244448	5.24792751344359	1.8600773748186	0.806323236783071	9.52247615261234	8.08516454368602	10.4573808790725	3	3.4857936263575	1.33768669535537	16.5449532675252
100506869	0.394554664122559	2.8073549220576	0	Inf	0.700247812160874	177.47802163691	0.321852479144553	5.70043971814109	0	Inf	0.66403152382831	206.315491368353
100506881	7.40769412703316	8.51963625284321	4.08746284125034	2.08433362790818	0.766541208922326	10.3479057825155	6.5424835979282	8.67948009950545	0	Inf	0.779820077663038	11.9193279737068
100506885	8.31300291916374	10.8320988460391	2.32192809488736	4.6651310477229	1.37705214085502	16.5650385816723	7.6163238482252	11.6110247973074	1	11.6110247973074	1.2376173964143	16.2495374550374
100506888	0	0	0	NA	0	NA	0.0119521912350598	2	0	Inf	0.125797153614318	1052.50285190646
100506895	1.67730734611415	3.4594316186373	0	Inf	0.90380525165919	53.8842957883094	0.714884752352763	7.22881869049588	0	Inf	1.01034119029366	141.329240408124
100506897	0.521804525973973	3	0	Inf	0.735285089539734	140.911980049864	0.289365522786144	2.8073549220576	0	Inf	0.544975122433109	188.334504119855
100506907	0.0689655172413793	1	0	Inf	0.255608593705383	370.632460872805	0.0421711653415186	1.58496250072116	0	Inf	0.210177435969185	498.391339833951
100506915	3.79271170649673	8.84862294042934	1	8.84862294042934	2.38140729368286	62.7890406118563	2.7818780199737	9.38586240064146	0	Inf	1.65253654864273	59.4036308126248
100506922	6.84760072837556	8.77478705960117	5.20945336562895	1.68439689229117	0.801765774068055	11.7087109174699	6.82322144162825	10.1279943209764	3.70043971814109	2.73697049335104	0.979224802506299	14.351356040302
100506930	10.6462749016707	11.5971214287896	8.23840473932508	1.40769017737525	0.513433896867685	4.82266240172994	10.7610762187872	12.5567455260047	7.79441586635011	1.61099250300647	0.52293644828303	4.85951811557717
100506937	0.0172413793103448	1	0	Inf	0.131306432859723	761.577310586391	0.0293922061796085	1.58496250072116	0	Inf	0.184762023614627	628.608898854315
100506963	6.5453366150018	7.70735913208088	3.90689059560852	1.97276041994731	0.629329756411187	9.61493340111452	6.05417471384506	7.98299357469431	3.8073549220576	2.09672955059837	0.657585711342536	10.8616903611772
100506994	5.87152654903782	7.08746284125034	3	2.36248761375011	0.721816871468559	12.2935128614354	5.72465536815153	7.66533591718518	3	2.55511197239506	0.706310028667775	12.3380357985784
100506999	0.237153232795922	1.58496250072116	0	Inf	0.482579006315801	203.488268165872	0.125686728097705	2	0	Inf	0.362004211948382	288.021032472872
100507003	0.172413793103448	1	0	Inf	0.381038794105574	221.002500581233	0.200749791649468	2.8073549220576	0	Inf	0.487305465002163	242.742700252987
100507012	0.638974513615693	4.16992500144231	0	Inf	0.921879530410971	144.274851463861	0.105580932471428	4.32192809488736	0	Inf	0.390377971229333	369.742871266057
100507027	1.67207428621893	3.90689059560852	0	Inf	0.961432196717438	57.4993709694278	1.0012378230453	6.10852445677817	0	Inf	1.0590309537193	105.772168144649
100507032	6.63509630782343	7.51569983828404	5.04439411935845	1.48991130757243	0.496133148833036	7.47740689533091	6.12986887637064	8.08214904135387	4.08746284125034	1.97730214444752	0.634693299897179	10.3541089164858
100507034	5.79288583835906	6.88264304936184	3.32192809488736	2.07188200730613	0.756072597901964	13.0517434487564	5.35916005218498	7.59245703726808	0	Inf	0.863829006897975	16.1187387293235
100507043	1.49975057825732	5.64385618977472	0	Inf	1.42171823231703	94.7969784395104	2.75054128472088	13.6396798604089	0	Inf	3.11229190307354	113.151979225404
100507050	4.59454577734349	5.83289001416474	2.8073549220576	2.0777173446561	0.639873623803639	13.92680919535	4.51179609565735	11.7473538294781	2	5.87367691473905	0.924947842286506	20.5006570039098
100507053	6.71955762267936	8.13442632022093	3.32192809488736	2.44870631990508	0.867624531897475	12.9119293354838	5.52671706701541	8.70735913208088	0	Inf	1.01352345349677	18.3386166001818
100507055	2.97814628869105	6.04439411935845	0	Inf	1.23703656663903	41.5371323879034	4.43489949294609	9.70390357344466	0	Inf	1.92845530523321	43.4836304250076
100507057	6.90125742649025	7.93663793900257	5.24792751344359	1.51233756919685	0.582034324037996	8.43374312924303	7.53634978383878	10.940313597146	4.75488750216347	2.30085645394726	0.8872606684817	11.7730823798064
100507058	0.0172413793103448	1	0	Inf	0.131306432859723	761.577310586391	0.0373603336696484	2	0	Inf	0.21349496215225	571.448221100053
100507059	0.227067672438661	1.58496250072116	0	Inf	0.459476209053563	202.352102401404	0.151094870532294	2.58496250072116	0	Inf	0.411487969857299	272.33748465958
100507062	4.80548459152307	6.97727992349992	1.58496250072116	4.40217350273287	1.00098866290256	20.8301294872178	3.8830231317068	7.37503943134692	0	Inf	1.08768818185307	28.0113752857036
100507064	2.36895160971108	4.95419631038687	0	Inf	1.43803935829357	60.7036189510412	3.76070411784155	8.18487534290828	0	Inf	1.91084009832116	50.8107002956107
100507071	4.54912694286183	6.16992500144231	0	Inf	1.25626738812241	27.6155711612678	4.39577827085703	6.76818432477693	0	Inf	0.879873100514049	20.0163212586813
100507073	1.22915463070453	3	0	Inf	0.842135436994489	68.5133843991453	0.656469736214849	3	0	Inf	0.770975786897986	117.442700609988
100507086	5.78215552508084	7.09803208296053	1.58496250072116	4.47835963294458	0.841036631719406	14.5453823936645	4.76811465569453	8	1.58496250072116	5.04743802857165	1.03311893267025	21.6672418192881
100507091	1.18779698084353	3	0	Inf	0.843579760048234	71.0205341193204	0.73380851043681	3.32192809488736	0	Inf	0.816346116840356	111.247839896871
100507096	0.0172413793103448	1	0	Inf	0.131306432859723	761.577310586391	0.00714135956318956	1.58496250072116	0	Inf	0.0946313851045971	1325.11721706856
100507098	7.55224700567365	9.48381577726426	4.16992500144231	2.2743372540235	0.933431490026988	12.3596525554016	7.91086500435741	10.4918530963297	2	5.24592654816485	1.27623672402808	16.1327076536524
100507114	0.0344827586206897	1	0	Inf	0.184059224009919	533.771749628766	0.0145855141332418	2.32192809488736	0	Inf	0.156588862440955	1073.59165409243
100507117	2.19395593486713	4.58496250072116	0	Inf	0.805968999848678	36.7358791049506	2.42684329334248	5.95419631038687	0	Inf	1.03193864244139	42.5218490733331
100507118	2.76210733353911	4.39231742277876	0	Inf	0.9717605287831	35.1818525291693	2.08950253122899	4.8073549220576	0	Inf	0.999399536733485	47.8295441999615
100507127	0.937236720829267	3.32192809488736	0	Inf	0.876111008019011	93.4780924123233	1.58041447132764	8.43045255166553	0	Inf	1.62561413430966	102.85998792102
100507135	5.24849176326298	6.3037807481771	3	2.10126024939237	0.578974527179101	11.0312553261807	4.47580310615421	7.33985000288462	0	Inf	0.799037602562073	17.8523850046799
100507143	0.0546538793352124	1.58496250072116	0	Inf	0.291726967967558	533.771749628767	0.033037773905819	1.58496250072116	0	Inf	0.184012582487411	556.976335669519
100507144	4.56599545133717	6.53915881110803	2	3.26957940555402	1.0207807966218	22.3561500991609	5.25744699874532	9.84549005094438	0	Inf	1.51406296199128	28.7984446129958
100507156	4.40457621502086	5.61470984411521	2	2.80735492205761	0.820122529263748	18.6197829082148	5.30222557326084	7.74146698640115	2.32192809488736	3.33406835614205	1.0629054896843	20.0464026850261
100507170	0	0	0	NA	0	NA	0	0	0	NA	0	NA
100507171	7.16081347139369	8.04439411935845	5.32192809488736	1.51155633370667	0.563821039052154	7.87370096015669	6.83065114074389	8.74819284958946	3.58496250072116	2.44024668258863	0.63743638319762	9.33200027440136
100507173	4.92656581927458	5.85798099512757	3.4594316186373	1.69333625893004	0.588426680772543	11.9439524885752	5.28011453914882	7.24792751344359	0	Inf	0.925458880588809	17.5272500951844
100507175	2.12751941044819	4.90689059560852	0	Inf	1.1367335786391	53.4299980087903	5.73042785653878	10.8726748802706	0	Inf	2.56833127567173	44.8191887232487
100507178	5.13149480523715	6.5077946401987	2.58496250072116	2.51755862546677	0.856638689323105	16.6937456206489	4.88550043179421	7.48381577726426	1.58496250072116	4.72176204412351	0.876890160094706	17.948829855546
100507194	0.84108599679623	4.32192809488736	0	Inf	1.02121436792197	121.416165744272	0.366172640424675	3.16992500144231	0	Inf	0.641776504817171	175.266099638919
100507195	4.66260561987997	8.19475685442225	2.58496250072116	3.17016469373774	1.60966880030216	34.5229455701552	3.78283064142374	7.91886323727459	0	Inf	1.45752844476089	38.5301004174039
100507203	0.748872198412634	2.58496250072116	0	Inf	0.752494534372478	100.483705493076	0.531160160071818	3	0	Inf	0.695334763856064	130.90868181116
100507206	2.07112893197982	5.7279204545632	0	Inf	1.42646728815976	68.8739009017747	1.11542531861761	4.90689059560852	0	Inf	1.12189102453321	100.579662825263
100507210	0.418047251698158	2.32192809488736	0	Inf	0.672982331451947	160.982359940943	0.288737033093459	4	0	Inf	0.597243819703248	206.84697536181
100507218	8.34075021591715	9.82177398197057	5.6724253419715	1.73149462352499	0.77880872845942	9.33739421872595	6.29855369532777	10.6465587101545	1.58496250072116	6.71723066338182	1.78492766226161	28.3386908900318
100507240	3.56426655325922	5.4594316186373	0	Inf	0.844185967120929	23.6847035570051	2.41830109596855	5.90689059560852	0	Inf	1.00928460511365	41.7352746850336
100507244	7.05316964122329	8.10852445677817	3.16992500144231	2.5579546686716	0.785718450493521	11.1399341070896	6.80699673351046	8.64745842645492	3.70043971814109	2.33687320565215	0.793334306082658	11.6546890962518
100507246	9.93013379812182	10.8423503434138	8.65105169117893	1.25329852721482	0.466542304424973	4.69824791800101	9.75704110694485	11.7176764230664	7.17990909001493	1.63200902353515	0.621558539122457	6.37035892654019
100507250	5.16501473615308	6.22881869049588	4.08746284125034	1.52388386938596	0.443648771998272	8.58949673256311	5.0104301764074	7.48381577726426	1.58496250072116	4.72176204412351	0.770252742899356	15.372986266254
100507254	2.82091355998341	6.79441586635011	0	Inf	1.71987194487962	60.9686156030155	1.98507924267371	6.4757334309664	0	Inf	1.27772972493417	64.3666860982933
100507257	1.21962485226468	3.70043971814109	0	Inf	1.06862185681009	87.6188981247643	2.2239033236402	9.6582114827518	0	Inf	1.76653169163684	79.4338347741343
100507261	0.875625223210589	3.16992500144231	0	Inf	0.982293227311608	112.18192455785	0.264032637814299	5.75488750216347	0	Inf	0.756141590549368	286.381864306178
100507266	7.3128109270656	8.2045711442492	5.12928301694497	1.59955516534081	0.560937062011321	7.67060802755374	6.66541160504624	8.7279204545632	4.32192809488736	2.01945063937735	0.620693034495874	9.31214861548776
100507274	0.074516001635989	2.32192809488736	0	Inf	0.352168651703658	472.608089500029	0.082019277163951	6.2667865406949	0	Inf	0.43955846680621	535.920922501624
100507277	0.0517241379310345	1	0	Inf	0.223403795622112	431.914004869417	0.0274001743070986	1.58496250072116	0	Inf	0.179594976074009	655.451947353057
100507283	7.8375685480019	9.29691620687929	3.4594316186373	2.68741146863352	1.24991461155695	15.9477343502865	6.75066694903904	9.29920801838728	2.8073549220576	3.3124447305621	1.06037157971155	15.7076565577346
100507290	10.2925300214295	11.5304063370991	8.36194377373524	1.37891459798091	0.494565362372312	4.80509030668461	10.6407056950975	12.2594490462857	8.72109918870719	1.40572292333979	0.526086273385961	4.94409194710033
100507291	7.15954117462144	7.90086680798075	5	1.58017336159615	0.520884760105054	7.27539303707678	6.67551449155124	9.20701432017753	5	1.84140286403551	0.607057039580505	9.09378655905575
100507300	4.59062051528767	5.97727992349992	2	2.98863996174996	0.66282735702917	14.4387312090343	4.11987094135022	6.24792751344359	0	Inf	0.779596088690002	18.9228279183547
100507303	10.8921495257392	12.6073303137496	9.62205181945638	1.31025383673956	0.614492455339505	5.64160870071975	10.0977250146092	14.2531826996101	6.68650052718322	2.13163562040643	1.10881518711357	10.9808415807457
100507308	3.40210995975257	5.08746284125034	1	5.08746284125034	1.01332986367963	29.7853354438116	2.89753096277272	8.40087943628218	0	Inf	1.74732116132173	60.3037960170638
100507316	8.43711318913601	9.31061278165953	7.16992500144231	1.29856487756659	0.514953700350197	6.10343477450645	7.88593278104412	10.5274770060604	5.61470984411521	1.87498148583658	0.813023013569405	10.3097887864796
100507331	2.02441649481868	3.70043971814109	0	Inf	1.01422147128599	50.0994471188021	1.78329214327982	5.08746284125034	0	Inf	1.05026079525639	58.8944890053044
100507334	1.83900903145443	5.49185309632967	0	Inf	0.975765906816397	53.059331962317	1.78356555984276	7.59245703726808	0	Inf	1.13312647375262	63.5315291607515
100507336	2.66856687954378	4.85798099512757	0	Inf	1.27203661200912	47.6674061182453	1.57859061593984	6.02236781302845	0	Inf	1.18140005648681	74.8389129238197
100507341	1.31516800246897	3.16992500144231	0	Inf	0.929270980541284	70.6579675597914	0.952512731846226	3.16992500144231	0	Inf	0.824522052255954	86.5628379221565
100507347	8.41970629774134	9.39016895620018	7.27612440527424	1.29054541032772	0.431721303894327	5.12751025543658	8.62276253979287	10.1711767976518	5.58496250072116	1.82117190515396	0.622213694511232	7.21594374934716
100507362	0.0517241379310345	1	0	Inf	0.223403795622112	431.914004869417	0.0469819970133888	2	0	Inf	0.225181397230162	479.292945265802
100507373	7.38790697496834	8.25266543245025	5.93073733756289	1.39150749101317	0.508081669299337	6.87720718494177	6.94342399103943	9.34651373316563	5.12928301694497	1.82218717553481	0.599760104855694	8.63781479612496
100507377	0.123619396576592	2.58496250072116	0	Inf	0.445401365548469	360.300549819064	0.152770017626966	5.90689059560852	0	Inf	0.722073426034287	472.653886705338
100507381	2.31985394432465	4.58496250072116	0	Inf	1.13298346894935	48.8385689849615	1.12958049242926	4.24792751344359	0	Inf	1.05657434644735	93.536879711431
100507384	0.0273269396676062	1.58496250072116	0	Inf	0.208115772186121	761.57731058639	0.0635142839026065	2.8073549220576	0	Inf	0.285315281938588	449.214356846239
100507387	0.165257974150365	1.58496250072116	0	Inf	0.39576961762763	239.485942909797	0.168837680483705	2.58496250072116	0	Inf	0.430578566796908	255.025161186376
100507388	3.61895258771944	6.2667865406949	1	6.2667865406949	1.20530385352437	33.3053231372651	2.18275312758579	5.64385618977472	0	Inf	1.1322383431434	51.8720293575159
100507389	0.192584913817971	1.58496250072116	0	Inf	0.436755445916068	226.78590823001	0.0581074203215983	1.58496250072116	0	Inf	0.241953226062288	416.389550118016
100507391	2.25199104137872	4.52356195605701	0	Inf	1.10158678079069	48.9161262433918	3.36431678757903	6.49185309632967	0	Inf	1.36832768936659	40.6717849644368
100507392	4.4728319318662	5.97727992349992	2.32192809488736	2.57427434409414	0.837584214539308	18.7260381632503	4.84181944104958	8.29462074889163	2	4.14731037444581	0.809783624357043	16.7247794804488
100507398	7.62552270416237	8.88264304936184	6.20945336562895	1.43050322247845	0.536969248852747	7.04173693640233	7.32531163513931	9.95274124718649	4.64385618977472	2.14320617186669	0.723106478263318	9.87134082862217
100507401	1.91706516467198	4.24792751344359	0	Inf	0.915894787724537	47.7758818324389	5.10217507331123	9.26209484537018	0	Inf	1.78959748941119	35.0751878110245
100507403	4.61949894246006	7.24792751344359	2	3.62396375672179	0.993825496475269	21.5137076305081	4.53358669414242	8.25738784269265	0	Inf	1.20363032033422	26.5491850390632
100507404	1.60483451025729	3.16992500144231	0	Inf	0.806674321797579	50.2652651498782	1.71150036031745	4.32192809488736	0	Inf	0.922631188534801	53.9077414137189
100507406	0.642494181146387	2.58496250072116	0	Inf	0.711269575771908	110.704438521576	0.425196129430303	2.8073549220576	0	Inf	0.694081065522499	163.23786071441
100507420	1.89104216779921	3.58496250072116	0	Inf	0.885312161261921	46.8160983576715	2.29887065945824	6.3037807481771	0	Inf	1.255297339447	54.6049571898414
100507421	12.0152370952161	13.4328028563519	9.13955135239879	1.46974422905631	0.827586056614529	6.88780462720986	10.6021162854653	14.8971836909609	3	4.96572789698697	1.78652916799072	16.8506845226732
100507423	3.28372506707732	5.04439411935845	0	Inf	1.19625465171944	36.4298053973249	2.98908387906507	5.39231742277876	0	Inf	1.12987219590635	37.7999494701285
100507428	0.0344827586206897	1	0	Inf	0.18405922400992	533.771749628767	0.0966529065595609	4.85798099512757	0	Inf	0.394558887047664	408.222474721464
100507433	6.07765044990898	7.78135971352466	3.16992500144231	2.45474568325249	0.762187724619564	12.5408285800803	7.07121979920521	10.6697708885255	2.58496250072116	4.12763082077547	1.29269974482717	18.2811421725636
100507435	0.326289870751824	2	0	Inf	0.583178766755091	178.730269931872	0.126816291031418	2.32192809488736	0	Inf	0.363961415816482	286.998943792097
100507436	10.4537584094838	11.3060616894283	8.56605403817109	1.31986812586606	0.593943666969031	5.68162802031276	10.3964897978997	12.0630579636235	8.16490692667569	1.47742749206511	0.575007923335853	5.53078908856351
100507437	7.70205209920798	8.88569637333939	4.24792751344359	2.0917721277537	0.885834820593599	11.5012831539362	6.49597677822034	8.467605550083	4.08746284125034	2.07160428827111	0.783223899885962	12.0570612646269
100507459	8.26850901956637	9.38370429247405	5.61470984411521	1.67127145533783	0.571415928212968	6.91074928818224	7.21456465539553	9.9957671508778	5.04439411935845	1.9815595122748	0.738608277815593	10.2377387007435
100507461	0.206896551724138	3	0	Inf	0.521758857040474	252.183447569562	0.0479617840578702	2.32192809488736	0	Inf	0.239647534902623	499.663512544628
100507462	5.73932892527557	6.61470984411521	3.58496250072116	1.84512664854502	0.583840369527894	10.1726243107745	4.95169566143165	7.60733031374961	2.32192809488736	3.27629883565307	0.750657576501218	15.1596064828464
100507463	8.8586760389538	11.3442959079158	6.97727992349992	1.62589089620835	1.04334869151896	11.7777045568784	8.90805276023712	11.1642784383012	6.33985000288462	1.76096886097013	0.90152085724469	10.1202909492051
100507464	0	0	0	NA	0	NA	0.00199203187250996	1	0	Inf	0.0446321842677452	2240.53565024081
100507468	3.52963273706698	5.20945336562895	1.58496250072116	3.28679912821827	0.853744167333365	24.1879036979581	2.24885661292412	7.4757334309664	0	Inf	1.15566086206073	51.3888193413124
100507470	2.8936793986583	4.70043971814109	0	Inf	1.08477666312654	37.4877971495223	2.40630132062488	5.88264304936184	0	Inf	1.37231283465581	57.0299664008595
100507475	4.79164124813934	6.7279204545632	2.8073549220576	2.39653362020649	0.648808364971752	13.540420314724	4.71141993971342	6.64385618977472	2.58496250072116	2.57019441787693	0.764877734580494	16.2345480633811
100507477	6.37122997733514	7.44294349584873	3.4594316186373	2.15149316892136	0.818210574638073	12.842270292373	4.04501720233641	10.4387918525783	0	Inf	1.38550478932504	34.2521359000592
100507487	7.65515893738586	8.80413102118332	5.35755200461808	1.64331228396745	0.734816676519374	9.59897348349902	7.57232848460198	10.6501542136751	1.58496250072116	6.71949917353203	1.04089661308926	13.7460573086057
100507495	8.5981494592428	9.48784003382305	6.56985560833095	1.444147421108	0.633958019563044	7.37319143576359	7.88829472887421	10.1996723448364	5.70043971814109	1.78927816960803	0.710300652966979	9.00448927658602
100507500	2.70658636024213	5	0	Inf	1.16726712303779	43.1269121940512	2.62054188306178	5.93073733756289	0	Inf	1.27052372995979	48.4832445599127
100507506	3.6551590587404	5.16992500144231	0	Inf	0.895687426231494	24.5047455346623	2.74648910181651	6.35755200461808	0	Inf	0.973510783486058	35.4456452363923
100507516	6.85400464132407	9.62570884306447	2.32192809488736	4.14556715354763	1.43144940309046	20.8848618873115	5.22027601240178	10.4062050054189	0	Inf	1.90359705121335	36.4654483152038
100507521	0.487012768939537	2.32192809488736	0	Inf	0.677914207801098	139.198446331755	0.398817101090564	3.32192809488736	0	Inf	0.642328119322581	161.05831910571
100507524	7.78524161732319	9.90086680798075	4.8073549220576	2.05952482571082	0.95275036525084	12.2379036140747	8.33480673899384	10.8719052376592	2.8073549220576	3.87265078321156	1.15174206493505	13.8184615552836
100507527	0	0	0	NA	0	NA	0	0	0	NA	0	NA
100507528	0.0172413793103448	1	0	Inf	0.131306432859723	761.577310586391	0.0159362549800797	1	0	Inf	0.125353870043366	786.595534522119
100507533	2.8517433020561	4.75488750216347	0	Inf	1.09505621350993	38.3995366174927	1.35070278627082	5.32192809488736	0	Inf	1.0729636936579	79.4374383886672
100507534	0.192584913817971	1.58496250072116	0	Inf	0.436755445916068	226.78590823001	0.165680384665536	3.58496250072116	0	Inf	0.446928677115309	269.753524545189
100507537	1.30879524706912	8.29920801838728	0	Inf	1.35040447219116	103.17920050636	0.376850294537628	10.0980320829605	0	Inf	0.86436756480059	229.366296730938
100507540	5.30215732045858	8.21431912080077	0	Inf	2.15942261297888	40.7272452035074	5.10395618954081	8.91288933622996	0	Inf	1.63432259219461	32.020701814481
100507551	6.15771175205066	6.85798099512757	4.95419631038687	1.3842771996639	0.422341517331758	6.85874127172497	6.14188097760788	9.18982455888002	3.4594316186373	2.65645504000451	0.650381492855722	10.5892884480648
100507557	8.77984752431687	9.81217730551445	5.58496250072116	1.75689224488928	0.803098105136554	9.14706209774458	7.95901390422914	10.0042204663182	4.52356195605701	2.21158029081986	0.709933406359294	8.91986639176569
100507564	6.94787186592786	8.03342300153745	4	2.00835575038436	0.689245133771151	9.92023380786838	6.42701249491449	8.52356195605701	0	Inf	0.771544669609692	12.0047171251058
100507567	8.15031817525752	9.63299519714296	6.4757334309664	1.48755276909312	0.523618221478546	6.42451264133625	8.32865451814146	10.1861142395416	6.10852445677817	1.667524508024	0.641894120889875	7.70705663792036
100507582	6.60761073443	7.64385618977472	5.08746284125034	1.50248884921508	0.553442404965001	8.37583246363473	6.94464072146809	9.29232163280204	3.16992500144231	2.93140109894526	0.802938021283969	11.5619807199217
100507584	1.07362142658635	3.4594316186373	0	Inf	0.912684779457266	85.0099259251196	0.679127251709967	11.3831642606351	0	Inf	0.967909285921651	142.522521881512
100507588	1.95650900103029	4.8073549220576	0	Inf	1.09688220735083	56.0632333801286	4.73048996386269	9.25738784269265	0	Inf	1.96960871985428	41.6364633452471
100507600	1.07293266427036	5.64385618977472	0	Inf	1.41432298434179	131.818429193186	1.01446188668731	4.95419631038687	0	Inf	1.21431505670678	119.700411877679
100507602	10.0234040795507	10.8895039634115	8.90689059560852	1.22259320988859	0.497215534272589	4.96054564224329	9.51316237033901	11.6908710092923	7.36632221424582	1.58707027323393	0.677781798552661	7.12467392195376
100507605	0.457065086281499	2	0	Inf	0.674809189047369	147.639627112486	0.290716920598239	3.8073549220576	0	Inf	0.590725930894297	203.196267241239
100507607	3.46197082704426	4.85798099512757	0	Inf	0.83396740657114	24.0893828467977	2.54105075065383	6.3037807481771	0	Inf	1.19686732695161	47.1012759837107
100507608	0.0862068965517241	1	0	Inf	0.283120627606263	328.419928023266	0.109750473117626	1.58496250072116	0	Inf	0.332948088937147	303.368249338031
100507612	2.63826771836137	7.96000193206808	0	Inf	2.62013800593755	99.3128175621583	1.41182525239232	8.02790599656988	0	Inf	1.65642651893732	117.325180020015
100507629	0.548822467227833	2.32192809488736	0	Inf	0.662187139221977	120.655982355599	0.417213346435377	3.58496250072116	0	Inf	0.644420187919189	154.458191096963
100507632	2.64692686030561	5.39231742277876	0	Inf	1.19555940585012	45.1678292958983	1.83609337471417	5.93073733756289	0	Inf	1.25749743615445	68.4876626359052
100507633	5.52683110622311	7.08746284125034	3.58496250072116	1.97699776213129	0.781618937612379	14.1422620411232	4.60014699193978	7.98868468677217	1	7.98868468677217	1.15796715573774	25.1723946597074
100507639	7.56699453664104	9.4594316186373	5.08746284125034	1.85936131895412	0.936999722516493	12.3827196911447	4.83562208680493	8.19475685442225	0	Inf	1.54943241892001	32.0420494220998
100507642	6.81501817157415	7.83289001416474	5.24792751344359	1.49256825558266	0.594749867658289	8.72704742210412	7.15752521416222	9.7176764230664	2.32192809488736	4.1851754343572	1.3337746994037	18.6345791247041
100507650	4.94435014145071	6.22881869049588	2.32192809488736	2.68260619448599	0.818192160051946	16.5480222202039	4.25789524983478	6.35755200461808	1	6.35755200461808	0.780818032935798	18.3381221735339
100507651	0.521103802103329	3.58496250072116	0	Inf	0.904348729822908	173.54483428689	0.526850500582519	7.56224242422107	0	Inf	0.950554363600443	180.422029123907
100507657	1.01143803790394	2.58496250072116	0	Inf	0.804956392419673	79.5853391165541	0.367220586264651	3.32192809488736	0	Inf	0.641715704315327	174.749381793332
100507661	0.864017055338005	4	0	Inf	1.08512400190847	125.590576621658	4.31626690897694	8.93663793900257	0	Inf	2.19518104078985	50.8583247302046
100507670	5.38234607162979	6.53915881110803	3.8073549220576	1.71750702127189	0.505216565026236	9.38654925385083	5.08461353165654	6.90689059560852	2.58496250072116	2.67195001617301	0.625395172553727	12.2997582541927
100507679	0.606097089553477	2.32192809488736	0	Inf	0.720000284768788	118.792895920227	1.12178249241866	5.04439411935845	0	Inf	1.16909827260515	104.217910379799
100508046	0.0790510775986407	2.58496250072116	0	Inf	0.38204401564418	483.287549328422	0.0975318448529069	2.8073549220576	0	Inf	0.371008560366516	380.397357320631
100508631	0.238538981355646	4.85798099512757	0	Inf	0.906546428301627	380.041208841261	0.0357067978159478	1.58496250072116	0	Inf	0.209173322909444	585.808125353712
100509620	0.68221842574794	2.58496250072116	0	Inf	0.800424020695022	117.32664942573	0.799319189116662	4.70043971814109	0	Inf	0.943473999706125	118.034699097962
100509894	4.34394781809673	6	1	6	0.874394208167124	20.1290219123818	3.10847826832703	7.25738784269265	0	Inf	1.23077251943035	39.5940525616977
10051	10.2415481992413	12.0365170704865	7.4594316186373	1.6135970789535	0.830377249490689	8.10792697877652	10.1678075792627	12.3979419719726	5.12928301694497	2.4170906403517	1.01015718105203	9.93485737389685
100510707	0.0862068965517241	1	0	Inf	0.283120627606263	328.419928023266	0.0994518177362665	2	0	Inf	0.320912550159653	322.681432541205
10052	8.18570679903956	9.59058704991503	6.10852445677817	1.57003333911074	0.666585898786943	8.14329067912809	9.3375803756595	11.91288933623	4.90689059560852	2.42778784326098	1.1115938576764	11.9045171549368
100526664	2.39717611745164	4	0	Inf	0.997512831332235	41.6119960511144	1.97259610530957	5.4594316186373	0	Inf	1.1553068178011	58.5678342713642
100526693	4.20866557886694	6.04439411935845	2	3.02219705967922	0.700875746329807	16.653158422687	4.3039830461753	6.33985000288462	0	Inf	0.857440311065067	19.9220187873887
100526694	2.23681279742482	3.8073549220576	0	Inf	0.977508243707979	43.7009411262917	1.79060039617724	4.08746284125034	0	Inf	0.995909093617534	55.6187240739868
100526737	6.28953446048745	7.25738784269265	3.90689059560852	1.85758665749438	0.574922935753531	9.1409457944042	5.79983999301834	7.79441586635011	2.58496250072116	3.01529165865099	0.625097283666996	10.7778367061758
100526739	5.95156802788389	7.22881869049588	3.4594316186373	2.08959721925169	0.584182636571181	9.81560882500556	5.4630565288024	7.62935662007961	3.32192809488736	2.29666519026153	0.682309819961251	12.489525165335
100526740	2.91056958359057	4.58496250072116	0	Inf	0.849192897365447	29.176175761373	2.63875321301338	5.20945336562895	0	Inf	0.882908518337246	33.4593062353486
100526760	4.11652293792199	5.6724253419715	2	2.83621267098575	0.774116415441716	18.8051038975259	4.35738653448653	6.55458885167764	0	Inf	0.874390429507718	20.0668548127956
100526761	1.78462207328203	4.4594316186373	0	Inf	1.47672807904109	82.747383950334	1.02561457180177	4.8073549220576	0	Inf	1.17644946162432	114.706781082251
100526767	1.74421111135979	3	0	Inf	0.767401528733754	43.9970553871478	1.56375970449877	3.4594316186373	0	Inf	0.869713563059902	55.6168291431112
100526772	5.09674410383854	6.56985560833095	2.8073549220576	2.34022978594943	0.871810160756533	17.1052370492751	4.72950133736426	8.00562454919388	2	4.00281227459694	0.93965148958239	19.8678766016811
100526773	0.803140038438516	4.16992500144231	0	Inf	1.03208762618355	128.506558854936	0.252000188170822	4.64385618977472	0	Inf	0.68391717363146	271.395501168379
100526783	4.08862224731731	5.61470984411521	1	5.61470984411521	0.884792725758566	21.6403637273928	4.03784078971929	6.33985000288462	0	Inf	1.04795059841661	25.9532421655848
100526794	0	0	0	NA	0	NA	0.0139442231075697	1	0	Inf	0.117376430443453	841.756686894479
100526820	5.5423875902312	6.70043971814109	3.70043971814109	1.81071446328196	0.712214637641389	12.8503217439486	5.00237857262969	8.52356195605701	0	Inf	1.04925981673007	20.9752181186576
100526825	2.07372470707521	5.08746284125034	0	Inf	0.967747840760897	46.6671317296409	1.87919753922688	8.02236781302845	0	Inf	1.80631694113829	96.1217170325493
100526830	2.09220882257468	4.32192809488736	0	Inf	1.15342481773719	55.1295265220125	1.72239920951142	4.32192809488736	0	Inf	1.01141866440077	58.7215007308132
100526831	0.38809956904012	1.58496250072116	0	Inf	0.582441967499756	150.075396615436	0.376913651632285	2.32192809488736	0	Inf	0.586758204149311	155.674436733257
100526832	9.59300572780769	10.4563544151083	6.61470984411521	1.58077295324009	0.695268033338679	7.2476557719889	9.52353944586259	13.0654161346765	4.4594316186373	2.92983887903387	0.904264561808107	9.49504716128368
100526835	6.0333408603857	7.73470962022584	3.58496250072116	2.15754268522193	0.994890468477354	16.4898766951773	5.29678880638753	9.68825030913318	0	Inf	1.20850845264247	22.8158700831171
100526836	3.69344978370339	6.3037807481771	1.58496250072116	3.97724283401587	0.914849883791327	24.7695227325932	3.98421596555626	6.83289001416474	1	6.83289001416474	1.04719367914238	26.2835571212862
100526842	1.07617747759642	2.58496250072116	0	Inf	0.83383472865302	77.481153992866	1.00599089720348	3.16992500144231	0	Inf	0.828169808233789	82.3237874752142
100527943	2.11044201359938	4	0	Inf	0.966760777664924	45.8084501462375	2.02092522622205	4.75488750216347	0	Inf	1.05020178143244	51.966384891721
100527949	0.209826293128316	1.58496250072116	0	Inf	0.448597072494423	213.794499157496	0.149744129685456	2.32192809488736	0	Inf	0.390137681230756	260.536210701719
100527960	4.83800746066826	6.85798099512757	2	3.42899049756379	0.999033957563158	20.6496985729155	3.45784844180505	7.03342300153745	0	Inf	1.33949119973947	38.7377070534716
100527963	6.74026771515023	8.51963625284321	4.85798099512757	1.75374013636286	0.644177243079203	9.55714624852769	7.0107077244949	8.92777796208234	4.52356195605701	1.9736168198444	0.671488031469257	9.57803488402642
100527964	10.827073660194	11.2946207488916	10.0861362250273	1.11981639915448	0.29643211433722	2.73787842994973	10.885808627799	12.508042334429	9.43254190038826	1.32605213594801	0.411029348190597	3.77582743041205
100527978	5.49812551067013	6.71424551766612	1.58496250072116	4.23621726987934	0.91668025215969	16.6725959671292	5.42669169886649	7.76818432477693	1	7.76818432477693	0.865402040251281	15.9471384827711
100528017	0.425968486502249	3.90689059560852	0	Inf	0.867803842130097	203.724892715864	1.06632334316219	9.25738784269265	0	Inf	1.53078025961804	143.556855379205
100528018	0.306118750037301	1.58496250072116	0	Inf	0.51471699628119	168.142917158283	0.185262207371826	2.32192809488736	0	Inf	0.429125537504647	231.631450144271
100528019	1.63673495861843	3.32192809488736	0	Inf	0.946951630489085	57.85613764176	1.01189197890794	3.90689059560852	0	Inf	0.816292995734115	80.6699739447566
100528020	0	0	0	NA	0	NA	0	0	0	NA	0	NA
100528021	2.2398454516135	4.16992500144231	0	Inf	0.857099761336889	38.2660223596886	2.44846672619609	4.90689059560852	0	Inf	1.01794273899053	41.5747017551671
100528030	3.93509660923764	5.08746284125034	1.58496250072116	3.20983167673402	0.653117301738202	16.5972367795243	3.35238693323705	5.12928301694497	0	Inf	0.744169045003784	22.198184750864
100528032	4.31810691524333	7.78790255939143	0	Inf	1.62116823512672	37.5434945671179	3.09392057942557	7.84549005094437	0	Inf	1.68477656423815	54.4544218569098
100528062	11.3057309899367	12.495355392236	7.4594316186373	1.67510824296807	0.811872386794822	7.18106938434562	10.8368771769549	12.3712321283696	7.43462822763672	1.66400144695629	0.725062303235729	6.69069411230021
100528064	2.03667852774537	3.4594316186373	0	Inf	0.793904069832798	38.9803328810885	2.1675873765605	4.52356195605701	0	Inf	0.929498945412094	42.8817290349334
100529063	3.10086069588793	4.32192809488736	0	Inf	0.899023724329816	28.9927156522064	2.98954073116753	5.35755200461808	0	Inf	0.893565125323372	29.8897123563993
100529097	1.67958246941144	3	0	Inf	0.832145830473314	49.5448032846468	1.66783306381817	3.70043971814109	0	Inf	0.884543682103488	53.0355046492785
100529144	1.51705034984807	3.32192809488736	0	Inf	0.877114909777414	57.8171258366773	1.70164535284886	4.16992500144231	0	Inf	0.929974873918402	54.6515096322191
100529145	6.36199331180041	7.63662462054365	3.58496250072116	2.13018256648638	0.841041568570627	13.219780772335	6.28343294694822	9.45327063401062	2.32192809488736	4.07130205919198	0.933197938364735	14.8517211251212
100529209	4.95783582930368	6.32192809488736	3.58496250072116	1.76345724498251	0.575540926460899	11.6087128795012	4.95908725061629	6.97727992349992	2.58496250072116	2.69918032526715	0.725796645089222	14.6356901665528
100529215	5.79556763705642	7.4594316186373	2.58496250072116	2.88570206204394	1.02611445535763	17.7051588320139	5.60494005523557	8.38370429247405	1	8.38370429247405	0.987256562242724	17.6140431924964
100529239	0.543271982833223	2	0	Inf	0.620614562800514	114.236438176683	1.02047833626601	3.70043971814109	0	Inf	0.920500285273446	90.2028247499705
100529240	0.566063846538178	2.32192809488736	0	Inf	0.736029493893694	130.025879305834	0.591813088045543	3	0	Inf	0.738238766069677	124.741878978666
100529241	1.35077128111818	3.16992500144231	0	Inf	0.822501980754075	60.8912842796895	1.05236176301608	4.64385618977472	0	Inf	0.878156164804547	83.4462250213028
100529251	3.90024154885294	5.4594316186373	1.58496250072116	3.44451784578705	0.745835488383163	19.1228024993096	4.40622880809073	7.88264304936184	1	7.88264304936184	0.886662470254698	20.122932985836
100529257	3.83321429567862	4.85798099512757	2	2.42899049756379	0.599562022204852	15.6412341172986	3.6061496535351	6.3037807481771	1	6.3037807481771	0.675512426575979	18.7322349729378
100529261	5.71254197954631	6.76933697654134	4.3091927511293	1.57090605305769	0.624433729181659	10.9309258718349	5.64378262572155	7.28655729920586	3.92587452070803	1.8560341806064	0.613203668368819	10.8651184681377
10053	12.6247976454303	13.6593269974141	9.90839262077375	1.37856133887713	0.549446187706353	4.35211876766382	13.1297163622367	14.5315033046143	9.7431513941125	1.4914582270984	0.536613814467486	4.08701756887055
100532724	2.26925025242316	3.4594316186373	0	Inf	0.956976532042198	42.1714850982308	1.78010212358878	4.16992500144231	0	Inf	0.975615838091859	54.8067341285434
100532726	0	0	0	NA	0	NA	0	0	0	NA	0	NA
100532731	0.7202489226003	2	0	Inf	0.720545581803029	100.041188427142	0.554481311965786	3.32192809488736	0	Inf	0.696844632893237	125.67504401956
100532732	4.72818272248468	5.8073549220576	3.32192809488736	1.7481880270062	0.583861573407092	12.3485408173961	5.47942717245198	7.96578428466209	2.32192809488736	3.4306765580734	0.857968720236457	15.6580002477253
100532735	1.80152985256388	3.32192809488736	0	Inf	0.985893526496509	54.7253505176956	1.4942431971083	3.90689059560852	0	Inf	0.933071563555309	62.4444243989875
100532736	10.7901289577963	12.1186166893515	7.60733031374961	1.59301833751692	0.770883705115102	7.14434190851918	10.509671453319	14.2501503504724	5.16992500144231	2.75635533329727	1.4535596585723	13.8306860022086
100532737	0.761269503346581	3.32192809488736	0	Inf	0.759574906825498	99.7773986067177	0.477719453443789	2.58496250072116	0	Inf	0.650864338998157	136.24405167221
100532746	5.89098349333282	7.49185309632967	3.4594316186373	2.16563121408966	0.826414025025277	14.0284559608863	5.60944635629809	7.22881869049588	2.32192809488736	3.11328275255938	0.741281890503917	13.214885095953
100533105	10.1034786910813	10.800090987625	7.94251450533924	1.35978234353425	0.430746410388926	4.26334754156665	10.7495565791019	13.2129522850369	7.06608919045777	1.86991020476787	0.898370981327481	8.35728408624778
100533106	4.72824712164664	6.59991284218713	3.58496250072116	1.8409991292404	0.545056578405321	11.5276669002762	4.71117028719752	6.65821148275179	3	2.21940382758393	0.584656448697431	12.4100045860414
100533107	7.21619200211855	8.66533591718518	4.90689059560852	1.76595254129781	0.886227658831235	12.2810986538475	7.07173386181415	10.3608470841797	1.58496250072116	6.53696669761304	1.0053941521981	14.217081296385
100533111	2.01528811178171	3.4594316186373	0	Inf	0.932976654459745	46.2949515260578	1.77859345376429	4.24792751344359	0	Inf	0.916239654307215	51.514844630067
100533177	0.295443263553524	2.32192809488736	0	Inf	0.664060246369512	224.767435338463	0.258811295889276	3	0	Inf	0.546835748400512	211.287434932693
100533179	2.67831055944764	4.24792751344359	0	Inf	0.909797940182405	33.9690980559788	2.03417938699139	4.85798099512757	0	Inf	0.92030941417792	45.242293775235
100533181	0	0	0	NA	0	NA	0	0	0	NA	0	NA
100533182	7.14174851783602	8.06608919045777	4.70043971814109	1.71602864287933	0.564867228410235	7.90936879112332	6.6816619150045	9.4858293087019	4.24792751344359	2.23304876994292	0.670091115298605	10.0288090571274
100533183	4.42830508001295	5.75488750216347	2.8073549220576	2.04993228926876	0.693043486019901	15.6503102992596	5.3793961308917	9.30149619498255	0	Inf	1.18230102804029	21.978322459854
100533184	0.692303986105201	3	0	Inf	0.808146493114279	116.732896145924	2.83622376950295	7.56224242422107	0	Inf	1.74052305446245	61.3676210310964
100533464	3.31512978205231	4.85798099512757	1.58496250072116	3.06504475211065	0.860693631067748	25.9625923463821	3.54702663209235	6.04439411935845	0	Inf	0.882776391144512	24.8877858191826
100533467	10.7648403839284	11.4578938373147	10.0430272835945	1.14088048491429	0.31306945573848	2.90825915269383	10.8548136288608	12.2688343693438	8.26209484537018	1.48495443334433	0.481209756083819	4.43314618322305
100533483	2.70969003992825	4.4594316186373	0	Inf	1.02767933014154	37.9260843490703	1.61068441651698	4.70043971814109	0	Inf	1.07415712742809	66.6894840735405
100533496	4.85754976723228	6.5077946401987	1.58496250072116	4.10596126863421	0.99638545488862	20.5120997752811	4.08592798779962	6.28540221886225	0	Inf	1.13843811378965	27.8624125826243
100533952	1.35067185566919	3	0	Inf	0.90321948957204	66.8718671956439	1.27352753016131	4.4594316186373	0	Inf	0.921812085003573	72.382580130546
100533970	6.3317904597202	7.03342300153745	4.64385618977472	1.51456520488819	0.511153491352767	8.07281123095401	5.35811572723955	7.51569983828404	1.58496250072116	4.74187864688558	0.742833994843983	13.8637168859114
100533997	0.782064307036164	2.8073549220576	0	Inf	0.916909583167089	117.242223550894	0.562093141158356	3.16992500144231	0	Inf	0.766775237827066	136.414266903685
100534012	10.1225962332222	11.1661630826461	9.4093909361377	1.18670412978181	0.360857035226524	3.56486643260743	10.4127344501071	11.7615512324445	8.54689445988764	1.37611986290973	0.478943512810753	4.59959403656769
100534592	1.95854408335806	3.4594316186373	0	Inf	0.966198949450307	49.3325096769683	1.90628421426896	4.58496250072116	0	Inf	0.890795797522926	46.729432623694
100534593	6.06737519556151	8.2807707701306	2.32192809488736	3.56633385347461	1.2697233303649	20.9270613640928	5.34301374143072	8.64745842645492	0	Inf	1.33833671194643	25.0483486794862
100534595	5.49728402501446	7.37503943134692	1	7.37503943134692	1.19364307039104	21.7133236150718	5.00176075087693	7.58496250072116	0	Inf	1.18287940470664	23.649260003075
100534599	1.30770318510214	2.8073549220576	0	Inf	0.862049585838041	65.9208905857874	1.27733407498385	3.70043971814109	0	Inf	0.911020065294088	71.3219887526764
100534612	1.63864461570832	3.32192809488736	0	Inf	0.859531232344631	52.4537916339531	1.17451712509066	4	0	Inf	0.892739940774408	76.009103801317
10054	12.2150179471831	12.9713639243619	10.5989829710361	1.22383099961655	0.428910370874293	3.51133639531985	12.345488563584	13.6801397177632	8.876516946565	1.54116077287016	0.537017778139801	4.34991110618226
10055	12.9770539964773	13.9035053104239	11.4067364826917	1.21888546575269	0.425395200413131	3.2780567956996	12.7650207188979	14.419038454156	10.5137275959524	1.37144873904733	0.561429103273876	4.39818403461509
10056	10.9965975418694	11.6393407086522	10.0834793273318	1.15429806823753	0.302087653767119	2.74710111574898	10.9754228123897	12.6117164609439	9.46964181723952	1.33180501484061	0.407028298383259	3.70854321825107
10057	9.56826296256814	10.8970891283128	7.52356195605701	1.4483949480259	0.583636958123731	6.09971695392328	9.31163868379781	11.3465137331656	7.16992500144231	1.58251498180011	0.697434780437978	7.48992528728064
10058	8.80841059233049	9.72109918870719	6.16992500144231	1.57556196978646	0.529030634096204	6.00597154901966	8.19351126467538	10.5877775163282	4.75488750216347	2.22671461974879	0.745418121174302	9.09766395742955
10059	11.963988860749	12.7467242440258	10.1085244567782	1.26098762470507	0.471429431547571	3.94040346438486	11.7304663590063	13.0001760994864	9.41996017784789	1.38006699115966	0.475150769320638	4.05057015449204
1006	3.23314479069249	5	0	Inf	0.966358936374356	29.8891326845705	4.49885279129197	8.93663793900257	0	Inf	1.52085999186522	33.8055069240988
10060	9.36843100760687	10.8879821330585	5.64385618977472	1.92917426790301	0.997743992290826	10.6500650053428	8.52217198831094	11.581200581925	3.32192809488736	3.48628876096058	1.17052394777777	13.7350425382551
10061	11.4631175530294	12.471675214392	10.0498485494506	1.24098140912519	0.426163752049021	3.71769503433554	11.6568457972355	12.9726208620587	9.24555270625568	1.4031201026285	0.471970330279013	4.0488682658129
100616109	0.0517241379310345	2	0	Inf	0.291542407201101	563.648653922128	0.0459697521853602	2.32192809488736	0	Inf	0.235844060974972	513.04183677997
100616110	0	0	0	NA	0	NA	0.0111254233082095	1.58496250072116	0	Inf	0.113464504255607	1019.86685011689
100616111	0.0344827586206897	1	0	Inf	0.184059224009919	533.771749628766	0.00199203187250996	1	0	Inf	0.0446321842677456	2240.53565024083
100616114	0.531581087917488	2.32192809488736	0	Inf	0.714197335919308	134.353413270821	0.45026133541104	3	0	Inf	0.684828729946444	152.095833261204
100616116	0.120689655172414	1	0	Inf	0.328611443719994	272.278053367995	0.120387624517794	1.58496250072116	0	Inf	0.355615322305897	295.391925648748
100616117	1.38625173949976	3	0	Inf	0.905606627800806	65.3277180469113	2.12416136309234	5.28540221886225	0	Inf	0.999567831877036	47.0570573989666
100616118	0.150946336244198	1.58496250072116	0	Inf	0.423328502391177	280.44967034266	0.0919395043707205	2.32192809488736	0	Inf	0.339107655322069	368.837810953071
100616120	0	0	0	NA	0	NA	0.00199203187250996	1	0	Inf	0.0446321842677452	2240.53565024081
100616121	0.189655172413793	2	0	Inf	0.437572913291558	230.720263371912	0.0695713396486171	1.58496250072116	0	Inf	0.272237585016885	391.30709052301
100616123	0.0344827586206897	1	0	Inf	0.18405922400992	533.771749628767	0.0250696464157792	2	0	Inf	0.174162412836972	694.714276972617
100616125	0.155172413793103	1	0	Inf	0.365231199928332	235.371217731592	0.132678311771664	2	0	Inf	0.394119462210096	297.048897402589
100616126	0	0	0	NA	0	NA	0.0265377053683015	2.32192809488736	0	Inf	0.178917886556809	674.202550950471
100616127	0.0962924569089855	1.58496250072116	0	Inf	0.323747691660219	336.212930952859	0.0413443974146683	1.58496250072116	0	Inf	0.212757863124115	514.599018073081
100616129	0.0172413793103448	1	0	Inf	0.131306432859723	761.577310586391	0.0051493276906796	1.58496250072116	0	Inf	0.0835680762771912	1622.89295413169
100616130	0.234223491391744	2	0	Inf	0.48359379759905	206.466821378829	0.115726568735156	2.58496250072116	0	Inf	0.360282555086309	311.322247798453
100616131	0	0	0	NA	0	NA	0	0	0	NA	0	NA
100616132	0.827614277597528	2.58496250072116	0	Inf	0.793960661723564	95.9336593404772	0.999088383567653	3.70043971814109	0	Inf	0.935373198214198	93.6226677838116
100616133	0.0344827586206897	1	0	Inf	0.18405922400992	533.771749628767	0.0210855826707593	1.58496250072116	0	Inf	0.150109181999609	711.904358269289
100616135	0.322968403890748	2.8073549220576	0	Inf	0.654161765590959	202.546675684178	0.0841925547938057	2	0	Inf	0.312898321774158	371.646070772494
100616138	0.63891225062341	4.90689059560852	0	Inf	1.31322963640292	205.541470698293	0.338055076575662	4.64385618977472	0	Inf	0.835190507393074	247.05752561185
100616140	0.155172413793103	1	0	Inf	0.365231199928332	235.371217731592	0.0755117342542002	2.32192809488736	0	Inf	0.29310452366236	388.157584456559
100616141	0.0517241379310345	1	0	Inf	0.223403795622112	431.914004869417	0.0154479830720388	1.58496250072116	0	Inf	0.144192437777476	933.406238892553
100616144	1.35935028213759	3.16992500144231	0	Inf	0.955020919279164	70.2556899298525	0.684934231873487	3.58496250072116	0	Inf	0.775807232631513	113.267405325832
100616147	0	0	0	NA	0	NA	0.0162747509988891	1.58496250072116	0	Inf	0.140509827064196	863.360840812783
100616148	0	0	0	NA	0	NA	0.00913339143569952	2	0	Inf	0.122109125236317	1336.9527200929
100616149	1.75328948747179	3.4594316186373	0	Inf	0.959219590231685	54.7097097818605	1.11663121363237	3.70043971814109	0	Inf	0.913598861024933	81.8174209955159
100616151	0.103448275862069	1	0	Inf	0.307203297018	296.9631871174	0.0684060757029575	3	0	Inf	0.288500044575815	421.74622884169
100616152	0.288877370726957	1.58496250072116	0	Inf	0.507767914549618	175.772824735917	0.102609113554436	2.58496250072116	0	Inf	0.337175035897324	328.601450901771
100616153	0.0862068965517241	1	0	Inf	0.283120627606263	328.419928023265	0.0278884462151394	1	0	Inf	0.164817456351382	590.988307774242
100616154	0.0172413793103448	1	0	Inf	0.131306432859723	761.577310586391	0.0151094870532294	1.58496250072116	0	Inf	0.129466132687089	856.853262000168
100616157	0.11353383621933	1.58496250072116	0	Inf	0.344492764027207	303.427397063989	0.0378486055776892	1	0	Inf	0.191020353463115	504.695881255179
100616158	0.234223491391744	1.58496250072116	0	Inf	0.445842171376851	190.349041732612	0.146284038860424	1.58496250072116	0	Inf	0.381432480592973	260.74784615218
100616159	0.0344827586206897	1	0	Inf	0.18405922400992	533.771749628767	0.0313842380521185	2.58496250072116	0	Inf	0.205764182252251	655.62905147019
100616160	0	0	0	NA	0	NA	0.0257109374414512	2.32192809488736	0	Inf	0.18187100312076	707.368230096299
100616161	0.853335882706661	3.32192809488736	0	Inf	0.787100543822641	92.2380694136603	0.39030144403632	2.58496250072116	0	Inf	0.604723544219306	154.937562609436
100616163	1.10280369339338	3.8073549220576	0	Inf	0.952055418191633	86.3304524545175	0.675078589283634	4	0	Inf	0.783158566428583	116.00998444635
100616164	0.747581548415474	3.90689059560852	0	Inf	0.992914709482545	132.816909618364	0.399538650524654	3.70043971814109	0	Inf	0.687440177675002	172.058492156464
100616165	0.189655172413793	1	0	Inf	0.395452064286198	208.511088441813	0.131662823715235	2	0	Inf	0.368095175382871	279.574115909134
100616166	0.0962924569089855	1.58496250072116	0	Inf	0.323747691660219	336.212930952859	0.0579576444323668	2	0	Inf	0.282201498097182	486.909881968194
100616168	1.02273720736278	2.8073549220576	0	Inf	0.769763880510686	75.2650705351369	0.739717503256057	3.70043971814109	0	Inf	0.79519432598087	107.49973097576
100616170	0.0172413793103448	1	0	Inf	0.131306432859723	761.577310586391	0.0179282868525896	1	0	Inf	0.132823216430741	740.858384980355
100616171	0.0172413793103448	1	0	Inf	0.131306432859723	761.577310586391	0.00398406374501992	1	0	Inf	0.0630564153911078	1582.71602631681
100616172	0	0	0	NA	0	NA	0.00199203187250996	1	0	Inf	0.0446321842677455	2240.53565024083
100616174	0.0862068965517241	1	0	Inf	0.283120627606263	328.419928023266	0.00398406374501992	1	0	Inf	0.0630564153911078	1582.7160263168
100616175	0.271635991416612	2	0	Inf	0.565944698491241	208.346727375771	0.267430272509575	3.32192809488736	0	Inf	0.531764700221463	198.842373090887
100616176	0	0	0	NA	0	NA	0.00398406374501992	1	0	Inf	0.0630564153911078	1582.7160263168
100616178	0.44960026891467	2.32192809488736	0	Inf	0.678019887394398	150.805044897133	0.426731149971677	2.58496250072116	0	Inf	0.650509766727172	152.440187872469
100616179	0	0	0	NA	0	NA	0.00597609561752988	1	0	Inf	0.0771507546845654	1290.98929505506
100616180	0.0962924569089855	1.58496250072116	0	Inf	0.32374769166022	336.21293095286	0.0310457420333091	1.58496250072116	0	Inf	0.17886456814896	576.132366097275
100616181	0.333445689704908	1.58496250072116	0	Inf	0.539649575898894	161.840321395809	0.197064622717654	2.32192809488736	0	Inf	0.439001380053999	222.770263885964
100616182	0.130775215529675	1.58496250072116	0	Inf	0.363225825625509	277.748214104902	0.00714135956318956	1.58496250072116	0	Inf	0.0946313851045971	1325.11721706856
100616183	0.432667888018071	2.58496250072116	0	Inf	0.647491527081476	149.650932045697	0.260812885866373	2.32192809488736	0	Inf	0.510154767754431	195.601826213375
100616184	0.155172413793103	2	0	Inf	0.410465039557981	264.52191438181	0.0707366035942768	2	0	Inf	0.284534132298773	402.244549272923
100616186	0	0	0	NA	0	NA	0	0	0	NA	0	NA
100616187	0.11353383621933	1.58496250072116	0	Inf	0.344492764027206	303.427397063989	0.136626674504737	2.32192809488736	0	Inf	0.385954884083686	282.488676155479
100616188	0.0172413793103448	1	0	Inf	0.131306432859723	761.577310586391	0.00796812749003984	2	0	Inf	0.109144079637147	1369.7581994462
100616189	0.0862068965517241	1	0	Inf	0.283120627606263	328.419928023265	0.145516528589737	3.8073549220576	0	Inf	0.436714291131642	300.113186703962
100616190	0.0618096982882959	1.58496250072116	0	Inf	0.274357964344185	443.875268674684	0.0190935507982493	1.58496250072116	0	Inf	0.143586059238895	752.013393192741
100616191	0	0	0	NA	0	NA	0.00199203187250996	1	0	Inf	0.0446321842677453	2240.53565024081
100616192	0	0	0	NA	0	NA	0.0262349103614389	1.58496250072116	0	Inf	0.171168932065375	652.447177090286
100616194	2.5797650245164	4.8073549220576	0	Inf	0.997780692757856	38.6771928170046	2.49473477013826	6.3037807481771	0	Inf	1.22154855886611	48.9650672884321
100616195	0.0172413793103448	1	0	Inf	0.131306432859723	761.577310586391	0.00796812749003984	1	0	Inf	0.0889967086569839	1116.90869364515
100616196	0.224137931034483	2	0	Inf	0.497118131616228	221.791166413394	0.0800197709192078	1.58496250072116	0	Inf	0.278324843814717	347.820095730752
100616201	0.0172413793103448	1	0	Inf	0.131306432859723	761.577310586391	0	0	0	NA	0	NA
100616202	0	0	0	NA	0	NA	0.00199203187250996	1	0	Inf	0.0446321842677453	2240.53565024081
100616203	0.542682056706708	2.32192809488736	0	Inf	0.715314502720048	131.810973640988	0.261965348479045	2.8073549220576	0	Inf	0.541700288799561	206.783184090812
100616204	0.130775215529675	1.58496250072116	0	Inf	0.363225825625509	277.748214104902	0.136323879497874	2	0	Inf	0.392809367900479	288.144211672471
100616205	0	0	0	NA	0	NA	0	0	0	NA	0	NA
100616206	0	0	0	NA	0	NA	0	0	0	NA	0	NA
100616207	0	0	0	NA	0	NA	0.0278884462151394	2	0	Inf	0.176512917051993	632.924888286431
100616208	1.45109730105402	2.58496250072116	0	Inf	0.816490608631376	56.2671164806322	0.911575105969732	3.58496250072116	0	Inf	0.887053731985874	97.3099996014292
100616210	1.98963460962918	3.70043971814109	0	Inf	0.91778129998757	46.1281330524614	1.70102568863707	3.90689059560852	0	Inf	0.891599006858693	52.4153757826596
100616212	0.0172413793103448	1	0	Inf	0.131306432859723	761.577310586391	0.00199203187250996	1	0	Inf	0.0446321842677453	2240.53565024081
100616213	0.0172413793103448	1	0	Inf	0.131306432859723	761.577310586391	0.00199203187250996	1	0	Inf	0.0446321842677456	2240.53565024083
100616214	0.0517241379310345	1	0	Inf	0.223403795622112	431.914004869417	0.0791477438758235	2.8073549220576	0	Inf	0.31048561825528	392.286125985356
100616215	0.528370418800541	2.32192809488736	0	Inf	0.76179303601552	144.177836023613	0.147752097812946	2.32192809488736	0	Inf	0.398483674839402	269.69747349637
100616216	0.123619396576592	1.58496250072116	0	Inf	0.377848722518538	305.654883442528	0.12497727827654	2.32192809488736	0	Inf	0.372525888592866	298.074893076621
100616218	0.0517241379310345	1	0	Inf	0.223403795622112	431.914004869417	0.48941333898668	3.4594316186373	0	Inf	0.764711083285109	156.250560082491
100616219	0.0172413793103448	1	0	Inf	0.131306432859723	761.577310586391	0.00398406374501992	1	0	Inf	0.0630564153911079	1582.71602631681
100616220	0.103448275862069	1	0	Inf	0.307203297018	296.9631871174	0.0242428784889289	2.58496250072116	0	Inf	0.183659317764148	757.580490485154
100616222	0.0344827586206897	1	0	Inf	0.18405922400992	533.771749628767	0.0210855826707593	1.58496250072116	0	Inf	0.150109181999609	711.904358269288
100616223	0	0	0	NA	0	NA	0.00199203187250996	1	0	Inf	0.0446321842677455	2240.53565024083
100616224	0.189655172413793	1	0	Inf	0.395452064286198	208.511088441813	0.0971212898449472	1.58496250072116	0	Inf	0.305639543564085	314.698810170288
100616225	0	0	0	NA	0	NA	0.00199203187250996	1	0	Inf	0.0446321842677453	2240.53565024082
100616227	0.513015301761439	2	0	Inf	0.610889569876424	119.078235635259	0.269981978314019	2.32192809488736	0	Inf	0.532600284484322	197.272531970578
100616228	0	0	0	NA	0	NA	0	0	0	NA	0	NA
100616229	0.346460991466347	1.58496250072116	0	Inf	0.586734947505603	169.35094049761	0.0826887948293366	1.58496250072116	0	Inf	0.295137721170815	356.9258951953
100616230	0.0517241379310345	1	0	Inf	0.223403795622112	431.914004869417	0.0501392928315584	1.58496250072116	0	Inf	0.226763261752465	452.266573671611
100616231	0	0	0	NA	0	NA	0	0	0	NA	0	NA
100616232	0.0172413793103448	1	0	Inf	0.131306432859723	761.577310586391	0	0	0	NA	0	NA
100616235	0.0172413793103448	1	0	Inf	0.131306432859723	761.577310586391	0.00957640422720638	3.8073549220576	0	Inf	0.175607950709338	1833.75666422308
100616236	0	0	0	NA	0	NA	0.0250696464157792	1.58496250072116	0	Inf	0.162297658877546	647.387107842867
100616239	0	0	0	NA	0	NA	0.0171015189257394	2	0	Inf	0.150616101529481	880.717684689339
100616241	0.103448275862069	1	0	Inf	0.307203297018	296.9631871174	0.0664140438304475	2	0	Inf	0.271148184273994	408.269348823608
100616242	0.0172413793103448	1	0	Inf	0.131306432859723	761.577310586391	0.0190935507982493	1.58496250072116	0	Inf	0.143586059238894	752.013393192741
100616243	0.42258232766081	2.58496250072116	0	Inf	0.711868852521241	168.456844009963	0.197394217597133	3.32192809488736	0	Inf	0.542135068243777	274.645871010383
100616244	0.0273269396676062	1.58496250072116	0	Inf	0.208115772186121	761.577310586389	0.00398406374501992	2	0	Inf	0.0892643685354909	2240.53565024082
100616245	0	0	0	NA	0	NA	0.0282269422339488	1.58496250072116	0	Inf	0.176595880461089	625.62880172226
100616246	0.0517241379310345	1	0	Inf	0.223403795622112	431.914004869417	0.0752089392473376	1.58496250072116	0	Inf	0.274304831183215	364.723706953394
100616247	0.158102155197281	1.58496250072116	0	Inf	0.409844372510139	259.227568402677	0.163047061767354	2	0	Inf	0.418570231583587	256.71743301994
100616249	1.35284680271285	5.08746284125034	0	Inf	1.09595124412329	81.0107428221434	1.04877159320172	5.04439411935845	0	Inf	1.18443681027884	112.935630403848
100616251	0	0	0	NA	0	NA	0	0	0	NA	0	NA
100616252	0	0	0	NA	0	NA	0.0293922061796085	1.58496250072116	0	Inf	0.184762023614627	628.608898854314
100616253	0.209826293128316	2	0	Inf	0.48613480923383	231.684409987905	0.0790432271031261	1.58496250072116	0	Inf	0.29621847378712	374.755035495515
100616255	0	0	0	NA	0	NA	0.00199203187250996	1	0	Inf	0.0446321842677454	2240.53565024082
100616258	0.14801659484002	1.58496250072116	0	Inf	0.380244363085115	256.893062224605	0.0886648904468665	3	0	Inf	0.32255895018194	363.79557743348
100616260	0.0344827586206897	1	0	Inf	0.18405922400992	533.771749628767	0.0270616782882892	2	0	Inf	0.17951183662617	663.343325250648
100616261	0.216982112081399	2	0	Inf	0.473534570234718	218.236685822781	0.0703981075754674	1.58496250072116	0	Inf	0.270139189200765	383.730754283662
100616262	0.90173855377662	3.58496250072116	0	Inf	1.02856587933431	114.064755801614	0.992152460044311	3.70043971814109	0	Inf	0.972487379318757	98.0179376136732
100616264	0	0	0	NA	0	NA	0.00199203187250996	1	0	Inf	0.0446321842677455	2240.53565024083
100616266	0.530284751772761	2.32192809488736	0	Inf	0.697298122097573	131.495035406257	0.359408721120642	2.32192809488736	0	Inf	0.601201766759476	167.27523051887
100616267	0.0689655172413793	1	0	Inf	0.255608593705383	370.632460872806	0.0874996265012068	1.58496250072116	0	Inf	0.298756992269072	341.438020041093
100616268	0	0	0	NA	0	NA	0.0250696464157792	1.58496250072116	0	Inf	0.162297658877546	647.387107842865
100616269	1.78102373364671	4.08746284125034	0	Inf	1.1138041031895	62.5372970695309	1.53275407264242	5.61470984411521	0	Inf	1.10192719747485	71.8919764848619
100616271	0.120689655172414	1	0	Inf	0.328611443719994	272.278053367995	0.128320050995887	2.32192809488736	0	Inf	0.362157383449565	282.229768955728
100616272	0	0	0	NA	0	NA	0.0139442231075697	1	0	Inf	0.117376430443454	841.756686894482
100616274	0.375084267278681	2	0	Inf	0.567796639336713	151.378420496333	0.164212325713014	2	0	Inf	0.412132354963152	250.97528652229
100616275	0.0172413793103448	1	0	Inf	0.131306432859723	761.577310586391	0.00398406374501992	1	0	Inf	0.0630564153911078	1582.71602631681
100616276	1.26244880973258	5.52356195605701	0	Inf	1.71487968261192	135.837561839452	0.610094694597812	5.12928301694497	0	Inf	1.10809976469138	181.627503812643
100616277	0.29603318968004	2	0	Inf	0.528840913840437	178.642440198013	0.167031125512374	2	0	Inf	0.416993239002275	249.650020451658
100616278	0.0172413793103448	1	0	Inf	0.131306432859723	761.577310586391	0.00199203187250996	1	0	Inf	0.0446321842677457	2240.53565024083
100616280	0	0	0	NA	0	NA	0.00199203187250996	1	0	Inf	0.0446321842677455	2240.53565024082
100616283	0.442753448375332	2	0	Inf	0.645185588677816	145.721188856981	0.303732445269404	2.58496250072116	0	Inf	0.535715302505069	176.377371218903
100616284	1.95673480101356	3.70043971814109	0	Inf	0.953023661066554	48.7047943631862	1.4349211595738	3.70043971814109	0	Inf	0.963918254961285	67.1756945341575
100616285	2.6422622757281	4.95419631038687	0	Inf	1.49671193236121	56.6450933395238	1.99861674755509	5.04439411935845	0	Inf	1.41076250102203	70.5869448331108
100616286	0	0	0	NA	0	NA	0.0282269422339488	1.58496250072116	0	Inf	0.176595880461089	625.628801722259
100616287	0.0172413793103448	1	0	Inf	0.131306432859723	761.577310586391	0.0154479830720388	2.58496250072116	0	Inf	0.164677426272919	1066.01247234008
100616288	0.482477692976886	2.32192809488736	0	Inf	0.729450774713851	151.188497485374	0.211500360961665	2.32192809488736	0	Inf	0.486432580463005	229.991371291878
100616289	0	0	0	NA	0	NA	0	0	0	NA	0	NA
100616290	0.0172413793103448	1	0	Inf	0.131306432859723	761.577310586391	0.0322110059789688	1.58496250072116	0	Inf	0.186914022238965	580.279989892289
100616291	0	0	0	NA	0	NA	0	0	0	NA	0	NA
100616292	0.0344827586206897	1	0	Inf	0.18405922400992	533.771749628767	0.0954677539912466	1.58496250072116	0	Inf	0.309481752219201	324.17412087392
100616293	0.0689655172413793	2	0	Inf	0.316896627426499	459.500109768423	0.00597609561752988	1	0	Inf	0.0771507546845655	1290.98929505506
100616294	2.70109733624104	4.4594316186373	1	4.4594316186373	0.755848633047135	27.9830209339663	2.75187736275182	5.20945336562895	0	Inf	0.896516843562562	32.5783719760704
100616295	0.0517241379310345	1	0	Inf	0.223403795622112	431.914004869417	0.0111254233082095	1.58496250072116	0	Inf	0.113464504255607	1019.86685011689
100616299	1.07879822058685	2.58496250072116	0	Inf	0.896782553665085	83.1279229564589	0.843644174826749	3.4594316186373	0	Inf	0.853217508953522	101.134759702304
100616300	0.172413793103448	1	0	Inf	0.381038794105574	221.002500581233	0.060002409793644	3.4594316186373	0	Inf	0.312002167289871	519.982727965237
100616301	0.123619396576592	1.58496250072116	0	Inf	0.377848722518538	305.654883442528	0.110238745025667	2	0	Inf	0.343016526025832	311.157865545338
100616302	0	0	0	NA	0	NA	0.0111254233082095	1.58496250072116	0	Inf	0.113464504255607	1019.86685011689
100616304	0.0517241379310345	1	0	Inf	0.223403795622112	431.914004869417	0.0667525398492569	2	0	Inf	0.278417878971546	417.089566330029
100616305	0.0517241379310345	1	0	Inf	0.223403795622112	431.914004869417	0.0199203187250996	2	0	Inf	0.153474703636089	770.443012253167
100616306	2.03715854190023	4.16992500144231	0	Inf	1.12437357492695	55.1932287939725	1.28749767365999	4.16992500144231	0	Inf	1.03456191991078	80.3544690663258
100616307	0.306118750037301	2	0	Inf	0.578886020609603	189.105051728803	0.035029805778329	2	0	Inf	0.199280684044589	568.888920782636
100616308	0.0790510775986407	1.58496250072116	0	Inf	0.300574301240111	380.227961933917	0.295426478725811	3	0	Inf	0.577554847508772	195.498673646247
100616309	0.0962924569089855	1.58496250072116	0	Inf	0.32374769166022	336.21293095286	0.0556271165410474	1.58496250072116	0	Inf	0.248778067028836	447.224451846721
100616310	0.0344827586206897	1	0	Inf	0.18405922400992	533.771749628767	0.0262349103614389	2.58496250072116	0	Inf	0.188748507056512	719.455505874119
100616311	0	0	0	NA	0	NA	0.00597609561752988	1	0	Inf	0.0771507546845655	1290.98929505506
100616312	0	0	0	NA	0	NA	0.0099601593625498	1	0	Inf	0.0994013940149249	997.989995909846
100616313	0	0	0	NA	0	NA	0.00398406374501992	1	0	Inf	0.0630564153911079	1582.71602631681
100616317	0.237153232795922	1.58496250072116	0	Inf	0.482579006315801	203.488268165872	0.335081639274832	2.8073549220576	0	Inf	0.606798428296536	181.089727748062
100616318	5.88188582214206	7.29462074889163	0	Inf	1.45792642071439	24.786717471225	4.66671322437367	7.4178525148859	0	Inf	1.39245653820741	29.8380567062655
100616319	0.0172413793103448	1	0	Inf	0.131306432859723	761.577310586391	0.00913339143569952	1.58496250072116	0	Inf	0.104492212618523	1144.06804256846
100616321	0.189655172413793	1	0	Inf	0.395452064286198	208.511088441813	0.188116708183133	2	0	Inf	0.444232149831698	236.147099384301
100616322	0.522709136661803	3.8073549220576	0	Inf	0.780480592662339	149.314511249364	0.229428647814254	2.58496250072116	0	Inf	0.494977787855725	215.743671320619
100616323	1.78735586091085	3.70043971814109	0	Inf	0.975158067173304	54.5586969276704	1.47306163121846	5.4262647547021	0	Inf	1.01604399496539	68.9749819988829
100616325	0.0172413793103448	1	0	Inf	0.131306432859723	761.577310586391	0.0159362549800797	1	0	Inf	0.125353870043366	786.595534522121
100616326	0.14801659484002	1.58496250072116	0	Inf	0.380244363085115	256.893062224605	0.0210855826707593	1.58496250072116	0	Inf	0.15010918199961	711.90435826929
100616327	0.172413793103448	1	0	Inf	0.381038794105574	221.002500581233	0.126851992043365	1.58496250072116	0	Inf	0.354663688300012	279.588583976488
100616328	0.14801659484002	1.58496250072116	0	Inf	0.380244363085115	256.893062224605	0.0592726842672579	2	0	Inf	0.255762592378529	431.501619237128
100616330	0.0689655172413793	2	0	Inf	0.316896627426499	459.500109768423	0.0361950697239887	1.58496250072116	0	Inf	0.196610756397236	543.197617511233
100616331	0.0618096982882959	1.58496250072116	0	Inf	0.274357964344185	443.875268674684	0.0210855826707593	1.58496250072116	0	Inf	0.15010918199961	711.904358269294
100616332	0	0	0	NA	0	NA	0.0250696464157792	2	0	Inf	0.174162412836973	694.714276972619
100616333	0	0	0	NA	0	NA	0.00398406374501992	1	0	Inf	0.0630564153911077	1582.7160263168
100616334	0	0	0	NA	0	NA	0.00199203187250996	1	0	Inf	0.0446321842677454	2240.53565024082
100616336	0	0	0	NA	0	NA	0.00398406374501992	2	0	Inf	0.0892643685354909	2240.53565024082
100616337	0	0	0	NA	0	NA	0.00597609561752988	1	0	Inf	0.0771507546845654	1290.98929505506
100616338	0.0517241379310345	1	0	Inf	0.223403795622112	431.914004869417	0.033037773905819	1.58496250072116	0	Inf	0.184012582487412	556.97633566952
100616339	0	0	0	NA	0	NA	0.00199203187250996	1	0	Inf	0.0446321842677454	2240.53565024082
100616341	0.103448275862069	1	0	Inf	0.307203297018	296.9631871174	0.127678759970215	2.58496250072116	0	Inf	0.361774102985374	283.347130775525
100616342	0	0	0	NA	0	NA	0	0	0	NA	0	NA
100616343	1.39875984217783	2.8073549220576	0	Inf	0.85711091428611	61.2764885322708	0.924565027974923	3.32192809488736	0	Inf	0.854297796648037	92.3999687203407
100616344	0	0	0	NA	0	NA	0.00199203187250996	1	0	Inf	0.0446321842677454	2240.53565024082
100616347	0	0	0	NA	0	NA	0.00398406374501992	1	0	Inf	0.0630564153911079	1582.71602631681
100616348	0.0862068965517241	2	0	Inf	0.339477553123045	393.793961622733	0.122682451397167	2.32192809488736	0	Inf	0.382878871440281	312.089355144009
100616349	0.120689655172414	1	0	Inf	0.328611443719994	272.278053367995	0.0562684075667194	2.32192809488736	0	Inf	0.26940639118347	478.788014151681
100616350	0.0862068965517241	1	0	Inf	0.283120627606263	328.419928023266	0.0675793077761072	1.58496250072116	0	Inf	0.269055846431682	398.133475002546
100616351	0	0	0	NA	0	NA	0.0111254233082095	1.58496250072116	0	Inf	0.113464504255607	1019.86685011689
100616352	0.29603318968004	2	0	Inf	0.528840913840437	178.642440198013	0.190785732093262	2	0	Inf	0.436391471588499	228.733808760488
100616354	0.474306465591844	2	0	Inf	0.6757007099927	142.46078411551	0.499812279996903	3.16992500144231	0	Inf	0.716625613914401	143.378952977874
100616356	0.0172413793103448	1	0	Inf	0.131306432859723	761.577310586391	0.0393523655421583	1.58496250072116	0	Inf	0.20840098781017	529.576773693337
100616357	0	0	0	NA	0	NA	0	0	0	NA	0	NA
100616359	1.22360414630992	3.16992500144231	0	Inf	0.895177121650468	73.1590461139001	1.02631914696279	4	0	Inf	0.87759443530362	85.5089216547019
100616360	0.11353383621933	1.58496250072116	0	Inf	0.344492764027206	303.427397063989	0.0473204930321982	1.58496250072116	0	Inf	0.225217683110205	475.941117006031
100616362	0.140860775886937	1.58496250072116	0	Inf	0.394554829817528	280.102695255791	0.139142679297234	1.58496250072116	0	Inf	0.372192075076196	267.489512891386
100616363	0.0344827586206897	1	0	Inf	0.18405922400992	533.771749628767	0.0171015189257394	1.58496250072116	0	Inf	0.136723056109329	799.479021150271
100616365	0.0172413793103448	1	0	Inf	0.131306432859723	761.577310586391	0.0051493276906796	1.58496250072116	0	Inf	0.0835680762771916	1622.89295413169
100616366	0	0	0	NA	0	NA	0.0119521912350598	1	0	Inf	0.108779170291929	910.119058109138
100616368	0.0344827586206897	1	0	Inf	0.18405922400992	533.771749628767	0.0473204930321982	1.58496250072116	0	Inf	0.225217683110205	475.94111700603
100616369	0	0	0	NA	0	NA	0.00398406374501992	2	0	Inf	0.0892643685354907	2240.53565024082
100616370	0	0	0	NA	0	NA	0.00597609561752988	1	0	Inf	0.0771507546845654	1290.98929505506
100616371	0	0	0	NA	0	NA	0	0	0	NA	0	NA
100616373	0	0	0	NA	0	NA	0	0	0	NA	0	NA
100616374	1.15238731100836	5.39231742277876	0	Inf	1.62541429003969	141.047569208084	0.541914627074155	5.16992500144231	0	Inf	1.03025681071078	190.114228190006
100616375	0	0	0	NA	0	NA	0.00597609561752988	1	0	Inf	0.0771507546845656	1290.98929505506
100616376	0	0	0	NA	0	NA	0	0	0	NA	0	NA
100616377	0.0344827586206897	1	0	Inf	0.18405922400992	533.771749628767	0.0119521912350598	1	0	Inf	0.108779170291929	910.119058109137
100616379	0.120689655172414	1	0	Inf	0.328611443719994	272.278053367995	0.112081001008945	2.58496250072116	0	Inf	0.361502410701705	322.536743468997
100616380	0.249859536143615	2.32192809488736	0	Inf	0.558736586128895	223.620276717292	0.448700674493096	3.58496250072116	0	Inf	0.73576223544308	163.976182178527
100616381	0.0172413793103448	1	0	Inf	0.131306432859723	761.577310586391	0	0	0	NA	0	NA
100616382	0	0	0	NA	0	NA	0	0	0	NA	0	NA
100616383	0.123619396576592	1.58496250072116	0	Inf	0.377848722518539	305.654883442529	0.0111254233082095	1.58496250072116	0	Inf	0.113464504255607	1019.86685011689
100616384	0.120689655172414	1	0	Inf	0.328611443719994	272.278053367995	0.120537400407026	2.58496250072116	0	Inf	0.378959787509997	314.391870266275
100616386	0.0517241379310345	1	0	Inf	0.223403795622112	431.914004869417	0.0139442231075697	1	0	Inf	0.117376430443454	841.756686894483
100616389	0	0	0	NA	0	NA	0.00398406374501992	1	0	Inf	0.063056415391108	1582.71602631681
100616390	0.0790510775986407	1.58496250072116	0	Inf	0.300574301240111	380.227961933917	0.073555403393637	1.58496250072116	0	Inf	0.278449195402336	378.557091057192
100616391	0.0618096982882959	1.58496250072116	0	Inf	0.274357964344185	443.875268674684	0.0099601593625498	1	0	Inf	0.0994013940149241	997.989995909838
100616392	0	0	0	NA	0	NA	0.00796812749003984	1	0	Inf	0.0889967086569839	1116.90869364515
100616395	0	0	0	NA	0	NA	0.00199203187250996	1	0	Inf	0.0446321842677453	2240.53565024081
100616397	0.0172413793103448	1	0	Inf	0.131306432859723	761.577310586391	0.0310457420333091	1.58496250072116	0	Inf	0.178864568148959	576.132366097273
100616398	0.0689655172413793	1	0	Inf	0.255608593705383	370.632460872806	0.0365335657427981	1.58496250072116	0	Inf	0.206570728483536	565.427229134505
100616399	0.18249935346071	2	0	Inf	0.450737355271256	246.980247723615	0.154744338452161	3	0	Inf	0.452154192791891	292.194336358014
100616401	1.95333060710933	3.70043971814109	0	Inf	1.04057218070699	53.271687696887	1.69404601915017	4.70043971814109	0	Inf	0.974165679381517	57.5052665848011
100616402	0	0	0	NA	0	NA	0.0111254233082095	1.58496250072116	0	Inf	0.113464504255607	1019.86685011689
100616404	0.185429094864888	1.58496250072116	0	Inf	0.449991214946937	242.675625027896	0.0521313247040684	1.58496250072116	0	Inf	0.230680410732067	442.498655158987
100616405	0.0517241379310345	1	0	Inf	0.223403795622112	431.914004869417	0.0441631972140285	1.58496250072116	0	Inf	0.214471999332446	485.635128029902
100616407	0.0517241379310345	1	0	Inf	0.223403795622112	431.914004869417	0.0139442231075697	1	0	Inf	0.117376430443453	841.756686894479
100616409	0.0689655172413793	1	0	Inf	0.255608593705383	370.632460872805	0.047808764940239	2	0	Inf	0.222723971202411	465.864306431709
100616410	0.0689655172413793	1	0	Inf	0.255608593705383	370.632460872806	0.163724053804973	2	0	Inf	0.408768882801491	249.669412222357
100616413	0.0689655172413793	1	0	Inf	0.255608593705383	370.632460872805	0.0210855826707593	1.58496250072116	0	Inf	0.15010918199961	711.904358269293
100616415	0	0	0	NA	0	NA	0.00398406374501992	1	0	Inf	0.0630564153911079	1582.71602631681
100616416	0.155172413793103	1	0	Inf	0.365231199928332	235.371217731592	0.042509661360328	2.58496250072116	0	Inf	0.249994809204031	588.089392397131
100616417	1.21403147118359	3	0	Inf	0.915212270987922	75.3862064296948	1.02962709213606	4.52356195605701	0	Inf	0.885135319005334	85.966591765669
100616420	0.385169827635942	1.58496250072116	0	Inf	0.553201025289628	143.625223368354	0.347375569757101	2.8073549220576	0	Inf	0.609212190606389	175.375657831198
100616421	0.645423922550565	2.58496250072116	0	Inf	0.733196727012739	113.599248710106	0.368586669952812	3.70043971814109	0	Inf	0.664923365796946	180.398104435538
100616422	1.10628825441126	5.49185309632967	0	Inf	1.5981013703788	144.45614549431	0.511083252197541	5.04439411935845	0	Inf	1.02108174756498	199.787753399189
100616423	0.0517241379310345	1	0	Inf	0.223403795622112	431.914004869417	0.0677535365435381	4.08746284125034	0	Inf	0.318941084735177	470.737176250905
100616425	0.123619396576592	1.58496250072116	0	Inf	0.377848722518539	305.654883442529	0.0894916583737168	2	0	Inf	0.308042997589692	344.214201845837
100616426	0.106378017266247	1.58496250072116	0	Inf	0.359528635588167	337.972679720403	0.131174551807194	2	0	Inf	0.38036453320941	289.968235430669
100616428	0.313274568990385	2	0	Inf	0.535282133084484	170.866768665449	0.183982868548882	4.16992500144231	0	Inf	0.459030508702524	249.49633208951
100616429	0.548822467227833	2.32192809488736	0	Inf	0.760817116358438	138.627181245224	0.652226593088532	3.4594316186373	0	Inf	0.796048073475083	122.05084581196
100616430	0.340601508657991	2	0	Inf	0.558942828879334	164.104625103286	0.559364202626806	3.58496250072116	0	Inf	0.750136028867948	134.105118873404
100616431	0	0	0	NA	0	NA	0.00199203187250996	1	0	Inf	0.0446321842677455	2240.53565024082
100616432	0.192584913817971	2	0	Inf	0.475229459141149	246.763596233883	0.146248337848477	2.32192809488736	0	Inf	0.395178091347244	270.210312924496
100616433	0	0	0	NA	0	NA	0.0179282868525896	2	0	Inf	0.147085086909147	820.407929204353
100616434	0.309048491441479	1.58496250072116	0	Inf	0.546454190305686	176.818268148434	0.292628888576251	4.08746284125034	0	Inf	0.570509620750058	194.960116045207
100616435	0.373478932720207	2.58496250072116	0	Inf	0.669111506051788	179.156425552136	0.0679884432263676	4.52356195605701	0	Inf	0.371218759324506	546.002734742038
100616436	0.340601508657991	2.58496250072116	0	Inf	0.661970727355578	194.353433713144	0.130126605967219	2.32192809488736	0	Inf	0.380091428563419	292.093554379779
100616437	0.0689655172413793	1	0	Inf	0.255608593705383	370.632460872805	0.0322110059789688	1.58496250072116	0	Inf	0.186914022238965	580.27998989229
100616438	0.0517241379310345	1	0	Inf	0.223403795622112	431.914004869417	0.0776892430278884	2	0	Inf	0.275297405945613	354.357173806918
100616440	0.175343534507626	1.58496250072116	0	Inf	0.423870670071148	241.737268078575	0.213108637698831	3	0	Inf	0.529420324392014	248.427435935375
100616441	0.0517241379310345	1	0	Inf	0.223403795622112	431.914004869417	0.0541233565765783	2	0	Inf	0.242877316057786	448.747696780672
100616447	0	0	0	NA	0	NA	0	0	0	NA	0	NA
100616449	0.11353383621933	1.58496250072116	0	Inf	0.344492764027206	303.427397063989	0.0270616782882892	1.58496250072116	0	Inf	0.168025246676912	620.89736226605
100616450	0	0	0	NA	0	NA	0	0	0	NA	0	NA
100616451	0	0	0	NA	0	NA	0.00199203187250996	1	0	Inf	0.0446321842677452	2240.53565024081
100616454	0.0172413793103448	1	0	Inf	0.131306432859723	761.577310586391	0.0171015189257394	1.58496250072116	0	Inf	0.13672305610933	799.479021150276
100616455	0	0	0	NA	0	NA	0.00199203187250996	1	0	Inf	0.0446321842677452	2240.53565024081
100616456	0.0172413793103448	1	0	Inf	0.131306432859723	761.577310586391	0.00714135956318956	1.58496250072116	0	Inf	0.0946313851045971	1325.11721706856
100616457	0	0	0	NA	0	NA	0.0190935507982493	1.58496250072116	0	Inf	0.143586059238895	752.013393192741
100616460	0.0172413793103448	1	0	Inf	0.131306432859723	761.577310586391	0	0	0	NA	0	NA
100616463	0.0689655172413793	1	0	Inf	0.255608593705383	370.632460872806	0.0401791334690086	2	0	Inf	0.215255509635704	535.739551978486
100616464	0	0	0	NA	0	NA	0	0	0	NA	0	NA
100616465	0	0	0	NA	0	NA	0	0	0	NA	0	NA
100616467	0.895289144841748	3.58496250072116	0	Inf	1.08059837500736	120.698254997648	0.453302472619571	3.4594316186373	0	Inf	0.744423421660033	164.22222834085
100616468	0.288877370726957	1.58496250072116	0	Inf	0.507767914549618	175.772824735917	0.324489746991198	2.32192809488736	0	Inf	0.570137767342094	175.702860453572
100616469	0	0	0	NA	0	NA	0.0754792764706532	3.32192809488736	0	Inf	0.346532116601149	459.108953880716
100616470	0	0	0	NA	0	NA	0.037021837650839	1.58496250072116	0	Inf	0.193837476752304	523.576054166808
100616471	0	0	0	NA	0	NA	0.00796812749003984	1	0	Inf	0.0889967086569838	1116.90869364515
100616473	0	0	0	NA	0	NA	0.00398406374501992	1	0	Inf	0.0630564153911078	1582.71602631681
100616474	0.0689655172413793	1	0	Inf	0.255608593705383	370.632460872805	0.0803582669380172	2	0	Inf	0.305657839308161	380.368879214287
100616475	0	0	0	NA	0	NA	0.00199203187250996	1	0	Inf	0.0446321842677454	2240.53565024082
100616476	0	0	0	NA	0	NA	0.0142827191263791	1.58496250072116	0	Inf	0.133446605321828	934.322128307922
100616478	0.103448275862069	1	0	Inf	0.307203297018	296.9631871174	0.0099601593625498	1	0	Inf	0.0994013940149243	997.98999590984
100616479	1.16723413467211	3.16992500144231	0	Inf	0.889578783053473	76.2125401090476	0.993015941384102	4.39231742277876	0	Inf	0.979946597981961	98.6838737569587
100616480	0.349081734456779	2.32192809488736	0	Inf	0.633621080469444	181.5108090532	0.155720225302986	3.32192809488736	0	Inf	0.419469536444827	269.373830938571
100616481	0.254394612106267	2	0	Inf	0.526203791208617	206.845493641512	0.173684213167522	2.58496250072116	0	Inf	0.442718817057824	254.898708975243
100616482	0.439823706971155	1.58496250072116	0	Inf	0.590165498134722	134.182284579177	0.561206458610085	3.32192809488736	0	Inf	0.719113931156873	128.137144561356
100616484	0.313274568990385	1.58496250072116	0	Inf	0.50143717722286	160.063160836477	0.0919719621542676	2	0	Inf	0.302279674014528	328.665026747504
100616485	0.0172413793103448	1	0	Inf	0.131306432859723	761.577310586391	0.00199203187250996	1	0	Inf	0.0446321842677454	2240.53565024082
100616486	0.0689655172413793	1	0	Inf	0.255608593705383	370.632460872806	0.0835155627561869	2	0	Inf	0.299897375440263	359.091605855277
100616488	0	0	0	NA	0	NA	0.0488242529966673	1.58496250072116	0	Inf	0.240076357266321	491.715372035919
100616490	0.137931034482759	1	0	Inf	0.347839238026982	252.183447569562	0.183982868548882	2	0	Inf	0.438198887361925	238.173744554647
100616491	0.0517241379310345	1	0	Inf	0.223403795622112	431.914004869417	0.0177428099514114	2.32192809488736	0	Inf	0.159499109549093	898.95067346086
100616492	0.0689655172413793	1	0	Inf	0.255608593705383	370.632460872806	0.00597609561752988	1	0	Inf	0.0771507546845656	1290.98929505506
100616493	0.0689655172413793	1	0	Inf	0.255608593705383	370.632460872805	0.0131174551807194	1.58496250072116	0	Inf	0.121744867370179	928.113461741608
100616494	0.0962924569089855	1.58496250072116	0	Inf	0.32374769166022	336.21293095286	0.0612647161397679	2	0	Inf	0.266761942560581	435.425085381929
100616495	0	0	0	NA	0	NA	0	0	0	NA	0	NA
100616498	0	0	0	NA	0	NA	0.0139442231075697	1	0	Inf	0.117376430443453	841.75668689448
100616499	0.0689655172413793	1	0	Inf	0.255608593705383	370.632460872805	0.0791930029923575	2	0	Inf	0.287420941004059	362.937292618889
100616530	3.67748624399611	4.85798099512757	2	2.42899049756379	0.743277054868987	20.2115522820097	3.02287312890421	10.2008986050384	0	Inf	1.20259200827889	39.7830791103969
10062	10.4454205885629	11.5333297323058	9.44086916761087	1.22163855123357	0.396097815498496	3.79207148376771	9.87562283579781	11.9285183752579	8.10328780841202	1.47205907741237	0.629389547706051	6.37316307205048
100628307	0.481462284544928	2	0	Inf	0.636820316996965	132.267954819946	0.291755773779332	5.24792751344359	0	Inf	0.60917164382399	208.795060311209
10063	10.7321735675551	12.3046365238073	9.62205181945638	1.27879549546039	0.543471289281261	5.06394427801887	10.703230045609	12.8795832496128	8.59991284218713	1.49764113729521	0.605872559333943	5.66065156735093
100631378	6.37358928846795	8.08214904135387	2	4.04107452067694	0.986445835835004	15.4770850644523	5.77454858718838	8.28540221886225	0	Inf	0.932164237339407	16.1426338918948
100631383	3.43835416380823	4.75488750216347	0	Inf	1.13695167157378	33.0667411618391	2.99518489370553	5.8073549220576	0	Inf	1.24930210369268	41.7103500461064
100652730	1.05088135479273	2.58496250072116	0	Inf	0.824842674492002	78.4905613493059	0.498824148716962	5.93073733756289	0	Inf	0.887106349709031	177.839495539817
100652739	3.03756368599567	5.18860526519427	0.5	10.3772105303885	1.17299866400063	38.6164303125101	3.02877027737361	6.1718704592361	0	Inf	1.22989876984961	40.6071988700349
100652740	0.980706904332108	3.16992500144231	0	Inf	0.892857722057962	91.0422592228027	1.30675237892235	4.16992500144231	0	Inf	0.945431196368492	72.3496824354868
100652748	8.62532221897949	9.59432460392485	6.32192809488736	1.51762634119232	0.619278974678481	7.17977785590196	8.2727664052941	9.7632123668144	4.32192809488736	2.25899463213278	0.687593231855493	8.31152722280992
100652749	0	0	0	NA	0	NA	0.0250696464157792	1.58496250072116	0	Inf	0.162297658877546	647.387107842868
100652759	3.32354422927258	5.64385618977472	0	Inf	1.4591168335732	43.9024346576111	1.61763588692541	5.32192809488736	0	Inf	1.18631383382398	73.3362707524227
100652770	3.88807708502449	5.28540221886225	0	Inf	0.762755084310884	19.617797374665	3.89146626704896	5.85798099512757	0	Inf	0.813344086963307	20.9007101988859
100652791	1.76069204184633	4.24792751344359	0	Inf	1.07921481323992	61.2949219733059	2.2128897585473	5.64385618977472	0	Inf	1.19915724469164	54.1896513398323
100652824	1.60525874534648	5.08746284125034	0	Inf	1.23861391402365	77.1597673966452	1.37118667229382	6.10852445677817	0	Inf	1.03317689983652	75.3491060490065
100652833	0.42258232766081	3.16992500144231	0	Inf	0.684918374670167	162.07927540688	0.293949811873539	3.4594316186373	0	Inf	0.634861011811663	215.97598847411
100652846	3.39269768014375	6.16992500144231	1	6.16992500144231	0.892461343560568	26.3053601499428	2.73431006949729	5.75488750216347	0	Inf	1.05567467852836	38.6084478971489
100652853	8.01802788379188	9.65642486327778	6.20945336562895	1.55511673808983	0.599645249771351	7.47871245226659	7.43282614460689	9.96578428466209	4.75488750216347	2.09590327428938	0.854245399105574	11.4928747489324
100652856	0.0344827586206897	1	0	Inf	0.18405922400992	533.771749628767	0.0262349103614389	2	0	Inf	0.182457719136419	695.476815520601
100652865	5.74038719995486	6.78135971352466	3.4594316186373	1.96025256778913	0.621714563534721	10.8305335838602	4.81177656700772	6.65821148275179	1.58496250072116	4.20086373003922	0.863102880601839	17.937301713462
100652911	0.390720312030552	2.32192809488736	0	Inf	0.600954760580483	153.806890012284	0.259521402675698	3.32192809488736	0	Inf	0.563975021701157	217.313491637493
100652929	0.836999114084146	2.8073549220576	0	Inf	0.744756745052853	88.9793946637297	0.707191602657302	3.32192809488736	0	Inf	0.788446534073632	111.48980433464
100652997	0.0172413793103448	1	0	Inf	0.131306432859723	761.577310586391	0.333314685509104	3.8073549220576	0	Inf	0.669637356637844	200.902446171864
100652999	3.67080083714536	5.78135971352466	1.58496250072116	3.64763185936206	0.875519249687504	23.8509057976668	2.36233354161601	7.56985560833095	0	Inf	1.55361087927837	65.7659408338918
100653049	0.160722898187713	3.32192809488736	0	Inf	0.522090248424444	324.838746881405	0.292247773674905	3.58496250072116	0	Inf	0.648728860372903	221.979059828373
100653233	1.63235301284304	5.6724253419715	0	Inf	1.54954596537806	94.9271360536924	1.547758515499	7.20945336562895	0	Inf	1.46481756540959	94.6412215304359
100653515	2.00065346891184	5.24792751344359	0	Inf	1.20684188330447	60.3223847636583	1.64468216079218	5.90689059560852	0	Inf	1.11820263623012	67.988980660648
10066	12.7714932218542	13.5986341147798	11.3766680618577	1.19530903431837	0.383994783973698	3.00665534799499	12.8262423105229	14.0680224785928	10.9736973663054	1.28197653069862	0.420721278609246	3.28016006889312
10067	11.9504324721488	12.653964643249	10.9520131648895	1.15540078821451	0.352033865198199	2.94578347703009	11.9755425442585	13.3243212081546	9.71938882094208	1.37090113932319	0.463133869481331	3.8673310020795
10068	9.2239487686904	11.2185632361903	7.10852445677817	1.57818451697006	0.994403174839276	10.7806667163489	9.13164408774345	12.5394011790281	6.4757334309664	1.9363677199969	0.795463701729629	8.71106773420249
10069	10.1859406291981	11.0993478104032	8.90388184573618	1.24657402273575	0.40333439636543	3.9597167414197	10.2179371172815	11.5703301010308	6.56985560833095	1.76112395626457	0.532540175605889	5.21181692051333
1007	0.11353383621933	2	0	Inf	0.392126234477305	345.382704870269	0.283899171988518	3.8073549220576	0	Inf	0.631573124662849	222.463884004703
10071	3.27081157581971	5.08746284125034	1	5.08746284125034	1.02664184808169	31.3879850392912	2.73111833370869	8.14974711950468	0	Inf	1.34916028700557	49.399554400614
10072	10.8147706949011	11.635718120331	9.47370574961942	1.22821189805251	0.398095301178064	3.68103321289796	10.9856650275736	12.2351167143963	8.58496250072116	1.42517998341501	0.526286522357982	4.79066602738225
10073	10.1714604921124	10.8879821330585	8.70735913208088	1.2504344851177	0.382345523265309	3.75900317915804	10.1312309503564	11.5102696708982	8.07146236255662	1.42604513951451	0.443957679626139	4.38207046904326
10075	14.1478512977611	15.2504094585099	11.8053408284164	1.29182288594336	0.631365158271127	4.46262223841043	13.8839975390508	15.6854879655347	10.0430272835945	1.56182867203371	0.635305184598183	4.57580882459315
100750225	4.17358152087813	5.61470984411521	2.32192809488736	2.41812391024434	0.687550166849666	16.4738645551844	4.20143850134008	7.36632221424582	1	7.36632221424582	0.891612768058043	21.221607022777
100750246	3.03172222696118	4.39231742277876	0	Inf	0.945023913966147	31.1711906045358	2.52477587784608	6	0	Inf	0.961757443635299	38.0927848714948
10076	10.2674238553469	11.5206186805563	6.79441586635011	1.69560105050577	0.785151606736519	7.64701660122508	11.3234410351136	14.3516294332418	6.8073549220576	2.10825344022225	1.35159922700102	11.9362941248138
10077	6.69414686089088	9.7431513941125	4.32192809488736	2.25435296011477	1.02879204954386	15.36853120977	6.43819091608422	9.60917873814198	2.8073549220576	3.42285852873177	0.946359740950872	14.6991562270486
100775107	3.9357682993287	5.7279204545632	0	Inf	1.1408488733085	28.986687897839	3.1042693110272	5.7279204545632	0	Inf	1.20943998823916	38.9605368304516
10078	11.2017411140037	12.5144675028193	9.03342300153745	1.3853516547038	0.459449903738631	4.10159366354449	11.1692261264231	12.6510516911789	9.4594316186373	1.337400829269	0.466621945272681	4.1777464256793
10079	13.3202107944417	14.609582765481	9.16239132875691	1.59451634854622	0.846734370397696	6.35676404423739	13.0740107127919	15.2562824139045	10.3901689562002	1.46833824148745	0.716562473181729	5.48081601677616
1008	0.914444857124313	3.32192809488736	0	Inf	1.04005383832707	113.736091380924	0.847428398599996	10.5117526537674	0	Inf	1.1987027138042	141.451798852213
10081	10.8459742825565	11.6461086415061	9.211888294546	1.26424770569584	0.446997654751834	4.12132320349253	10.7090953029667	12.0814834380937	7.4594316186373	1.61962520145748	0.490664401496499	4.58175399149329
10082	8.53519810214907	10.3663222142458	4.70043971814109	2.20539414094336	1.1514238801794	13.4903005928999	7.80397467983304	12.791162888555	3	4.26372096285167	1.95339077133996	25.0307164166985
100820709	4.70237800997882	6	2.32192809488736	2.58405934844036	0.786349061089387	16.722370243751	3.97541607559419	6.96578428466209	0	Inf	0.846693568276497	21.2982377737642
100820829	6.68112174157767	8.64385618977473	4.58496250072116	1.88526213429557	0.686331856405076	10.2727039403267	5.36092857963914	9.5077946401987	2	4.75389732009935	0.944817478526093	17.6241385142589
10083	6.11953923314827	10.2215871212648	2	5.1107935606324	2.34055717548068	38.2472778800464	3.69283557252056	10.8161836814323	0	Inf	2.30794421236398	62.4978872478928
10084	11.6811852413753	12.5008418795569	10.4757334309664	1.19331424018525	0.360547698883996	3.08656777059678	11.8235680789571	13.2683957935566	10.4115109880121	1.27439675267441	0.469289456318384	3.96910182429279
100846978	5.10282923599273	6.6724253419715	1	6.6724253419715	0.974120889124421	19.0898194721758	3.36763375526336	6.93073733756289	0	Inf	1.32679597039638	39.3984639310226
100846991	0	0	0	NA	0	NA	0.00913339143569952	1.58496250072116	0	Inf	0.104492212618523	1144.06804256846
100846992	0.103448275862069	2	0	Inf	0.3598077055831	347.814115396997	0.0139442231075697	1	0	Inf	0.117376430443453	841.756686894479
100846993	0.123619396576592	1.58496250072116	0	Inf	0.377848722518539	305.654883442529	0.123170723305208	2.32192809488736	0	Inf	0.359774078744761	292.09382643087
100846994	0	0	0	NA	0	NA	0	0	0	NA	0	NA
100846995	0.130775215529675	1.58496250072116	0	Inf	0.363225825625509	277.748214104902	0.107572964343938	3.16992500144231	0	Inf	0.362138514513075	336.644543284341
100846996	0	0	0	NA	0	NA	0.00199203187250996	1	0	Inf	0.0446321842677453	2240.53565024081
100846998	0	0	0	NA	0	NA	0.0099601593625498	1	0	Inf	0.0994013940149245	997.989995909842
100846999	0.0862068965517241	1	0	Inf	0.283120627606263	328.419928023266	0.0557768924302789	2	0	Inf	0.238249801862937	427.147859054266
100847000	0.202670474175232	1.58496250072116	0	Inf	0.461765296237621	227.840438088861	0.0675793077761072	2	0	Inf	0.276374862220015	408.963736556248
100847001	0.0344827586206897	1	0	Inf	0.18405922400992	533.771749628767	0.035029805778329	2	0	Inf	0.19928068404459	568.888920782637
100847002	0	0	0	NA	0	NA	0.00398406374501992	2	0	Inf	0.0892643685354909	2240.53565024082
100847003	0.0962924569089855	1.58496250072116	0	Inf	0.32374769166022	336.21293095286	0.097798281882566	2	0	Inf	0.336660130932123	344.239310191949
100847004	1.22427072597146	3.70043971814109	0	Inf	1.04264136702238	85.1642814701014	0.46192731644201	3.90689059560852	0	Inf	0.713571542764678	154.477017783004
100847005	0	0	0	NA	0	NA	0	0	0	NA	0	NA
100847006	0.0618096982882959	1.58496250072116	0	Inf	0.274357964344185	443.875268674684	0.00597609561752988	1	0	Inf	0.0771507546845655	1290.98929505506
100847007	0.192584913817971	1.58496250072116	0	Inf	0.436755445916068	226.78590823001	0.035029805778329	1.58496250072116	0	Inf	0.188999404933496	539.538831957839
100847008	0.130775215529675	1.58496250072116	0	Inf	0.363225825625509	277.748214104902	0.0660755478116381	1.58496250072116	0	Inf	0.255995927222636	387.429140886437
100847010	2.07209396775487	3.4594316186373	0	Inf	0.888639421435818	42.8860580294371	1.97194573510178	5.35755200461808	0	Inf	1.20082116901303	60.8952441052364
100847013	2.12804847175658	3.8073549220576	0	Inf	1.21477953122423	57.0842040182241	1.04548788035754	4.39231742277876	0	Inf	1.10711020302022	105.894121186905
100847014	0	0	0	NA	0	NA	0.00830662350884924	1.58496250072116	0	Inf	0.109340011178826	1316.29910832413
100847015	0.0172413793103448	1	0	Inf	0.131306432859723	761.577310586391	0.0119521912350598	1	0	Inf	0.108779170291929	910.119058109138
100847016	0.621026724287137	1.58496250072116	0	Inf	0.659294817211837	106.16206862412	0.377545384553369	3	0	Inf	0.623414191209781	165.12298036626
100847017	0.524425268964405	2.32192809488736	0	Inf	0.675703985594162	128.846572730656	0.313318407601197	2.58496250072116	0	Inf	0.563585264783785	179.876206156753
100847018	0.130775215529675	1.58496250072116	0	Inf	0.363225825625509	277.748214104902	0.132828087660895	2	0	Inf	0.366348742568574	275.806682923757
100847019	0.0962924569089855	1.58496250072116	0	Inf	0.323747691660219	336.212930952859	0.0629182519934685	2	0	Inf	0.254793703483946	404.959920867471
100847020	0.137931034482759	1	0	Inf	0.347839238026983	252.183447569562	0.128355752007834	2	0	Inf	0.369394545575375	287.789631393246
100847021	0.0517241379310345	1	0	Inf	0.223403795622112	431.914004869417	0.0381871015964986	1.58496250072116	0	Inf	0.201254391523017	527.021908207534
100847022	0.746847067696286	2.8073549220576	0	Inf	0.790320909327071	105.820983104999	0.752475611424826	4.08746284125034	0	Inf	0.913065964485336	121.341602388472
100847023	1.36351420574526	3.4594316186373	0	Inf	0.914310468209348	67.055441326305	0.982232427587016	4.95419631038687	0	Inf	0.901863171782597	91.8176947179541
100847024	0.14801659484002	1.58496250072116	0	Inf	0.380244363085115	256.893062224605	0.184017142793731	3.4594316186373	0	Inf	0.559141122076607	303.852735450501
100847025	0	0	0	NA	0	NA	0.00597609561752988	1	0	Inf	0.0771507546845654	1290.98929505506
100847027	0.0172413793103448	1	0	Inf	0.131306432859723	761.577310586391	0.00199203187250996	1	0	Inf	0.0446321842677456	2240.53565024083
100847028	1.4292204100668	3.32192809488736	0	Inf	1.07707864331681	75.3612693836683	0.957066027627768	3.16992500144231	0	Inf	0.915099336524931	95.6150683556434
100847029	0.0172413793103448	1	0	Inf	0.131306432859723	761.577310586391	0.0496153199115708	2.32192809488736	0	Inf	0.23499986351385	473.643753446899
100847030	0.395255387993203	2	0	Inf	0.628272136011994	158.953465302995	0.548834154262478	2.8073549220576	0	Inf	0.706898510346246	128.800021801882
100847031	0.120689655172414	1	0	Inf	0.328611443719994	272.278053367995	0.158724502003524	2	0	Inf	0.390633163103739	246.107663387134
100847032	0.0172413793103448	1	0	Inf	0.131306432859723	761.577310586391	0.00830662350884924	1.58496250072116	0	Inf	0.109340011178826	1316.29910832414
100847033	0	0	0	NA	0	NA	0	0	0	NA	0	NA
100847035	0.754422682807244	2.58496250072116	0	Inf	0.762998868770953	101.136787925278	1.02985195374223	3.4594316186373	0	Inf	0.902717278643349	87.6550532688793
100847036	0.0344827586206897	1	0	Inf	0.184059224009919	533.771749628766	0.00597609561752988	2	0	Inf	0.0997208850565513	1668.66280994629
100847038	0	0	0	NA	0	NA	0.00199203187250996	1	0	Inf	0.0446321842677456	2240.53565024083
100847039	0.326289870751824	1.58496250072116	0	Inf	0.552276882275316	169.259585350529	0.208040270136632	2.58496250072116	0	Inf	0.486472399262115	233.835689091645
100847040	0.0172413793103448	1	0	Inf	0.131306432859723	761.577310586391	0.0159362549800797	1	0	Inf	0.125353870043366	786.595534522121
100847041	0.137931034482759	1	0	Inf	0.347839238026982	252.183447569562	0.0723901394479774	2	0	Inf	0.287524285897941	397.187086653657
100847043	0.0517241379310345	1	0	Inf	0.223403795622112	431.914004869417	0.0245813745077383	1.58496250072116	0	Inf	0.177277560379564	721.186524064209
100847047	0	0	0	NA	0	NA	0.00796812749003984	2	0	Inf	0.109144079637147	1369.7581994462
100847048	0.623338468863822	2.32192809488736	0	Inf	0.717199571131875	115.057806786598	0.426671730836836	3.70043971814109	0	Inf	0.698312714270189	163.665099841647
100847049	0.952558081019824	2.58496250072116	0	Inf	0.861685158091075	90.4601173682282	0.570303492068581	3	0	Inf	0.713109802173102	125.040406045304
100847050	0.18249935346071	1.58496250072116	0	Inf	0.409971272333417	224.642588896448	0.123694696225195	2	0	Inf	0.354339939648764	286.46332499468
100847051	0.316204310394563	1.58496250072116	0	Inf	0.533924314431859	168.85421763088	0.146284038860424	1.58496250072116	0	Inf	0.381432480592973	260.74784615218
100847053	0.0172413793103448	1	0	Inf	0.131306432859723	761.577310586391	0.00597609561752988	1	0	Inf	0.0771507546845654	1290.98929505506
100847054	0.172413793103448	1	0	Inf	0.381038794105574	221.002500581233	0.0672408117572978	2	0	Inf	0.269051013385385	400.1305254263
100847055	0.313274568990385	2	0	Inf	0.567110819238816	181.026765455776	0.185252649267239	2.8073549220576	0	Inf	0.444511311525532	239.948693464727
100847056	0	0	0	NA	0	NA	0.0102986553813592	1.58496250072116	0	Inf	0.11795808468862	1145.37364656484
100847057	0.0862068965517241	1	0	Inf	0.283120627606263	328.419928023266	0.0476589890510076	2.58496250072116	0	Inf	0.259587221348439	544.676306647236
100847058	0	0	0	NA	0	NA	0	0	0	NA	0	NA
[truncated: 23,707 more rows]
